# Supplementary material for: Identification of RNA pseudouridine sites using deep learning approaches
Source: PLoS One. 2021 Feb 23;16(2):e0247511. doi: 10.1371/journal.pone.0247511 (PMC7901771; doi:10.1371/journal.pone.0247511)
Supplement: S1 File — (ZIP) [file pone.0247511.s001.zip]

Archive with 5 entries (5 files):
- SN_indp_new.csv
- HS_indp_new.csv
- SN_benchmark_new.csv
- MM_benchmark_new.csv
- HS_benchmark_new.csv
