# Supplementary material for: Identification of RNA pseudouridine sites using deep learning approaches
Source: PLoS One. 2021 Feb 23;16(2):e0247511. doi: 10.1371/journal.pone.0247511 (PMC7901771; doi:10.1371/journal.pone.0247511)
Supplement: S1 File — (ZIP) [file pone.0247511.s001.zip › SN_indp_new.csv]

	Number	Sequence	Label	RNAfold	MergedSeq
0	>P1	CUAUCAUCGCUGAUCUCCCACUCCCUGAUCU	1.0	...........((((...........)))).	C. U. A. U. C. A. U. C. G. C. U. G( A( U( C( U. C. C. C. A. C. U. C. C. C. U. G) A) U) C) U.
1	>P2	GAAGAGGUCAUCGGUUCGAUUCCGGUUGCGU	1.0	......((.(((((.......))))).))..	G. A. A. G. A. G. G( U( C. A( U( C( G( G( U. U. C. G. A. U. U. C) C) G) G) U) U. G) C) G. U.
2	>P3	GUAAGAUGCAAGAGUUCGAAUCUCUUAGCAA	1.0	......((((((((.......))))).))).	G. U. A. A. G. A. U( G( C( A( A( G( A( G( U. U. C. G. A. A. U. C) U) C) U) U) A. G) C) A) A.
3	>P4	GCGAAAGAUUAGAAAUCUUUUGGGCUUUGCC	1.0	.(((((((((...)))))))))(((...)))	G. C( G( A( A( A( G( A( U( U( A. G. A. A) A) U) C) U) U) U) U) G) G( G( C( U. U. U. G) C) C)
4	>P5	GGUUAAGGCGAAAGAUUAGAAAUCUUUUGGG	1.0	........(((((((((...)))))))))..	G. G. U. U. A. A. G. G. C( G( A( A( A( G( A( U( U( A. G. A. A) A) U) C) U) U) U) U) G) G. G.
5	>P6	UUUAGGACCGAGCUUUUAGUGGAUGUCAUCA	1.0	.....(((...(((...)))....)))....	U. U. U. A. G. G( A( C( C. G. A. G( C( U( U. U. U. A) G) U) G. G. A. U. G) U) C) A. U. C. A.
6	>P7	GGACACUUCUGAUGUUUCAAAAGAUAUUCCA	1.0	(((..(((.(((....))).)))....))).	G( G( A( C. A. C( U( U( C. U( G( A( U. G. U. U. U) C) A) A. A) A) G) A. U. A. U. U) C) C) A.
7	>P8	GGUACUGGACGAGAAUCGCAGAACAAUUUGA	1.0	.((.(((((......)).))).)).......	G. G( U( A. C( U( G( G( A( C. G. A. G. A. A. U) C) G. C) A) G) A. A) C) A. A. U. U. U. G. A.
8	>P9	CGUAGAUGUUUGUUGUUCACCCACAACUGAA	1.0	...........(((((......)))))....	C. G. U. A. G. A. U. G. U. U. U. G( U( U( G( U( U. C. A. C. C. C. A) C) A) A) C) U. G. A. A.
9	>P10	GAGUUGUCGAGUUUUUUGAGGUUAAGAAUGA	1.0	....(.((((.....)))).)..........	G. A. G. U. U( G. U( C( G( A( G. U. U. U. U. U) U) G) A) G. G) U. U. A. A. G. A. A. U. G. A.
10	>P11	AAGGUCGAAAAAGUUUCAGGCAGUUUCUCAG	1.0	...(((((((...)))).)))..........	A. A. G. G( U( C( G( A( A( A( A. A. G. U) U) U) C) A. G) G) C) A. G. U. U. U. C. U. C. A. G.
11	>P12	CGUUGGGCCCCCGGUUCGAUUCCGGGCUUGC	1.0	....((((((..((.......))))))))..	C. G. U. U. G( G( G( C( C( C( C. C. G( G( U. U. C. G. A. U. U. C) C) G) G) G) C) U) U) G. C.
12	>P13	UGGUAAAAUCCAACGUUGCCAUCGUUGGGCC	1.0	........(((((((.......)))))))..	U. G. G. U. A. A. A. A. U( C( C( A( A( C( G( U. U. G. C. C. A. U. C) G) U) U) G) G) G) C. C.
13	>P14	UAAGCGCAAGUGGUUUAGUGGUAAAAUCCAA	1.0	(((((.......))))).(((......))).	U( A( A( G( C( G. C. A. A. G. U. G. G) U) U) U) A) G. U( G( G( U. A. A. A. A. U. C) C) A) A.
14	>P15	GGUUAAGGCGAAAGAUUAGAAAUCUUUUGGG	1.0	........(((((((((...)))))))))..	G. G. U. U. A. A. G. G. C( G( A( A( A( G( A( U( U( A. G. A. A) A) U) C) U) U) U) U) G) G. G.
15	>P16	GCGAAAGAUUAGAAAUCUUUUGGGCUUUGCC	1.0	.(((((((((...)))))))))(((...)))	G. C( G( A( A( A( G( A( U( U( A. G. A. A) A) U) C) U) U) U) U) G) G( G( C( U. U. U. G) C) C)
16	>P17	GGCUUCAUUAACAUGUACUUCAACUACGGAA	1.0	...............................	G. G. C. U. U. C. A. U. U. A. A. C. A. U. G. U. A. C. U. U. C. A. A. C. U. A. C. G. G. A. A.
17	>P18	GUGGAGAUCAUCGGUUCAAAUCCGAUUGGAA	1.0	.........(((((.......))))).....	G. U. G. G. A. G. A. U. C. A( U( C( G( G( U. U. C. A. A. A. U. C) C) G) A) U) U. G. G. A. A.
18	>P19	UUUGGUUUUCAAGUGUAAUAGGCUACGUGAU	1.0	........(((.(((........))).))).	U. U. U. G. G. U. U. U. U( C( A( A. G( U( G( U. A. A. U. A. G. G. C. U) A) C) G. U) G) A) U.
19	>P20	CAGUGGUUCAAGACGUCGCCUUUACACGGCG	1.0	.............(((((........)))))	C. A. G. U. G. G. U. U. C. A. A. G. A. C( G( U( C( G( C. C. U. U. U. A. C. A. C) G) G) C) G)
20	>P21	UAGUGGUUAUCACUUUCGGUUUUGAUCCGGA	1.0	.((((.....))))(((((.......)))))	U. A( G( U( G( G. U. U. A. U. C) A) C) U) U( U( C( G( G( U. U. U. U. G. A. U. C) C) G) G) A)
21	>P22	CACUUUCGGUUUUGAUCCGGACAACCCCGGU	1.0	................((((......)))).	C. A. C. U. U. U. C. G. G. U. U. U. U. G. A. U. C( C( G( G( A. C. A. A. C. C. C) C) G) G) U.
22	>P23	AAUUGAUCUAUGUUGUAGCUGCGCUGGCGGC	1.0	.................(((((....)))))	A. A. U. U. G. A. U. C. U. A. U. G. U. U. G. U. A. G( C( U( G( C( G. C. U. G. G) C) G) G) C)
23	>P24	AACUCCAGUUCUUUAUCUUCUUUCUCCGCUG	1.0	...............................	A. A. C. U. C. C. A. G. U. U. C. U. U. U. A. U. C. U. U. C. U. U. U. C. U. C. C. G. C. U. G.
24	>P25	GCGUCUGACUUCUAAUCAGAAGAUUAUGGGU	1.0	.......((((.(((((....))))).))))	G. C. G. U. C. U. G. A( C( U( U( C. U( A( A( U( C( A. G. A. A. G) A) U) U) A) U. G) G) G) U)
25	>P26	UCUUCCGUGAUAGUUUAAUGGUCAGAAUGGG	1.0	(((.((((.........))))..))).....	U( C( U( U. C( C( G( U( G. A. U. A. G. U. U. U. A. A) U) G) G) U. C. A) G) A) A. U. G. G. G.
26	>P27	CAGAAUGGGCGCUUGUCGCGUGCCAGAUCGG	1.0	..((.(((((((.....)))).)))..))..	C. A. G( A( A. U( G( G( G( C( G( C( U. U. G. U. C. G) C) G) U) G. C) C) A) G. A. U) C) G. G.
27	>P28	GUGCCAGAUCGGGGUUCAAUUCCCCGUCGCG	1.0	..((..((.(((((.......))))))))).	G. U. G( C( C. A. G( A( U. C( G( G( G( G( U. U. C. A. A. U. U. C) C) C) C) G) U) C) G) C) G.
28	>P29	AGAAAAAGCCAAUGAUGAGAUACAAGCCAUU	1.0	...............................	A. G. A. A. A. A. A. G. C. C. A. A. U. G. A. U. G. A. G. A. U. A. C. A. A. G. C. C. A. U. U.
29	>P30	AUCGACAUAUGCUGGUUACAUGGCAGUAGAA	1.0	.........(((((.(.....).)))))...	A. U. C. G. A. C. A. U. A. U( G( C( U( G( G. U( U. A. C. A. U. G) G. C) A) G) U) A) G. A. A.
30	>P31	GAAUAUACAUUCUAUUAUCGAACCUGGCCAU	1.0	((((....))))...................	G( A( A( U( A. U. A. C. A) U) U) C) U. A. U. U. A. U. C. G. A. A. C. C. U. G. G. C. C. A. U.
31	>P32	GAAACAAGAUUUCUGUAGCAUACUCGCUUCA	1.0	.............((.(((......))).))	G. A. A. A. C. A. A. G. A. U. U. U. C. U( G( U. A( G( C( A. U. A. C. U. C. G) C) U) U. C) A)
32	>P33	UACUUGUUUUCUUUUUUGUGCCUUUGUUACG	1.0	...............................	U. A. C. U. U. G. U. U. U. U. C. U. U. U. U. U. U. G. U. G. C. C. U. U. U. G. U. U. A. C. G.
33	>P34	UUGCUUUGUGGAAGUUCGAAACUCCAAAGUA	1.0	.(((((..((((.(((...))))))))))))	U. U( G( C( U( U( U. G. U( G( G( A( A. G( U( U( C. G. A. A) A) C) U) C) C) A) A) A) G) U) A)
34	>P35	UGAGUGAUGGAAGUGUAGUUAUCCGGAGAUC	1.0	.((....((((..........))))....))	U. G( A( G. U. G. A. U( G( G( A( A. G. U. G. U. A. G. U. U. A. U) C) C) G) G. A. G. A. U) C)
35	>P36	AGGGUCAAAUCUUCGUUGACCGUCAAUUACA	1.0	..((((((.......))))))..........	A. G. G( G( U( C( A( A( A. U. C. U. U. C. G. U) U) G) A) C) C) G. U. C. A. A. U. U. A. C. A.
36	>P37	UGCAGCACAAAUUUGUAGACAGGCUGGUUUG	1.0	..((((................)))).....	U. G. C( A( G( C( A. C. A. A. A. U. U. U. G. U. A. G. A. C. A. G. G) C) U) G) G. U. U. U. G.
37	>P38	AGGAUUACUUGGACAUUAACGGUUCUCCUAU	1.0	((((..(((.(........))))..))))..	A( G( G( A( U. U. A( C( U( U. G( G. A. C. A. U. U. A. A. C) G) G) U) U. C. U) C) C) U) A. U.
38	>P39	UCAAGACAAAAGUGUUCUUUCAUCUGCAGUG	1.0	...(((..((((....))))..)))......	U. C. A. A( G( A( C. A. A( A( A( G( U. G. U. U. C) U) U) U) C. A. U) C) U) G. C. A. G. U. G.
39	>P40	UUGGCGUACAGAUUGUAGUUGUGGCUGCUAC	1.0	.(((((..((.(.......).))..))))).	U. U( G( G( C( G( U. A. C( A( G. A( U. U. G. U. A. G. U. U) G. U) G) G. C. U) G) C) U) A) C.
40	>P41	CUUUUUUAAUGUCCGUUUCUAUGAUUGGGCU	1.0	..........(((((..........))))).	C. U. U. U. U. U. U. A. A. U. G( U( C( C( G( U. U. U. C. U. A. U. G. A. U. U) G) G) G) C) U.
41	>P42	AUUGUUCGAAGGUAAUGCCUUGAUCAGAAGA	1.0	..((.((.(((((...))))))).)).....	A. U. U( G( U. U( C( G. A( A( G( G( U( A. A. U. G) C) C) U) U) G) A) U. C) A) G. A. A. G. A.
42	>P43	CUGUUGGUCCUUAGUUCGAUCCUGAGUGCGA	1.0	......((.(((((.......))))).))..	C. U. G. U. U. G. G( U( C. C( U( U( A( G( U. U. C. G. A. U. C. C) U) G) A) G) U. G) C) G. A.
43	>P44	GCAGCAGAUUGCAAAUCUGUUGGUCCUUAGU	1.0	.(((((((((...))))))))).........	G. C( A( G( C( A( G( A( U( U( G. C. A. A) A) U) C) U) G) U) U) G) G. U. C. C. U. U. A. G. U.
44	>P45	UUAUCCGAUAUAGUGUAACGGCUAUCACAUC	1.0	.........(((((......)))))......	U. U. A. U. C. C. G. A. U. A( U( A( G( U( G. U. A. A. C. G. G) C) U) A) U) C. A. C. A. U. C.
45	>P46	CGUGGAGACCGGGGUUCGACUCCCCGUAUCG	1.0	....((...(((((.......)))))..)).	C. G. U. G. G( A( G. A. C. C( G( G( G( G( U. U. C. G. A. C. U. C) C) C) C) G) U. A. U) C) G.
46	>P47	GGUAUGUUAUUUAUGUAACGGGUAUGCGAAC	1.0	.(((((((((....)))))....))))....	G. G( U( A( U( G( U( U( A( U( U. U. A. U. G) U) A) A) C) G. G. G. U. A) U) G) C) G. A. A. C.
47	>P48	AUUCUUUUUUUGAUGUAAUAGGAUAAGCUUG	1.0	(((((.((........)).))))).......	A( U( U( C( U( U. U( U( U. U. U. G. A. U. G. U. A) A) U. A) G) G) A) U) A. A. G. C. U. U. G.
48	>P49	CUGUUCUUUUCAGUGUAACAACUGAAAUGAC	1.0	....((.(((((((......))))))).)).	C. U. G. U. U( C( U. U( U( U( C( A( G( U( G. U. A. A. C. A. A) C) U) G) A) A) A) U. G) A) C.
49	>P50	UGUAGUAUCUGUUCUUUUCAGUGUAACAACU	1.0	(((.....(((.......)))....)))...	U( G( U( A. G. U. A. U. C( U( G( U. U. C. U. U. U. U. C) A) G) U. G. U. A. A) C) A) A. C. U.
50	>P51	GUGUAGUAUCUGUUCUUUUCAGUGUAACAAC	1.0	.(((.....(((.......)))....)))..	G. U( G( U( A. G. U. A. U. C( U( G( U. U. C. U. U. U. U. C) A) G) U. G. U. A. A) C) A) A. C.
51	>P52	AAGUGUAGUAUCUGUUCUUUUCAGUGUAACA	1.0	...(((.....(((.......)))....)))	A. A. G. U( G( U( A. G. U. A. U. C( U( G( U. U. C. U. U. U. U. C) A) G) U. G. U. A. A) C) A)
52	>P53	CAAGUGUAGUAUCUGUUCUUUUCAGUGUAAC	1.0	............(((.......)))......	C. A. A. G. U. G. U. A. G. U. A. U. C( U( G( U. U. C. U. U. U. U. C) A) G) U. G. U. A. A. C.
53	>P54	AUCAAGUGUAGUAUCUGUUCUUUUCAGUGUA	1.0	..............(((.......)))....	A. U. C. A. A. G. U. G. U. A. G. U. A. U. C( U( G( U. U. C. U. U. U. U. C) A) G) U. G. U. A.
54	>P55	UCAUUGUUCUUGGAUUUCAAUGGGUGCUGUC	1.0	((((((...........))))))........	U( C( A( U( U( G( U. U. C. U. U. G. G. A. U. U. U. C) A) A) U) G) G) G. U. G. C. U. G. U. C.
55	>P56	UAAAUUUCGCCACUGUAGAUGAAGAAGACGA	1.0	......((((..((........))..).)))	U. A. A. A. U. U. U( C( G( C( C. A. C( U( G. U. A. G. A. U. G. A. A) G) A. A. G) A. C) G) A)
56	>P57	AAAAUGAGAAGAGUGUAGAUGUAUUAUCCUU	1.0	..........((..(((....)))..))...	A. A. A. A. U. G. A. G. A. A. G( A( G. U. G( U( A( G. A. U. G. U) A) U) U. A. U) C) C. U. U.
57	>P58	CCAAGAUAGACUAUGUAAUGGUAAAGAACAU	1.0	(((..(((.....)))..)))..........	C( C( A( A. G. A( U( A( G. A. C. U. A. U) G) U) A. A. U) G) G) U. A. A. A. G. A. A. C. A. U.
58	>P59	AUGGCGGCGGGUGCCUUUGGAGCAGCAAUCG	1.0	....(((..(.((((....).))).)..)))	A. U. G. G. C( G( G( C. G. G( G. U( G( C( C( U. U. U. G. G) A. G) C) A) G. C) A. A. U) C) G)
59	>P60	AUGGUGUGGUCACUGUAAGAGAUUGGCCCCA	1.0	.(((...(((((((.....))..))))))))	A. U( G( G( U. G. U. G( G( U( C( A( C( U( G. U. A. A. G. A) G) A. U. U) G) G) C) C) C) C) A)
60	>P61	CCAUGGACGAGCCUGUAGUAUACAACGGUAA	1.0	..........(((((((...))))..)))..	C. C. A. U. G. G. A. C. G. A. G( C( C( U( G( U( A( G. U. A. U) A) C) A) A. C. G) G) U) A. A.
61	>P62	ACAAAGGUCUUCCUAUGAUUCCGGCGUUCGU	1.0	.((.(((....))).))..............	A. C( A( A. A( G( G( U. C. U. U. C) C) U) A. U) G) A. U. U. C. C. G. G. C. G. U. U. C. G. U.
62	>P63	CUUUCUCAUACCCUGUAGACCAGACCUCUCU	1.0	............(((.....)))........	C. U. U. U. C. U. C. A. U. A. C. C. C( U( G( U. A. G. A. C. C) A) G) A. C. C. U. C. U. C. U.
63	>P64	AGAAUACUUUGAAGGUUUAACCGAGGAAAUG	1.0	.......(((...(((...)))...)))...	A. G. A. A. U. A. C. U( U( U( G. A. A. G( G( U( U. U. A. A) C) C) G. A. G. G) A) A) A. U. G.
64	>P65	CGUGGAGACCGGGGUUCGACUCCCCGUAUCG	1.0	....((...(((((.......)))))..)).	C. G. U. G. G( A( G. A. C. C( G( G( G( G( U. U. C. G. A. C. U. C) C) C) C) G) U. A. U) C) G.
65	>P66	UUAUCCGAUAUAGUGUAACGGCUAUCACAUC	1.0	.........(((((......)))))......	U. U. A. U. C. C. G. A. U. A( U( A( G( U( G. U. A. A. C. G. G) C) U) A) U) C. A. C. A. U. C.
66	>P67	GGACACUUCUGAUGUUUCAAAAGAUAUUCCA	1.0	(((..(((.(((....))).)))....))).	G( G( A( C. A. C( U( U( C. U( G( A( U. G. U. U. U) C) A) A. A) A) G) A. U. A. U. U) C) C) A.
67	>P68	UAACUGUGGGAAUACUCAGGUAUCGUAAGAU	1.0	...(((.(......).)))............	U. A. A. C( U( G( U. G( G. G. A. A. U. A. C) U. C) A) G) G. U. A. U. C. G. U. A. A. G. A. U.
68	>P69	GUAAGAUGCAAGAGUUCGAAUCUCUUAGCAA	1.0	......((((((((.......))))).))).	G. U. A. A. G. A. U( G( C( A( A( G( A( G( U. U. C. G. A. A. U. C) U) C) U) U) A. G) C) A) A.
69	>P70	ACAAUUUUCACAGUUUAAGGCCAAGAACAAG	1.0	............((((........))))...	A. C. A. A. U. U. U. U. C. A. C. A. G( U( U( U( A. A. G. G. C. C. A. A. G) A) A) C) A. A. G.
70	>P71	GCCCGUUUACACAUUUUGAUACAACCGUAGA	1.0	...............................	G. C. C. C. G. U. U. U. A. C. A. C. A. U. U. U. U. G. A. U. A. C. A. A. C. C. G. U. A. G. A.
71	>P72	CGGGAGGUCCCGGGUUCGAGUCCCGGCUCGC	1.0	.(.(((...(((((.......)))))))).)	C. G( G. G( A( G( G. U. C. C( C( G( G( G( U. U. C. G. A. G. U. C) C) C) G) G) C) U) C) G. C)
72	>P73	GAUUCUCGCUUAGGGUGCGGGAGGUCCCGGG	1.0	(((((((((.......)))))).))).....	G( A( U( U( C( U( C( G( C( U. U. A. G. G. G. U. G) C) G) G) G) A) G. G) U) C) C. C. G. G. G.
73	>P74	GCGUGCGACUGUUAAUCGCAAGAUCGUGAGU	1.0	((((((((.......)))))....)))....	G( C( G( U( G( C( G( A( C. U. G. U. U. A. A. U) C) G) C) A) A. G. A. U. C) G) U) G. A. G. U.
74	>P75	CGCAAGAUCGUGAGUUCAACCCUCACUGGGG	1.0	(((......))).......(((.....))).	C( G( C( A. A. G. A. U. C. G) U) G) A. G. U. U. C. A. A. C( C( C( U. C. A. C. U. G) G) G) G.
75	>P76	CGUUGGGCCCCCGGUUCGAUUCCGGGCUUGC	1.0	....((((((..((.......))))))))..	C. G. U. U. G( G( G( C( C( C( C. C. G( G( U. U. C. G. A. U. U. C) C) G) G) G) C) U) U) G. C.
76	>P77	UGGUAAAAUCCAACGUUGCCAUCGUUGGGCC	1.0	........(((((((.......)))))))..	U. G. G. U. A. A. A. A. U( C( C( A( A( C( G( U. U. G. C. C. A. U. C) G) U) U) G) G) G) C. C.
77	>P78	CUAGCGCAAGUGGUUUAGUGGUAAAAUCCAA	1.0	.((.(((..........))).))........	C. U( A( G. C( G( C( A. A. G. U. G. G. U. U. U. A. G) U) G) G. U) A) A. A. A. U. C. C. A. A.
78	>P79	GGCUGUGUUCUUCUUUCUAAAUUCCCUAUCG	1.0	...............................	G. G. C. U. G. U. G. U. U. C. U. U. C. U. U. U. C. U. A. A. A. U. U. C. C. C. U. A. U. C. G.
79	>P80	GGAAAAACCCGUUGCUAGAAGCGCAACUGGU	1.0	......(((.(((((.......))))).)))	G. G. A. A. A. A. A( C( C( C. G( U( U( G( C( U. A. G. A. A. G. C. G) C) A) A) C) U. G) G) U)
80	>P81	GAAAAAAGUUCAGAAUUGCAGAAAAGUGGUG	1.0	..............(((((......))))).	G. A. A. A. A. A. A. G. U. U. C. A. G. A. A( U( U( G( C( A. G. A. A. A. A. G) U) G) G) U) G.
81	>P82	AGUGGUUUCCUAGUGUAUCAGCCACUAUCGG	1.0	(((((((............))))))).....	A( G( U( G( G( U( U( U. C. C. U. A. G. U. G. U. A. U. C. A) G) C) C) A) C) U) A. U. C. G. G.
82	>P83	CAUAAGGUUAGGGGUUCGAGCCCCCUACAGG	1.0	......((..(((((....)))))..))...	C. A. U. A. A. G. G( U( U. A. G( G( G( G( U( U. C. G. A. G) C) C) C) C) C. U. A) C) A. G. G.
83	>P84	GCAAUCGGUAGCGCGUAUGACUCUUAAUCAU	1.0	((........))...................	G( C( A. A. U. C. G. G. U. A. G) C) G. C. G. U. A. U. G. A. C. U. C. U. U. A. A. U. C. A. U.
84	>P85	AAACAAAAGAAGCUGUUCCAGAGAGCCCAAG	1.0	...........(((.((...)).))).....	A. A. A. C. A. A. A. A. G. A. A. G( C( U( G. U( U( C. C. A. G) A) G. A) G) C) C. C. A. A. G.
85	>P86	CCGGACAACCCCGGUUCGAAUCCGGGUAGGA	1.0	.........(((((.......))))).....	C. C. G. G. A. C. A. A. C. C( C( C( G( G( U. U. C. G. A. A. U. C) C) G) G) G) U. A. G. G. A.
86	>P87	CACUUUCGGUUUUGAUCCGGACAACCCCGGU	1.0	................((((......)))).	C. A. C. U. U. U. C. G. G. U. U. U. U. G. A. U. C( C( G( G( A. C. A. A. C. C. C) C) G) G) U.
87	>P88	GGUUAUCACUUUCGGUUUUGAUCCGGACAAC	1.0	..........(((((.......)))))....	G. G. U. U. A. U. C. A. C. U. U( U( C( G( G( U. U. U. U. G. A. U. C) C) G) G) A) C. A. A. C.
88	>P89	UAGUGGUUAUCACUUUCGGUUUUGAUCCGGA	1.0	.((((.....))))(((((.......)))))	U. A( G( U( G( G. U. U. A. U. C) A) C) U) U( U( C( G( G( U. U. U. U. G. A. U. C) C) G) G) A)
89	>P90	UGUUGCCGCUAAGUGUAAGGAAGUCGGUAUC	1.0	...(((((((...........)).)))))..	U. G. U. U( G( C( C( G( C( U( A. A. G. U. G. U. A. A. G. G. A. A) G) U. C) G) G) U) A) U. C.
90	>P91	CUGGUAUAUUCUAUAUACUCACUUAUUACUU	1.0	..(((((((...)))))))............	C. U. G( G( U( A( U( A( U( U. C. U. A) U) A) U) A) C) U) C. A. C. U. U. A. U. U. A. C. U. U.
91	>P92	UUCUGGUAUAUUCUAUAUACUCACUUAUUAC	1.0	....(((((((...)))))))..........	U. U. C. U. G( G( U( A( U( A( U( U. C. U. A) U) A) U) A) C) U) C. A. C. U. U. A. U. U. A. C.
92	>P93	AAUGGCUCUUUUUGUUAUUCGAAAGCUUACA	1.0	...((((...((((.....))))))))....	A. A. U. G( G( C( U( C. U. U. U( U( U( G( U. U. A. U. U. C) G) A) A) A) G) C) U) U. A. C. A.
93	>P94	UAAAAAGUUCGGCUAUCUCUUGGGCUCUGCC	1.0	......((..((((........))))..)).	U. A. A. A. A. A. G( U( U. C. G( G( C( U( A. U. C. U. C. U. U. G. G) G) C) U) C. U. G) C) C.
94	>P95	UCUGCCCGCGCUGGUUCAAAUCCUGCUGGUG	1.0	...(((.(((..((.......))))).))).	U. C. U. G( C( C( C. G( C( G( C. U. G( G( U. U. C. A. A. A. U. C) C) U) G) C) U. G) G) U) G.
95	>P96	CAUGGAUGAUAUUUGUAGUAUGGCGGAAAAC	1.0	...........(((((......)))))....	C. A. U. G. G. A. U. G. A. U. A. U( U( U( G( U( A. G. U. A. U. G. G) C) G) G) A) A. A. A. C.
96	>P97	GUGGAGAUCAUCGGUUCAAAUCCGAUUGGAA	1.0	.........(((((.......))))).....	G. U. G. G. A. G. A. U. C. A( U( C( G( G( U. U. C. A. A. A. U. C) C) G) A) U) U. G. G. A. A.
97	>P98	AUACUAUUCAGUUUCUCAGAUAUAGGUUGCA	1.0	...((((((.........)).))))......	A. U. A. C( U( A( U( U( C( A. G. U. U. U. C. U. C. A. G) A) U. A) U) A) G) G. U. U. G. C. A.
98	>P99	GCAAUUGGAAAAAUCUAUUAACCCAGAUGAA	1.0	.((.((((..............)))).))..	G. C( A( A. U( U( G( G( A. A. A. A. A. U. C. U. A. U. U. A. A. C. C) C) A) G) A. U) G) A. A.
99	>P100	CCAGUGCGUCUACUAUUACUCGGCCAAAUAU	1.0	((((((..........)))).))........	C( C( A( G( U( G( C. G. U. C. U. A. C. U. A. U. U) A) C) U) C. G) G) C. C. A. A. A. U. A. U.
100	>N1	UCGUAAUUUGAGAUCUCUGCAAAACAAUGCA	0.0	.................((((......))))	U. C. G. U. A. A. U. U. U. G. A. G. A. U. C. U. C. U( G( C( A( A. A. A. C. A. A. U) G) C) A)
101	>N2	AAACAAUGCACCUCCUGGCAAAAACAUCAAU	0.0	......(((........)))...........	A. A. A. C. A. A. U( G( C( A. C. C. U. C. C. U. G. G) C) A) A. A. A. A. C. A. U. C. A. A. U.
102	>N3	AAACAUCAAUGUCAAUUGUUUGAACGUCAAU	0.0	........(((((((....))).))))....	A. A. A. C. A. U. C. A. A( U( G( U( C( A( A( U. U. G. U. U) U) G) A. A) C) G) U) C. A. A. U.
103	>N4	GAACGUCAAUUCUUGUUCGUUGUCCGCAAGC	0.0	(((((........))))).............	G( A( A( C( G( U. C. A. A. U. U. C. U. U) G) U) U) C) G. U. U. G. U. C. C. G. C. A. A. G. C.
104	>N5	AAUUAAUAUGGCUUGUAAUGGAAACAAGCAA	0.0	..........((((((.......))))))..	A. A. U. U. A. A. U. A. U. G. G( C( U( U( G( U( A. A. U. G. G. A. A. A) C) A) A) G) C) A. A.
105	>N6	AAACAAGCAAGAUCUUCCCAUACCGUUUCCC	0.0	...............................	A. A. A. C. A. A. G. C. A. A. G. A. U. C. U. U. C. C. C. A. U. A. C. C. G. U. U. U. C. C. C.
106	>N7	ACCGUUUCCCCUGCAUGUAGAAUGCAACGAU	0.0	..(((......(((((.....))))))))..	A. C. C( G( U( U. U. C. C. C. C. U( G( C( A( U( G. U. A. G. A. A) U) G) C) A) A) C) G) A. U.
107	>N8	AUCAAUGUUUAAUCAUAACAGAUCAAAGAGC	0.0	.....(.(((.(((......))).))).)..	A. U. C. A. A. U( G. U( U( U( A. A( U( C( A. U. A. A. C. A. G) A) U) C. A) A) A) G. A) G. C.
108	>N9	AUCAAAGAGCAGUGGUACUACAGAUGCGUCA	0.0	......(((((.((......))..))).)).	A. U. C. A. A. A. G( A( G( C( A( G. U( G( G. U. A. C. U. A. C) A) G. A. U) G) C) G. U) C) A.
109	>N10	AGGUACGCAUAAGCGUGAACCCCGGUCGACG	0.0	.(((((((....))))..)))..........	A. G( G( U( A( C( G( C( A. U. A. A. G) C) G) U) G. A. A) C) C) C. C. G. G. U. C. G. A. C. G.
110	>N11	CCGGUCGACGAUACAUACAGAGCUGUUACAA	0.0	.(((((.............)).)))......	C. C( G( G( U( C( G. A. C. G. A. U. A. C. A. U. A. C. A. G) A) G. C) U) G) U. U. A. C. A. A.
111	>N12	UAUAGCAAAGGACAGUAGAAACCUGAGUAAU	0.0	....((..(((..........)))..))...	U. A. U. A. G( C( A. A. A( G( G( A. C. A. G. U. A. G. A. A. A. C) C) U) G. A. G) U) A. A. U.
112	>N13	CCUGAGUAAUGGAUCUUUGAAUGAUAUUAAC	0.0	((........))(((.......)))......	C( C( U. G. A. G. U. A. A. U. G) G) A( U( C( U. U. U. G. A. A. U. G) A) U) A. U. U. A. A. C.
113	>N14	UGAUAUUAACGAAAAUGAAGAGCUCCAAAAU	0.0	...............................	U. G. A. U. A. U. U. A. A. C. G. A. A. A. A. U. G. A. A. G. A. G. C. U. C. C. A. A. A. A. U.
114	>N15	GCUCCAAAAUUUCCAUAGAAAAAUCAGCGAA	0.0	(((......((((....))))....)))...	G( C( U( C. C. A. A. A. A. U( U( U( C( C. A. U. A. G) A) A) A) A. A. U. C. A) G) C) G. A. A.
115	>N16	UUCCCCAAGGAAAAAUAGCGAAACCAGAAAG	0.0	((((....))))...................	U( U( C( C( C. C. A. A. G) G) A) A) A. A. A. U. A. G. C. G. A. A. A. C. C. A. G. A. A. A. G.
116	>N17	GUUAAUGCGGGAAGAUUACAUUGCCUUGAAA	0.0	........((.((.......)).))......	G. U. U. A. A. U. G. C. G( G( G. A( A( G. A. U. U. A. C. A. U) U) G. C) C) U. U. G. A. A. A.
117	>N18	UGCCUUGAAACAACCUCCAAGCUUGGGAGAU	0.0	..............((((.......))))..	U. G. C. C. U. U. G. A. A. A. C. A. A. C. C( U( C( C( A. A. G. C. U. U. G. G) G) A) G) A. U.
118	>N19	GAGGAGAUCUCGUCGUUUAAGAACCAAGUCA	0.0	((.((....)).)).................	G( A( G. G( A( G. A. U. C. U) C) G. U) C) G. U. U. U. A. A. G. A. A. C. C. A. A. G. U. C. A.
119	>N20	AACCAAGUCAUUCGGUAACAAGUUCCAAGAC	0.0	.(((.........)))...............	A. A( C( C( A. A. G. U. C. A. U. U. C. G) G) U) A. A. C. A. A. G. U. U. C. C. A. A. G. A. C.
120	>N21	GUUCCAAGACAUUACUGUCGAACCUCAAUCC	0.0	((((...((((....))))))))........	G( U( U( C( C. A. A. G( A( C( A( U. U. A. C. U) G) U) C) G) A) A) C) C. U. C. A. A. U. C. C.
121	>N22	CGUAGGUAAAGUGUAUUUAGUGAGGGAACGC	0.0	..........((((.(((......)))))))	C. G. U. A. G. G. U. A. A. A. G( U( G( U( A. U( U( U( A. G. U. G. A. G. G) G) A) A) C) G) C)
122	>N23	CGCGACAAGUGAUCAUCCAUUUAUUGUGACA	0.0	(((((.(((((......))))).)))))...	C( G( C( G( A( C. A( A( G( U( G( A. U. C. A. U. C. C) A) U) U) U) A. U) U) G) U) G) A. C. A.
123	>N24	UAUUGUGACACUGUAUCAUUCCUUUCAAACC	0.0	...............................	U. A. U. U. G. U. G. A. C. A. C. U. G. U. A. U. C. A. U. U. C. C. U. U. U. C. A. A. A. C. C.
124	>N25	AAACAUAUUACUGCAUCAAUCUGGUCAUGUC	0.0	..((((...((((........)))).)))).	A. A. A( C( A( U( A. U. U. A( C( U( G( C. A. U. C. A. A. U. C. U) G) G) U) C. A) U) G) U) C.
125	>N26	UGGUCAUGUCAUGCUUUCUGACUUUGAUUUA	0.0	.(((((.((((.......))))..)))))..	U. G( G( U( C( A( U. G( U( C( A( U. G. C. U. U. U. C. U) G) A) C) U. U. U) G) A) U) U) U. A.
126	>N27	AGAUACAAAAAUUUGUUCAGAUGGAUUCAGA	0.0	.((.((((....)))))).............	A. G( A( U. A( C( A( A( A. A. A. U. U) U) G) U) U) C) A. G. A. U. G. G. A. U. U. C. A. G. A.
127	>N28	UGGAUUCAGAACUAAUUCCUUUGUUGGUACU	0.0	.......((.((((((......)))))).))	U. G. G. A. U. U. C. A( G( A. A( C( U( A( A( U( U. C. C. U. U. U. G) U) U) G) G) U) A. C) U)
128	>N29	UGGCUGUACUCCAUUUAAAGGAGAUAAUUCA	0.0	....(((.((((.......))))))).....	U. G. G. C. U( G( U( A. C( U( C( C( A. U. U. U. A. A. A. G) G) A) G) A) U) A) A. U. U. C. A.
129	>N30	CGUCAAAUUUCCACAUGAUAAGGAAGUUUCG	0.0	....((((((((.........))))))))..	C. G. U. C. A( A( A( U( U( U( C( C( A. C. A. U. G. A. U. A. A. G) G) A) A) G) U) U) U) C. G.
130	>N31	GGAAGUUUCGAAGAAUUGUAAAGACCUGAUA	0.0	...............................	G. G. A. A. G. U. U. U. C. G. A. A. G. A. A. U. U. G. U. A. A. A. G. A. C. C. U. G. A. U. A.
131	>N32	CUUCUUCAAAAAAGUUCAGUGGUCGUUCUUA	0.0	...............................	C. U. U. C. U. U. C. A. A. A. A. A. A. G. U. U. C. A. G. U. G. G. U. C. G. U. U. C. U. U. A.
132	>N33	CCCCCCUCUAAUACCUGCAUUAAAUGAUAAC	0.0	...............................	C. C. C. C. C. C. U. C. U. A. A. U. A. C. C. U. G. C. A. U. U. A. A. A. U. G. A. U. A. A. C.
133	>N34	UCCUUUUAUAUUGUCUUGCAAUAAACACCCG	0.0	........((((((...))))))........	U. C. C. U. U. U. U. A. U( A( U( U( G( U( C. U. U. G) C) A) A) U) A) A. A. C. A. C. C. C. G.
134	>N35	AAACGAUGAUGAAAUUGAUGAGGCUGAUCCA	0.0	...((((......))))..............	A. A. A. C( G( A( U( G. A. U. G. A. A. A) U) U) G) A. U. G. A. G. G. C. U. G. A. U. C. C. A.
135	>N36	GGCUGAUCCAUUCCAUGAUUUUAAUUCUAUG	0.0	....((((........))))...........	G. G. C. U. G( A( U( C( C. A. U. U. C. C. A. U. G) A) U) U) U. U. A. A. U. U. C. U. A. U. G.
136	>N37	CUACUCUGAAAAUUAUACCUACGGAAAAAUU	0.0	....((((.............))))......	C. U. A. C. U( C( U( G( A. A. A. A. U. U. A. U. A. C. C. U. A. C) G) G) A) A. A. A. A. U. U.
137	>N38	AUCUUAUGAUAAAAAUGUAAAAAAUUAUUUA	0.0	(((....))).....................	A( U( C( U. U. A. U. G) A) U) A. A. A. A. A. U. G. U. A. A. A. A. A. A. U. U. A. U. U. U. A.
138	>N39	AAACGAGAAAGUGAAUGAAAAAUAUAAUAUC	0.0	...............................	A. A. A. C. G. A. G. A. A. A. G. U. G. A. A. U. G. A. A. A. A. A. U. A. U. A. A. U. A. U. C.
139	>N40	AUAUAAUAUCAUUUAUUGUCUGAUAAUGCUG	0.0	..((((((.....))))))............	A. U. A( U( A( A( U( A( U. C. A. U. U. U) A) U) U) G) U) C. U. G. A. U. A. A. U. G. C. U. G.
140	>N41	UACGUACCAUCCGCAUCAGUGGAUAUCCAAU	0.0	........((((((....)))))).......	U. A. C. G. U. A. C. C. A( U( C( C( G( C( A. U. C. A. G) U) G) G) A) U) A. U. C. C. A. A. U.
141	>N42	GAUAUCCAAUGAUAGUAAUUUCGCGAGUUUA	0.0	..((((....)))).................	G. A. U( A( U( C( C. A. A. U. G) A) U) A) G. U. A. A. U. U. U. C. G. C. G. A. G. U. U. U. A.
142	>N43	CGCGAGUUUAUCCGUUGCUGUUAUAUUAUCA	0.0	.((((.........)))).............	C. G( C( G( A( G. U. U. U. A. U. C. C. G. U) U) G) C) U. G. U. U. A. U. A. U. U. A. U. C. A.
143	>N44	UAUAUUAUCACUUUUUAAUAUUCUUUUCAAA	0.0	.((((((........))))))..........	U. A( U( A( U( U( A( U. C. A. C. U. U. U. U. U) A) A) U) A) U) U. C. U. U. U. U. C. A. A. A.
144	>N45	GGAUUCCUUCCGCAAUUCUUCUGAAAUACUG	0.0	(((.....)))....(((....)))......	G( G( A( U. U. C. C. U. U) C) C) G. C. A. A. U( U( C( U. U. C. U. G) A) A) A. U. A. C. U. G.
145	>N46	CUCGCCAGUUUUUUGUUCUUCCACGUAAUCC	0.0	...............................	C. U. C. G. C. C. A. G. U. U. U. U. U. U. G. U. U. C. U. U. C. C. A. C. G. U. A. A. U. C. C.
146	>N47	CCUUAUUAACGGAGAUUUGAUUUCUCCCAGC	0.0	..........(((((.......)))))....	C. C. U. U. A. U. U. A. A. C. G( G( A( G( A( U. U. U. G. A. U. U. U) C) U) C) C) C. A. G. C.
147	>N48	ACCGAUUCGAGUGAGUACGUUUUCAAAUAUG	0.0	..((((((....)))).))............	A. C. C( G( A( U( U( C( G. A. G. U. G) A) G) U) A. C) G) U. U. U. U. C. A. A. A. U. A. U. G.
148	>N49	UUCAAAUAUGCUUAAUCUGAUCUCUUCUGCG	0.0	...............................	U. U. C. A. A. A. U. A. U. G. C. U. U. A. A. U. C. U. G. A. U. C. U. C. U. U. C. U. G. C. G.
149	>N50	GCCGAUCUGUGCCAUUAUAGUAAGCAGUGCC	0.0	((....(((((....)))))...))......	G( C( C. G. A. U. C( U( G( U( G( C. C. A. U. U) A) U) A) G) U. A. A. G) C) A. G. U. G. C. C.
150	>N51	AAGCAGUGCCACUUGUCUAAUAUAAGAUGAU	0.0	............((((((......)))))).	A. A. G. C. A. G. U. G. C. C. A. C. U( U( G( U( C( U( A. A. U. A. U. A. A) G) A) U) G) A) U.
151	>N52	GAUUUUACCGUUUUCUGGGGACAUCAUGAUA	0.0	(((....((........))...)))......	G( A( U( U. U. U. A. C( C( G. U. U. U. U. C. U. G. G) G) G. A. C. A) U) C) A. U. G. A. U. A.
152	>N53	CAUCAUGAUAUCAUUUGGUACAUAAUGAACA	0.0	(((.(((.((((....))))))).)))....	C( A( U( C. A( U( G( A. U( A( U( C( A. U. U. U. G) G) U) A) C) A) U) A. A) U) G) A. A. C. A.
153	>N54	GAUAAUUGGAUUUCUUGCAUUUUUUGCGAUU	0.0	..............(((((.....)))))..	G. A. U. A. A. U. U. G. G. A. U. U. U. C. U( U( G( C( A( U. U. U. U. U. U) G) C) G) A) U. U.
154	>N55	UUUUGCGAUUAUGGCUUGUUGACCAUUCACA	0.0	...((.((..(((((.....).)))))).))	U. U. U. U( G( C. G( A( U. U. A( U( G( G( C( U. U. G. U. U. G) A. C) C) A) U) U) C) A. C) A)
155	>N56	ACCAUUCACAAAAGUUGGUCUAACAUAAUUU	0.0	((((...........))))............	A( C( C( A( U. U. C. A. C. A. A. A. A. G. U. U) G) G) U) C. U. A. A. C. A. U. A. A. U. U. U.
156	>N57	UAAGUCCUUGUAAUAUUCUAGCUUUUGAGUC	0.0	..............((((........)))).	U. A. A. G. U. C. C. U. U. G. U. A. A. U. A( U( U( C( U. A. G. C. U. U. U. U. G) A) G) U) C.
157	>N58	UCUGGGAGUGGUAAAUCUACUGACCAUCUUC	0.0	..(((.(((((.....)))))..))).....	U. C. U( G( G( G. A( G( U( G( G( U. A. A. A. U. C) U) A) C) U) G. A. C) C) A) U. C. U. U. C.
158	>N59	UUUUAUCCAAUCAUCUGGCAAGUCCUUAAUU	0.0	......(((......))).............	U. U. U. U. A. U. C( C( A( A. U. C. A. U. C. U) G) G) C. A. A. G. U. C. C. U. U. A. A. U. U.
159	>N60	UUCAUCUCUAAAAUUUAGAUAUGGACGUUUG	0.0	(((((.(((((...))))).)))))......	U( U( C( A( U( C. U( C( U( A( A( A. A. U. U) U) A) G) A) U. A) U) G) G) A) C. G. U. U. U. G.
160	>N61	UGGACGUUUGAGAUAUUUUCGUAUUUCUGCC	0.0	.....((..(((((((....))))))).)).	U. G. G. A. C. G( U( U. U. G( A( G( A( U( A( U( U. U. U. C. G) U) A) U) U) U) C) U. G) C) C.
161	>N62	UAUUUCUGCCAAUUCUUCCUUUAACUGUGAC	0.0	...............................	U. A. U. U. U. C. U. G. C. C. A. A. U. U. C. U. U. C. C. U. U. U. A. A. C. U. G. U. G. A. C.
162	>N63	UAACUGUGACCGUACUGAUUCGCUUUCCCUU	0.0	.....((((..........))))........	U. A. A. C. U. G( U( G( A( C. C. G. U. A. C. U. G. A. U. U) C) G) C) U. U. U. C. C. C. U. U.
163	>N64	GCUUUCCCUUUGAAUUUUUAUUAUACCCUCU	0.0	...............................	G. C. U. U. U. C. C. C. U. U. U. G. A. A. U. U. U. U. U. A. U. U. A. U. A. C. C. C. U. C. U.
164	>N65	CAUUACUUGCUUAUCUGAAUUUUUUUCCAUU	0.0	...............................	C. A. U. U. A. C. U. U. G. C. U. U. A. U. C. U. G. A. A. U. U. U. U. U. U. U. C. C. A. U. U.
165	>N66	UUGUUUGCCUAUCCUUCCAUCUGAUGACUUG	0.0	...............................	U. U. G. U. U. U. G. C. C. U. A. U. C. C. U. U. C. C. A. U. C. U. G. A. U. G. A. C. U. U. G.
166	>N67	UGAUGACUUGAAAUGUUCUGACAGGUAAGAU	0.0	.....(((((...........))))).....	U. G. A. U. G. A( C( U( U( G( A. A. A. U. G. U. U. C. U. G. A. C) A) G) G) U) A. A. G. A. U.
167	>N68	UCUCAACAUUCUUAAUCCAAACGAUGUCCUU	0.0	.....(((((.((......)).)))))....	U. C. U. C. A. A( C( A( U( U( C. U( U( A. A. U. C. C. A. A) A) C. G) A) U) G) U) C. C. U. U.
168	>N69	CUCCUGCUUGUGUAUUAAAGGACAUGAAAUA	0.0	.((((.............)))).........	C. U( C( C( U( G. C. U. U. G. U. G. U. A. U. U. A. A. A) G) G) A) C. A. U. G. A. A. A. U. A.
169	>N70	UUUCGCUACAUGUAAUGGAAGAUCAUCUGUA	0.0	..............(((((......))))).	U. U. U. C. G. C. U. A. C. A. U. G. U. A. A( U( G( G( A( A. G. A. U. C. A. U) C) U) G) U) A.
170	>N71	GAUUCGUAUCUGUAGUUUCUCAUCAGCAAGA	0.0	...............................	G. A. U. U. C. G. U. A. U. C. U. G. U. A. G. U. U. U. C. U. C. A. U. C. A. G. C. A. A. G. A.
171	>N72	UCUUUCAAAAACGCUUGAUUUGCUGGCACCU	0.0	............(((.........)))....	U. C. U. U. U. C. A. A. A. A. A. C. G( C( U( U. G. A. U. U. U. G. C. U. G) G) C) A. C. C. U.
172	>N73	CUUAAUAGCGCUUGUUUCUGCUUGCUCUACC	0.0	.....(((.((..((....))..)).)))..	C. U. U. A. A. U( A( G( C. G( C( U. U. G( U( U. U. C. U. G) C) U. U. G) C) U. C) U) A) C. C.
173	>N74	CUCUAGGUGAACGUUUAAUCUGACAUCCGGG	0.0	...(((((.........))))).........	C. U. C. U( A( G( G( U( G. A. A. C. G. U. U. U. A. A) U) C) U) G) A. C. A. U. C. C. G. G. G.
174	>N75	AAGUUUGAUGUGAAGUAUUCUGCUAACCGUU	0.0	......((((...((((...))))...))))	A. A. G. U. U. U. G( A( U( G( U. G. A. A( G( U( A( U. U. C. U) G) C) U) A. A. C. C) G) U) U)
175	>N76	CAGGUCCUUCACCUGUUUGUCCAAGGGAGUA	0.0	(((((.....)))))....(((...)))...	C( A( G( G( U( C. C. U. U. C. A) C) C) U) G) U. U. U. G. U( C( C( A. A. G. G) G) A) G. U. A.
176	>N77	AGGGGACUUUCUGGCUUUUUUUUUUACGAAA	0.0	.((((.((....)))))).............	A. G( G( G( G( A. C( U( U. U. C. U. G) G) C) U) U) U) U. U. U. U. U. U. U. A. C. G. A. A. A.
177	>N78	CUCUUCCUCAUCAUCUUCAGCCUCAACAUUU	0.0	...............................	C. U. C. U. U. C. C. U. C. A. U. C. A. U. C. U. U. C. A. G. C. C. U. C. A. A. C. A. U. U. U.
178	>N79	UCCAACCGCAACUUCUUGUUCUUGCUUAUGC	0.0	.......((((..........))))......	U. C. C. A. A. C. C. G( C( A( A( C. U. U. C. U. U. G. U. U. C. U) U) G) C) U. U. A. U. G. C.
179	>N80	CCUGCUUAUUGUGGGUUGUCCCGCCAUUAUU	0.0	..........(((((....))))).......	C. C. U. G. C. U. U. A. U. U. G( U( G( G( G( U. U. G. U. C) C) C) G) C) C. A. U. U. A. U. U.
180	>N81	CGCCAUUAUUGUUAAUAGAUUCAACAAAAUA	0.0	........(((((.........)))))....	C. G. C. C. A. U. U. A. U( U( G( U( U( A. A. U. A. G. A. U. U. C. A) A) C) A) A) A. A. U. A.
181	>N82	UUUAUCAUUGAAAAUUCACGUGAUCGCAAUA	0.0	...((((((((....))).))))).......	U. U. U. A( U( C( A( U( U( G( A( A. A. A. U. U) C) A) C. G) U) G) A) U) C. G. C. A. A. U. A.
182	>N83	GAUCGCAAUAUUCCGUCAGGAGUGAUAAAUA	0.0	.(((((.....(((....)))))))).....	G. A( U( C( G( C( A. A. U. A. U. U( C( C( G. U. C. A. G) G) A) G) U) G) A) U) A. A. A. U. A.
183	>N84	UCGUCAUUGCACAAAUUAGUUUAUUAUUCAC	0.0	...............................	U. C. G. U. C. A. U. U. G. C. A. C. A. A. A. U. U. A. G. U. U. U. A. U. U. A. U. U. C. A. C.
184	>N85	UAUUAUUCACGACUCUUAACAACGACAAUUU	0.0	...............................	U. A. U. U. A. U. U. C. A. C. G. A. C. U. C. U. U. A. A. C. A. A. C. G. A. C. A. A. U. U. U.
185	>N86	UAGACAGGUCGUCCGUAGAUAUUUACAUAAA	0.0	..(((.....))).((((....)))).....	U. A. G( A( C( A. G. G. U. C. G) U) C) C. G( U( A( G( A. U. A. U. U) U) A) C) A. U. A. A. A.
186	>N87	UACUACACAGACUACUAUUAGAAUUUGCGAA	0.0	.....(.(((((((....)))..)))).)..	U. A. C. U. A. C( A. C( A( G( A( C( U( A( C. U. A. U. U) A) G) A. A. U) U) U) G) C. G) A. A.
187	>N88	AAUUUGCGAAGGAUUUACCGAAGAAAAGCAC	0.0	....(((....................))).	A. A. U. U. U( G( C( G. A. A. G. G. A. U. U. U. A. C. C. G. A. A. G. A. A. A. A. G) C) A) C.
188	>N89	AGAAAAGCACAGACCUUAUUGAGCUUUUGAA	0.0	..((((((.((........)).))))))...	A. G. A( A( A( A( G( C( A. C( A( G. A. C. C. U. U. A. U. U) G) A. G) C) U) U) U) U) G. A. A.
189	>N90	UCAAUAACCAGGAGUUUCAAAAACAAACAGG	0.0	...............................	U. C. A. A. U. A. A. C. C. A. G. G. A. G. U. U. U. C. A. A. A. A. A. C. A. A. A. C. A. G. G.
190	>N91	CACUUUUCAUUGAUCUAUUUGAUAAAUCUGC	0.0	............(((.....)))........	C. A. C. U. U. U. U. C. A. U. U. G. A( U( C( U. A. U. U. U. G) A) U) A. A. A. U. C. U. G. C.
191	>N92	CACUAGAGUCCAAUCUACGCGACUUAUUGCA	0.0	...((((......)))).((((....)))).	C. A. C. U( A( G( A( G. U. C. C. A. A. U) C) U) A) C. G( C( G( A( C. U. U. A. U) U) G) C) A.
192	>N93	ACUUAUUGCAUUCCUUGGAAGGUGAAAGUCU	0.0	((((.((((.(((....))).))))))))..	A( C( U( U( A. U( U( G( C( A. U( U( C( C. U. U. G. G) A) A) G. G) U) G) A) A) A) G) U) C. U.
193	>N94	UGCACGAUGGUCCAGUUAUUGAUGAAUUUUU	0.0	..((((((((.....)))))).)).......	U. G. C( A( C( G( A( U( G( G( U. C. C. A. G. U) U) A) U) U) G) A. U) G) A. A. U. U. U. U. U.
194	>N95	AUUUGGCCAUUCAACUUCAUAAGUGGUCGGU	0.0	..(((((((((..........))))))))).	A. U. U( U( G( G( C( C( A( U( U( C. A. A. C. U. U. C. A. U. A. A) G) U) G) G) U) C) G) G) U.
195	>N96	AAGGUACCAGGAAAGUUUCUGAAACCAUCCC	0.0	..(((..(((((....)))))..))).....	A. A. G( G( U( A. C. C( A( G( G( A( A. A. G. U. U) U) C) U) G) A. A. A) C) C) A. U. C. C. C.
196	>N97	AAUCUUUACUCUACUUAUUAUCCAUUGCAUC	0.0	...............................	A. A. U. C. U. U. U. A. C. U. C. U. A. C. U. U. A. U. U. A. U. C. C. A. U. U. G. C. A. U. C.
197	>N98	CCCCUGAAUAUCUUAUUUUAGCAUUAGUCAA	0.0	...(((((........)))))..........	C. C. C. C( U( G( A( A( U. A. U. C. U. U. A. U. U) U) U) A) G) C. A. U. U. A. G. U. C. A. A.
198	>N99	CAUUAGUCAAAGAAAUGAAGCGGUUCGUUUU	0.0	...........((((((((....))))))))	C. A. U. U. A. G. U. C. A. A. A. G( A( A( A( U( G( A( A( G. C. G. G. U) U) C) G) U) U) U) U)
199	>N100	GGUUCGUUUUAUUGAUAGAAAACAGGACAGU	0.0	.(((((((((........))))).))))...	G. G( U( U( C( G( U( U( U( U( A. U. U. G. A. U. A. G. A) A) A) A) C) A. G) G) A) C) A. G. U.
