# Supplementary material for: Identification of RNA pseudouridine sites using deep learning approaches
Source: PLoS One. 2021 Feb 23;16(2):e0247511. doi: 10.1371/journal.pone.0247511 (PMC7901771; doi:10.1371/journal.pone.0247511)
Supplement: S1 File — (ZIP) [file pone.0247511.s001.zip › HS_indp_new.csv]

	Number	Sequence	Label	RNAfold	MergedSeq
0	>P1	GCUAAACAGGUACUGCUGGGC	1.0	(((...(((......))))))	G( C( U( A. A. A. C( A( G( G. U. A. C. U. G. C) U) G) G) G) C)
1	>P2	UUAUUGAGUGUCUACUGUGUG	1.0	.....................	U. U. A. U. U. G. A. G. U. G. U. C. U. A. C. U. G. U. G. U. G.
2	>P3	GAUAAACUGUUACGCAUAUAU	1.0	.....................	G. A. U. A. A. A. C. U. G. U. U. A. C. G. C. A. U. A. U. A. U.
3	>P4	UUGUCGGUGUUAACAAAAUGG	1.0	((((........)))).....	U( U( G( U( C. G. G. U. G. U. U. A. A) C) A) A) A. A. U. G. G.
4	>P5	UCGGGCCUAGUUCAAACCUUU	1.0	..((((...))))........	U. C. G( G( G( C( C. U. A. G) U) U) C) A. A. A. C. C. U. U. U.
5	>P6	UUUUUAAGUAUACAGGGGUCU	1.0	.....................	U. U. U. U. U. A. A. G. U. A. U. A. C. A. G. G. G. G. U. C. U.
6	>P7	GGCCGGUCUGUAGCGGAUCAC	1.0	....((((((...))))))..	G. G. C. C. G( G( U( C( U( G( U. A. G. C) G) G) A) U) C) A. C.
7	>P8	UAGCUAUCGCUUCUCGGCCUU	1.0	.(((....)))..........	U. A( G( C( U. A. U. C. G) C) U) U. C. U. C. G. G. C. C. U. U.
8	>P9	UGAAAGUAACUUUGCCCGAGC	1.0	.....................	U. G. A. A. A. G. U. A. A. C. U. U. U. G. C. C. C. G. A. G. C.
9	>P10	ACUAUUCUGUUAAAAUCAGGA	1.0	....(((((.......)))))	A. C. U. A. U( U( C( U( G( U. U. A. A. A. A. U. C) A) G) G) A)
10	>P11	GCAGCUGCCUUUCCAACAGCC	1.0	...((((.........)))).	G. C. A. G( C( U( G( C. C. U. U. U. C. C. A. A. C) A) G) C) C.
11	>P12	CAAAAUGACUUUCGUUCUUCU	1.0	...(((((...))))).....	C. A. A. A( A( U( G( A( C. U. U. U) C) G) U) U) C. U. U. C. U.
12	>P13	UUCAGAUACUUACAUAGUUUU	1.0	.....................	U. U. C. A. G. A. U. A. C. U. U. A. C. A. U. A. G. U. U. U. U.
13	>P14	CCGAAUCAACUUUGCCGUGUU	1.0	.....................	C. C. G. A. A. U. C. A. A. C. U. U. U. G. C. C. G. U. G. U. U.
14	>P15	GACUCAAAGUUACUCUCCUUC	1.0	.....................	G. A. C. U. C. A. A. A. G. U. U. A. C. U. C. U. C. C. U. U. C.
15	>P16	CUACCCACCUUUCCCAGAAGU	1.0	.....................	C. U. A. C. C. C. A. C. C. U. U. U. C. C. C. A. G. A. A. G. U.
16	>P17	GGACAAUAUAUUAAAUGGAUU	1.0	.....................	G. G. A. C. A. A. U. A. U. A. U. U. A. A. A. U. G. G. A. U. U.
17	>P18	GAGGACAAUAUAUUAAAUGGA	1.0	.....................	G. A. G. G. A. C. A. A. U. A. U. A. U. U. A. A. A. U. G. G. A.
18	>P19	GUGUAGUAUCUGUUCUUAUCA	1.0	.....................	G. U. G. U. A. G. U. A. U. C. U. G. U. U. C. U. U. A. U. C. A.
19	>P20	AAGUGUAGUAUCUGUUCUUAU	1.0	.....................	A. A. G. U. G. U. A. G. U. A. U. C. U. G. U. U. C. U. U. A. U.
20	>P21	UCAAGUGUAGUAUCUGUUCUU	1.0	.....................	U. C. A. A. G. U. G. U. A. G. U. A. U. C. U. G. U. U. C. U. U.
21	>P22	AGAUCAAGUGUAGUAUCUGUU	1.0	.....................	A. G. A. U. C. A. A. G. U. G. U. A. G. U. A. U. C. U. G. U. U.
22	>P23	CUUCUCGGCCUUUUGGCUAAG	1.0	......((((....))))...	C. U. U. C. U. C. G( G( C( C( U. U. U. U. G) G) C) U) A. A. G.
23	>P24	AGUAAUCGCUUCUCGGCCUUU	1.0	.......(((....)))....	A. G. U. A. A. U. C. G( C( U( U. C. U. C. G) G) C) C. U. U. U.
24	>P25	GAGUAAUCGCUUCUCGGCCUU	1.0	(((.........)))......	G( A( G( U. A. A. U. C. G. C. U. U. C) U) C) G. G. C. C. U. U.
25	>P26	GAUGUAUUGUUUGCACUCUUC	1.0	((((((.....)))).))...	G( A( U( G( U( A( U. U. G. U. U. U) G) C) A) C. U) C) U. U. C.
26	>P27	AUGAUUCUAUUAUAGUAUUCU	1.0	.....................	A. U. G. A. U. U. C. U. A. U. U. A. U. A. G. U. A. U. U. C. U.
27	>P28	UGUUUUUGUAUUGUUGCUCCU	1.0	.......(((....)))....	U. G. U. U. U. U. U. G( U( A( U. U. G. U. U) G) C) U. C. C. U.
28	>P29	UUCUUUUUUUUGGCCUUUCUC	1.0	.....................	U. U. C. U. U. U. U. U. U. U. U. G. G. C. C. U. U. U. C. U. C.
29	>P30	GCUAAACAGGUACUGCUGGGC	1.0	(((...(((......))))))	G( C( U( A. A. A. C( A( G( G. U. A. C. U. G. C) U) G) G) G) C)
30	>P31	CCAUUAUCGCUUCUCGGCCUU	1.0	........(((....)))...	C. C. A. U. U. A. U. C. G( C( U( U. C. U. C. G) G) C) C. U. U.
31	>P32	CAUUAUCGCUUCUCGGCCUUU	1.0	.......(((....)))....	C. A. U. U. A. U. C. G( C( U( U. C. U. C. G) G) C) C. U. U. U.
32	>P33	UGUAAUAUUUUAUCCCUGGAC	1.0	.....................	U. G. U. A. A. U. A. U. U. U. U. A. U. C. C. C. U. G. G. A. C.
33	>P34	UAGUAUCUGUUCUUAUCAGUU	1.0	......(((.......)))..	U. A. G. U. A. U. C( U( G( U. U. C. U. U. A. U. C) A) G) U. U.
34	>P35	GUAGUAUCUGUUCUUAUCAGU	1.0	.......(((.......))).	G. U. A. G. U. A. U. C( U( G( U. U. C. U. U. A. U. C) A) G) U.
35	>P36	GUGUAGUAUCUGUUCUUAUCA	1.0	.....................	G. U. G. U. A. G. U. A. U. C. U. G. U. U. C. U. U. A. U. C. A.
36	>P37	AAGUGUAGUAUCUGUUCUUAU	1.0	.....................	A. A. G. U. G. U. A. G. U. A. U. C. U. G. U. U. C. U. U. A. U.
37	>P38	UCAAGUGUAGUAUCUGUUCUU	1.0	.....................	U. C. A. A. G. U. G. U. A. G. U. A. U. C. U. G. U. U. C. U. U.
38	>P39	AGAUCAAGUGUAGUAUCUGUU	1.0	.....................	A. G. A. U. C. A. A. G. U. G. U. A. G. U. A. U. C. U. G. U. U.
39	>P40	GUAUUGAGUGUCUACUGUGUG	1.0	.....................	G. U. A. U. U. G. A. G. U. G. U. C. U. A. C. U. G. U. G. U. G.
40	>P41	UUUUCAUCACUAUGGCUUAGC	1.0	.....................	U. U. U. U. C. A. U. C. A. C. U. A. U. G. G. C. U. U. A. G. C.
41	>P42	GCAUCAAAACUUCACUUUUUG	1.0	.....................	G. C. A. U. C. A. A. A. A. C. U. U. C. A. C. U. U. U. U. U. G.
42	>P43	AUUGGUGGUAUAGUGGUGAGC	1.0	.....................	A. U. U. G. G. U. G. G. U. A. U. A. G. U. G. G. U. G. A. G. C.
43	>P44	GAUAAAAGGCUAAUAUCCAGA	1.0	.....................	G. A. U. A. A. A. A. G. G. C. U. A. A. U. A. U. C. C. A. G. A.
44	>P45	GGUCCCUGGUUCGAUCCCGGG	1.0	...(((.((......)).)))	G. G. U. C( C( C( U. G( G( U. U. C. G. A. U. C) C) C. G) G) G)
45	>P46	AGACUGAAGAUCUAAAGGUCC	1.0	.((((...........)))).	A. G( A( C( U( G. A. A. G. A. U. C. U. A. A. A. G) G) U) C) C.
46	>P47	GGGAGAGCGUUAGACUGAAGA	1.0	.....................	G. G. G. A. G. A. G. C. G. U. U. A. G. A. C. U. G. A. A. G. A.
47	>P48	UGGGAGAGCGUUAGACUGAAG	1.0	.....................	U. G. G. G. A. G. A. G. C. G. U. U. A. G. A. C. U. G. A. A. G.
48	>P49	AAAUCCUUUCUAAAUUGCAUG	1.0	.....................	A. A. A. U. C. C. U. U. U. C. U. A. A. A. U. U. G. C. A. U. G.
49	>P50	CAUAAAAAGUUUUUUCUUCAG	1.0	.....................	C. A. U. A. A. A. A. A. G. U. U. U. U. U. U. C. U. U. C. A. G.
50	>P51	AGAGUAUGGAUUCCGAUAUGA	1.0	...((((.(....).))))..	A. G. A. G( U( A( U( G. G( A. U. U. C. C) G. A) U) A) U) G. A.
51	>P52	AAGACAUGAAUAAGAACUGAU	1.0	.....................	A. A. G. A. C. A. U. G. A. A. U. A. A. G. A. A. C. U. G. A. U.
52	>P53	GACUUUCAAUUAUCUGUGUGA	1.0	.....................	G. A. C. U. U. U. C. A. A. U. U. A. U. C. U. G. U. G. U. G. A.
53	>P54	GCCUUUUCUUUGUUUGUAACU	1.0	.....................	G. C. C. U. U. U. U. C. U. U. U. G. U. U. U. G. U. A. A. C. U.
54	>P55	AGCCAUCAGGUAAGCCAAGAU	1.0	.(((....)))..........	A. G( C( C( A. U. C. A. G) G) U) A. A. G. C. C. A. A. G. A. U.
55	>P56	CUUCUCGGCCUUUUGGCUAAG	1.0	......((((....))))...	C. U. U. C. U. C. G( G( C( C( U. U. U. U. G) G) C) U) A. A. G.
56	>P57	AUCCAUCGCUUCUCGGCCUUU	1.0	.......(((....)))....	A. U. C. C. A. U. C. G( C( U( U. C. U. C. G) G) C) C. U. U. U.
57	>P58	GGGCCCAGGGUGCUGUGGAGA	1.0	...(((((....))).))...	G. G. G. C( C( C( A( G( G. G. U. G. C) U) G) U. G) G) A. G. A.
58	>P59	AUUGUCCUCCUUCUGAAGCCC	1.0	.....................	A. U. U. G. U. C. C. U. C. C. U. U. C. U. G. A. A. G. C. C. C.
59	>P60	CCUCCUUUUCUGAGGAAGGUG	1.0	(((((((....)))).)))..	C( C( U( C( C( U( U( U. U. C. U. G) A) G) G) A. A) G) G) U. G.
60	>P61	AUUGGAACGAUACAGAGAAGA	1.0	.....................	A. U. U. G. G. A. A. C. G. A. U. A. C. A. G. A. G. A. A. G. A.
61	>P62	AGACUAUACUUUCAGGGAUCA	1.0	.....................	A. G. A. C. U. A. U. A. C. U. U. U. C. A. G. G. G. A. U. C. A.
62	>P63	GCGCCCCAAUUAUUAUGACUG	1.0	.....................	G. C. G. C. C. C. C. A. A. U. U. A. U. U. A. U. G. A. C. U. G.
63	>P64	UAAGUUAUUUUGCUCUCACUG	1.0	..(((......))).......	U. A. A( G( U( U. A. U. U. U. U. G) C) U) C. U. C. A. C. U. G.
64	>P65	GCAAUUUGGUUCCACCACAUC	1.0	......((((...))))....	G. C. A. A. U. U. U( G( G( U( U. C. C. A) C) C) A) C. A. U. C.
65	>P66	ACUCAAUACUUACCUGGCAGG	1.0	.....................	A. C. U. C. A. A. U. A. C. U. U. A. C. C. U. G. G. C. A. G. G.
66	>P67	CACUCAAUACUUACCUGGCAG	1.0	.....................	C. A. C. U. C. A. A. U. A. C. U. U. A. C. C. U. G. G. C. A. G.
67	>P68	CUGGCUGCUGUAGGUCUUUUC	1.0	..((((......)))).....	C. U. G( G( C( U( G. C. U. G. U. A. G) G) U) C) U. U. U. U. C.
68	>P69	AUUGUUGAUAUUUGCCCAGCA	1.0	..(((((.........)))))	A. U. U( G( U( U( G( A. U. A. U. U. U. G. C. C. C) A) G) C) A)
69	>P70	GGGCCUCAGUUAGCUCUCAAG	1.0	((((........)))).....	G( G( G( C( C. U. C. A. G. U. U. A. G) C) U) C) U. C. A. A. G.
70	>P71	UCCCAUGGUGUAAUGGUUAGC	1.0	..((((......)))).....	U. C. C( C( A( U( G. G. U. G. U. A. A) U) G) G) U. U. A. G. C.
71	>P72	GUUAGCACUCUGGACUUUGAA	1.0	.....................	G. U. U. A. G. C. A. C. U. C. U. G. G. A. C. U. U. U. G. A. A.
72	>P73	GGACUUUGAAUCCAGCGAUCC	1.0	((((.(((....))).).)))	G( G( A( C( U. U( U( G( A. A. U. C. C) A) G) C. G) A. U) C) C)
73	>P74	GCGAUCCGAGUUCAAAUCUCG	1.0	......((((.......))))	G. C. G. A. U. C. C( G( A( G( U. U. C. A. A. A. U. C) U) C) G)
74	>P75	CGAUCCGAGUUCAAAUCUCGG	1.0	....(((((.......)))))	C. G. A. U. C( C( G( A( G( U. U. C. A. A. A. U. C) U) C) G) G)
75	>P76	UCAUUUUAUGUAUAUUUAUCA	1.0	.....................	U. C. A. U. U. U. U. A. U. G. U. A. U. A. U. U. U. A. U. C. A.
76	>P77	CCUUUCCAGUUACUCCUUAUA	1.0	.....................	C. C. U. U. U. C. C. A. G. U. U. A. C. U. C. C. U. U. A. U. A.
77	>P78	UAAGUUAUUUUGCUCUCACUG	1.0	..(((......))).......	U. A. A( G( U( U. A. U. U. U. U. G) C) U) C. U. C. A. C. U. G.
78	>P79	UCAAGUGUAGUAUCUGUUCUU	1.0	.....................	U. C. A. A. G. U. G. U. A. G. U. A. U. C. U. G. U. U. C. U. U.
79	>P80	GGUAGGUGAGUUUAAAGUCUU	1.0	.....................	G. G. U. A. G. G. U. G. A. G. U. U. U. A. A. A. G. U. C. U. U.
80	>P81	CUCUUACCUGUUAAAAUCAGG	1.0	......((((.......))))	C. U. C. U. U. A. C( C( U( G( U. U. A. A. A. A. U. C) A) G) G)
81	>P82	GCAACAGAGUUCAACUAUCUC	1.0	.....................	G. C. A. A. C. A. G. A. G. U. U. C. A. A. C. U. A. U. C. U. C.
82	>P83	CAUUUGCUGUUACUCUGGAGA	1.0	.....................	C. A. U. U. U. G. C. U. G. U. U. A. C. U. C. U. G. G. A. G. A.
83	>P84	UCAAGUGUAGUAUCUGUUCUU	1.0	.....................	U. C. A. A. G. U. G. U. A. G. U. A. U. C. U. G. U. U. C. U. U.
84	>P85	GUAAAAGGGUUACUCUCAUAC	1.0	......(((.....)))....	G. U. A. A. A. A. G( G( G( U. U. A. C. U. C) U) C) A. U. A. C.
85	>P86	UUUUAUUAUUUGGAUGAAUAU	1.0	.((((((.....))))))...	U. U( U( U( A( U( U( A. U. U. U. G. G) A) U) G) A) A) U. A. U.
86	>P87	CUUCUCGGCCUUUUGGCUAAG	1.0	......((((....))))...	C. U. U. C. U. C. G( G( C( C( U. U. U. U. G) G) C) U) A. A. G.
87	>P88	AACUAUCGCUUCUCGGCCUUU	1.0	.......(((....)))....	A. A. C. U. A. U. C. G( C( U( U. C. U. C. G) G) C) C. U. U. U.
88	>P89	AAACUAUCGCUUCUCGGCCUU	1.0	........(((....)))...	A. A. A. C. U. A. U. C. G( C( U( U. C. U. C. G) G) C) C. U. U.
89	>P90	CCCUGGAGGUUCCAAUCCUGC	1.0	....(((........)))...	C. C. C. U. G( G( A( G. G. U. U. C. C. A. A. U) C) C) U. G. C.
90	>P91	UUCUCCAUGAUUCGUGCAUCU	1.0	.....((((...)))).....	U. U. C. U. C. C( A( U( G( A. U. U. C) G) U) G) C. A. U. C. U.
91	>P92	CUAAUUAUGCUGGACUGUUUU	1.0	.....................	C. U. A. A. U. U. A. U. G. C. U. G. G. A. C. U. G. U. U. U. U.
92	>P93	AUUGGAACGAUACAGAGAAGA	1.0	.....................	A. U. U. G. G. A. A. C. G. A. U. A. C. A. G. A. G. A. A. G. A.
93	>P94	AUAUUUCUCAUUUCUUUUAGU	1.0	.....................	A. U. A. U. U. U. C. U. C. A. U. U. U. C. U. U. U. U. A. G. U.
94	>P95	UAUACUAAAAUUGGAACGAUA	1.0	.....................	U. A. U. A. C. U. A. A. A. A. U. U. G. G. A. A. C. G. A. U. A.
95	>P96	AUUGGAACGAUACAGAGAAGA	1.0	.....................	A. U. U. G. G. A. A. C. G. A. U. A. C. A. G. A. G. A. A. G. A.
96	>P97	ACACGCAAAUUCGUGAAGCGU	1.0	.((((......))))......	A. C( A( C( G( C. A. A. A. U. U. C) G) U) G) A. A. G. C. G. U.
97	>P98	AAGUGUAGUAUCUGUUCUUAU	1.0	.....................	A. A. G. U. G. U. A. G. U. A. U. C. U. G. U. U. C. U. U. A. U.
98	>P99	UCAAGUGUAGUAUCUGUUCUU	1.0	.....................	U. C. A. A. G. U. G. U. A. G. U. A. U. C. U. G. U. U. C. U. U.
99	>P100	UCAAGUGUAGUAUCUGUUCUU	1.0	.....................	U. C. A. A. G. U. G. U. A. G. U. A. U. C. U. G. U. U. C. U. U.
100	>N1	GUGAUAUAACUCAGUGGCAGA	0.0	((.((........)).))...	G( U( G. A( U( A. U. A. A. C. U. C. A. G) U) G. G) C) A. G. A.
101	>N2	GGCCUUGGAUUUCAUCCCCAG	0.0	((....((((...))))))..	G( G( C. C. U. U. G( G( A( U( U. U. C. A) U) C) C) C) C) A. G.
102	>N3	GGAGAGGGAGUGGGAACAGGA	0.0	.....................	G. G. A. G. A. G. G. G. A. G. U. G. G. G. A. A. C. A. G. G. A.
103	>N4	UUUGCAAGACUCCUAGUACCU	0.0	..(((.((....)).)))...	U. U. U( G( C( A. A( G( A. C. U. C. C) U) A. G) U) A) C. C. U.
104	>N5	UGUGUAGCAAUGGUGUCCAGG	0.0	((.(..((....))..)))..	U( G( U. G( U. A. G( C( A. A. U. G. G) U) G. U. C) C) A) G. G.
105	>N6	AGUAACAAGUUCAGGUUCACC	0.0	.....................	A. G. U. A. A. C. A. A. G. U. U. C. A. G. G. U. U. C. A. C. C.
106	>N7	GCAAAGUCACUCUAUUCUGAU	0.0	.....((((........))))	G. C. A. A. A. G( U( C( A( C. U. C. U. A. U. U. C. U) G) A) U)
107	>N8	CCCAAAGGUUUACUUAAUGUU	0.0	....(((.....)))......	C. C. C. A. A( A( G( G. U. U. U. A. C) U) U) A. A. U. G. U. U.
108	>N9	UAGGUUCCUGUUGCUUGCCAU	0.0	..(((...........)))..	U. A. G( G( U( U. C. C. U. G. U. U. G. C. U. U. G) C) C) A. U.
109	>N10	CUAAGAGGUUUGUUGUCCUAU	0.0	.....(((........)))..	C. U. A. A. G. A( G( G( U. U. U. G. U. U. G. U. C) C) U) A. U.
110	>N11	UGGAAGUCUUUUCCUUUAAAG	0.0	.((((.....)))).......	U. G( G( A( A( G. U. C. U. U. U) U) C) C) U. U. U. A. A. A. G.
111	>N12	UCUCUUAGCAUCAGACACUUA	0.0	.....................	U. C. U. C. U. U. A. G. C. A. U. C. A. G. A. C. A. C. U. U. A.
112	>N13	AGAGAGAGAAUGAGAAUCAUC	0.0	.....................	A. G. A. G. A. G. A. G. A. A. U. G. A. G. A. A. U. C. A. U. C.
113	>N14	GUGGAAUGAAUAGACUUAACU	0.0	.....................	G. U. G. G. A. A. U. G. A. A. U. A. G. A. C. U. U. A. A. C. U.
114	>N15	GUCAGGAGGCUGUCUUACGUA	0.0	(.(((....))).).......	G( U. C( A( G( G. A. G. G. C) U) G) U. C) U. U. A. C. G. U. A.
115	>N16	CACAAUUGCAUGUGGAAGCUG	0.0	((((......)))).......	C( A( C( A( A. U. U. G. C. A. U) G) U) G) G. A. A. G. C. U. G.
116	>N17	CAAUAACUCAUUCCUACAGCC	0.0	.....................	C. A. A. U. A. A. C. U. C. A. U. U. C. C. U. A. C. A. G. C. C.
117	>N18	CCACAAACGGUUUAAGCUUGA	0.0	.....................	C. C. A. C. A. A. A. C. G. G. U. U. U. A. A. G. C. U. U. G. A.
118	>N19	GUCACAAUAAUCAUCAUUUCA	0.0	.....................	G. U. C. A. C. A. A. U. A. A. U. C. A. U. C. A. U. U. U. C. A.
119	>N20	UUCCUUCAAAUAAAAAAAAAU	0.0	.....................	U. U. C. C. U. U. C. A. A. A. U. A. A. A. A. A. A. A. A. A. U.
120	>N21	CAUUUCUGAAUUCAGAUGUAU	0.0	....((((....)))).....	C. A. U. U. U( C( U( G( A. A. U. U. C) A) G) A) U. G. U. A. U.
121	>N22	CUAUCAUAGUUGGGUUUAAGA	0.0	.....................	C. U. A. U. C. A. U. A. G. U. U. G. G. G. U. U. U. A. A. G. A.
122	>N23	AUCAGAACAUUGGGUAUAUUC	0.0	.....................	A. U. C. A. G. A. A. C. A. U. U. G. G. G. U. A. U. A. U. U. C.
123	>N24	CACCAUGGUGUCUGGGAGCAC	0.0	.......((((......))))	C. A. C. C. A. U. G. G( U( G( U( C. U. G. G. G. A. G) C) A) C)
124	>N25	ACAUUACCCCUCCCUUCCCGC	0.0	.....................	A. C. A. U. U. A. C. C. C. C. U. C. C. C. U. U. C. C. C. G. C.
125	>N26	ACCAACGAUCUGCUUGUGAAC	0.0	....((((.....))))....	A. C. C. A. A( C( G( A( U. C. U. G. C. U) U) G) U) G. A. A. C.
126	>N27	AGAGCUUUAGUCCAGAGCAAG	0.0	...(((((.....)))))...	A. G. A. G( C( U( U( U( A. G. U. C. C. A) G) A) G) C) A. A. G.
127	>N28	CCCCCGCCUUUUUUUCUGUUG	0.0	.....................	C. C. C. C. C. G. C. C. U. U. U. U. U. U. U. C. U. G. U. U. G.
128	>N29	UAAAUUUUGUUAUGCAAUUAA	0.0	.....................	U. A. A. A. U. U. U. U. G. U. U. A. U. G. C. A. A. U. U. A. A.
129	>N30	UUUAGAGGAAUAGGGAAAGUG	0.0	.....................	U. U. U. A. G. A. G. G. A. A. U. A. G. G. G. A. A. A. G. U. G.
130	>N31	GACGUGUCUGUUGUUUCUCAA	0.0	.....................	G. A. C. G. U. G. U. C. U. G. U. U. G. U. U. U. C. U. C. A. A.
131	>N32	GGGUCCGGACUGUUUGACACU	0.0	..(((..........)))...	G. G. G( U( C( C. G. G. A. C. U. G. U. U. U. G) A) C) A. C. U.
132	>N33	GAUGAAUGCUUUCUCAAAAGU	0.0	((.(((....)))))......	G( A( U. G( A( A( U. G. C. U. U) U) C) U) C) A. A. A. A. G. U.
133	>N34	UUAAACAGUUUCAUUUGGAAG	0.0	.....................	U. U. A. A. A. C. A. G. U. U. U. C. A. U. U. U. G. G. A. A. G.
134	>N35	UAGGGUCGCCUUAAGUCAACA	0.0	(((((...)))))........	U( A( G( G( G( U. C. G. C) C) U) U) A) A. G. U. C. A. A. C. A.
135	>N36	UCACAGAUGCUCCAGCAGGCA	0.0	.......((((......))))	U. C. A. C. A. G. A. U( G( C( U( C. C. A. G. C. A. G) G) C) A)
136	>N37	ACCAUAUGUUUAGAAAUAAAA	0.0	.....................	A. C. C. A. U. A. U. G. U. U. U. A. G. A. A. A. U. A. A. A. A.
137	>N38	CCAGCCGCGGUGCCAGCAAAG	0.0	......((.......))....	C. C. A. G. C. C. G( C( G. G. U. G. C. C. A. G) C) A. A. A. G.
138	>N39	AACAGACACAUUACUUGAACU	0.0	.....................	A. A. C. A. G. A. C. A. C. A. U. U. A. C. U. U. G. A. A. C. U.
139	>N40	UGUUCUGAGUUCUACUGUCUU	0.0	.....................	U. G. U. U. C. U. G. A. G. U. U. C. U. A. C. U. G. U. C. U. U.
140	>N41	ACCCAAAUGCUCGGAAACUCU	0.0	..((........)).......	A. C. C( C( A. A. A. U. G. C. U. C. G) G) A. A. A. C. U. C. U.
141	>N42	CUUAUGACUGUGACUUCAGAA	0.0	.......(((......)))..	C. U. U. A. U. G. A. C( U( G( U. G. A. C. U. U. C) A) G) A. A.
142	>N43	AAAGAAGGAUUCCAAAGACAA	0.0	.....................	A. A. A. G. A. A. G. G. A. U. U. C. C. A. A. A. G. A. C. A. A.
143	>N44	ACUCAAAUUCUUAGAUGACCA	0.0	.....................	A. C. U. C. A. A. A. U. U. C. U. U. A. G. A. U. G. A. C. C. A.
144	>N45	AGGCAGACAGUAGGAAGAGUA	0.0	.....................	A. G. G. C. A. G. A. C. A. G. U. A. G. G. A. A. G. A. G. U. A.
145	>N46	AUGGAAAUCCUUUUGUUUUGU	0.0	..((....))...........	A. U. G( G( A. A. A. U. C) C) U. U. U. U. G. U. U. U. U. G. U.
146	>N47	UGUUCUGUUGUUGUCAAGUGC	0.0	.....................	U. G. U. U. C. U. G. U. U. G. U. U. G. U. C. A. A. G. U. G. C.
147	>N48	AAAAAUAUAAUUUGUUGAAUA	0.0	.....................	A. A. A. A. A. U. A. U. A. A. U. U. U. G. U. U. G. A. A. U. A.
148	>N49	UGUGUGCUUCUGUCCUACUAC	0.0	.....................	U. G. U. G. U. G. C. U. U. C. U. G. U. C. C. U. A. C. U. A. C.
149	>N50	AUUUCUUCCAUUUUUAAUUAA	0.0	.....................	A. U. U. U. C. U. U. C. C. A. U. U. U. U. U. A. A. U. U. A. A.
150	>N51	AAAGUAGAGCUAGGACCCACU	0.0	.....................	A. A. A. G. U. A. G. A. G. C. U. A. G. G. A. C. C. C. A. C. U.
151	>N52	CUUGUUCCUGUACUCACUGUA	0.0	.....................	C. U. U. G. U. U. C. C. U. G. U. A. C. U. C. A. C. U. G. U. A.
152	>N53	GGACCCCACCUAAAAGUAUAA	0.0	((......))...........	G( G( A. C. C. C. C. A. C) C) U. A. A. A. A. G. U. A. U. A. A.
153	>N54	UCCUGAGAGUUCACGCUGAGC	0.0	........(((((...)))))	U. C. C. U. G. A. G. A. G( U( U( C( A( C. G. C. U) G) A) G) C)
154	>N55	CUUUUCUCUCUCUUCCUGAAA	0.0	.....................	C. U. U. U. U. C. U. C. U. C. U. C. U. U. C. C. U. G. A. A. A.
155	>N56	ACUGAAGUGUUCCCAAAGCUA	0.0	.....................	A. C. U. G. A. A. G. U. G. U. U. C. C. C. A. A. A. G. C. U. A.
156	>N57	UGUGUAAAGGUUUGGUUCUCA	0.0	.....................	U. G. U. G. U. A. A. A. G. G. U. U. U. G. G. U. U. C. U. C. A.
157	>N58	UCUCUCUCUCUCUCUCUCUCU	0.0	.....................	U. C. U. C. U. C. U. C. U. C. U. C. U. C. U. C. U. C. U. C. U.
158	>N59	UGUAGGUGGGUAGUAGGUGAG	0.0	.....................	U. G. U. A. G. G. U. G. G. G. U. A. G. U. A. G. G. U. G. A. G.
159	>N60	CAGCUGGGAGUUAAAUACUCU	0.0	......(((((.....)))))	C. A. G. C. U. G. G( G( A( G( U( U. A. A. A. U. A) C) U) C) U)
160	>N61	GUGGAACCUCUCUAGUUAAAA	0.0	.((((.....)))).......	G. U( G( G( A( A. C. C. U. C. U) C) U) A) G. U. U. A. A. A. A.
161	>N62	GUAACCAGUCUGUGGGAAGUA	0.0	....(((.....)))......	G. U. A. A. C( C( A( G. U. C. U. G. U) G) G) G. A. A. G. U. A.
162	>N63	AAAGCAACAUUCCCUGCUGGA	0.0	..((((........))))...	A. A. A( G( C( A( A. C. A. U. U. C. C. C. U) G) C) U) G. G. A.
163	>N64	GGCUCCAGGAUCCUAAGGGAC	0.0	..........(((....))).	G. G. C. U. C. C. A. G. G. A. U( C( C( U. A. A. G. G) G) A) C.
164	>N65	GUCUGUACUCUAAGGGGACAU	0.0	((((.(.......).))))..	G( U( C( U( G. U( A. C. U. C. U. A. A. G) G. G) G) A) C) A. U.
165	>N66	UUAAAUUGCAUCUCCCUCAUU	0.0	.....................	U. U. A. A. A. U. U. G. C. A. U. C. U. C. C. C. U. C. A. U. U.
166	>N67	AAAUGAUGACUGAUGCUACUA	0.0	.....................	A. A. A. U. G. A. U. G. A. C. U. G. A. U. G. C. U. A. C. U. A.
167	>N68	UGUUUAAACAUUGGAUUUAAC	0.0	.....................	U. G. U. U. U. A. A. A. C. A. U. U. G. G. A. U. U. U. A. A. C.
168	>N69	GUUUAUUUCAUUGUUUUUAUU	0.0	.....................	G. U. U. U. A. U. U. U. C. A. U. U. G. U. U. U. U. U. A. U. U.
169	>N70	UCACUGUGGGUCUGGGCUUUA	0.0	.....................	U. C. A. C. U. G. U. G. G. G. U. C. U. G. G. G. C. U. U. U. A.
170	>N71	AGACCCUCAUUUUAGCUGCCU	0.0	.....................	A. G. A. C. C. C. U. C. A. U. U. U. U. A. G. C. U. G. C. C. U.
171	>N72	AGCCUUCAGAUGAAGGGGGGG	0.0	..(((((....))))).....	A. G. C( C( U( U( C( A. G. A. U. G) A) A) G) G) G. G. G. G. G.
172	>N73	UCUCUGCUAAUUAUACAUCUG	0.0	.....................	U. C. U. C. U. G. C. U. A. A. U. U. A. U. A. C. A. U. C. U. G.
173	>N74	GAGUUCAGCCUUCAGAACUUG	0.0	((((((........)))))).	G( A( G( U( U( C( A. G. C. C. U. U. C. A. G) A) A) C) U) U) G.
174	>N75	UCAGCCACCCUACCCUACUUG	0.0	.....................	U. C. A. G. C. C. A. C. C. C. U. A. C. C. C. U. A. C. U. U. G.
175	>N76	GACCAUGUCUUGAAAAGACAA	0.0	.....((((((...)))))).	G. A. C. C. A. U( G( U( C( U( U( G. A. A. A) A) G) A) C) A) A.
176	>N77	GUGGUUGACUUUGGGUUUCUU	0.0	.....................	G. U. G. G. U. U. G. A. C. U. U. U. G. G. G. U. U. U. C. U. U.
177	>N78	AUGUGUUUGUUUGUUUGUUUG	0.0	.....................	A. U. G. U. G. U. U. U. G. U. U. U. G. U. U. U. G. U. U. U. G.
178	>N79	UUUGUUUUGCUCCUGACACCA	0.0	..((((........))))...	U. U. U( G( U( U( U. U. G. C. U. C. C. U. G) A) C) A) C. C. A.
179	>N80	CCACCCUCUUUUAAGUAGAUU	0.0	.....................	C. C. A. C. C. C. U. C. U. U. U. U. A. A. G. U. A. G. A. U. U.
180	>N81	GUGACCAGAAUAGUAACUAAA	0.0	.....................	G. U. G. A. C. C. A. G. A. A. U. A. G. U. A. A. C. U. A. A. A.
181	>N82	AUGUUGAAUUUAUUUGCUUAA	0.0	.....................	A. U. G. U. U. G. A. A. U. U. U. A. U. U. U. G. C. U. U. A. A.
182	>N83	CAAAUGUGGCUCUAAAUUUUA	0.0	.....................	C. A. A. A. U. G. U. G. G. C. U. C. U. A. A. A. U. U. U. U. A.
183	>N84	AGGAUCAUUAUGAAAGAUGAA	0.0	....(((((......))))).	A. G. G. A. U( C( A( U( U( A. U. G. A. A. A. G) A) U) G) A) A.
184	>N85	UAGCUCCCCUUUCUCUGCUUG	0.0	.(((............)))..	U. A( G( C( U. C. C. C. C. U. U. U. C. U. C. U. G) C) U) U. G.
185	>N86	UGAACACGUAUGCCAAUGGAC	0.0	.....................	U. G. A. A. C. A. C. G. U. A. U. G. C. C. A. A. U. G. G. A. C.
186	>N87	UCUGCUCCCGUGUUACAGUGU	0.0	.....................	U. C. U. G. C. U. C. C. C. G. U. G. U. U. A. C. A. G. U. G. U.
187	>N88	GACCUAACUUUGGAUACUUUU	0.0	..((.......))........	G. A. C( C( U. A. A. C. U. U. U. G) G) A. U. A. C. U. U. U. U.
188	>N89	UCCUCUAUAGUUAACCACAUU	0.0	.....................	U. C. C. U. C. U. A. U. A. G. U. U. A. A. C. C. A. C. A. U. U.
189	>N90	AAUUUCAAAAUUGCAGAGAAA	0.0	.....................	A. A. U. U. U. C. A. A. A. A. U. U. G. C. A. G. A. G. A. A. A.
190	>N91	UGGAUCACUUUGCAUCAGUAG	0.0	.....................	U. G. G. A. U. C. A. C. U. U. U. G. C. A. U. C. A. G. U. A. G.
191	>N92	GGCUGGUAAAUUGAAAUACUG	0.0	....((((........)))).	G. G. C. U. G( G( U( A( A. A. U. U. G. A. A. A. U) A) C) U) G.
192	>N93	GACCAUCACAUAUUUCCUGGU	0.0	.((((............))))	G. A( C( C( A( U. C. A. C. A. U. A. U. U. U. C. C. U) G) G) U)
193	>N94	GCUUCUUUGUUUAUUCAUUUG	0.0	.....................	G. C. U. U. C. U. U. U. G. U. U. U. A. U. U. C. A. U. U. U. G.
194	>N95	GCUAUUCCAUUGUUCCUGUAC	0.0	.....................	G. C. U. A. U. U. C. C. A. U. U. G. U. U. C. C. U. G. U. A. C.
195	>N96	CAUCAAUCUUUCUCAGUUUGU	0.0	.....................	C. A. U. C. A. A. U. C. U. U. U. C. U. C. A. G. U. U. U. G. U.
196	>N97	GAACAUGAGCUCUUGAGAUUC	0.0	.....................	G. A. A. C. A. U. G. A. G. C. U. C. U. U. G. A. G. A. U. U. C.
197	>N98	AUUCAGGAGGUCUCAGAACAC	0.0	.....................	A. U. U. C. A. G. G. A. G. G. U. C. U. C. A. G. A. A. C. A. C.
198	>N99	UAAGGCUUUAUUGUCUCCUAA	0.0	..((((......)))).....	U. A. A( G( G( C( U. U. U. A. U. U. G) U) C) U) C. C. U. A. A.
199	>N100	UCUUAACUCUUGGGGCUGGUA	0.0	.(((((...))))).......	U. C( U( U( A( A( C. U. C. U) U) G) G) G) G. C. U. G. G. U. A.
