# Supplementary material for: Identification of RNA pseudouridine sites using deep learning approaches
Source: PLoS One. 2021 Feb 23;16(2):e0247511. doi: 10.1371/journal.pone.0247511 (PMC7901771; doi:10.1371/journal.pone.0247511)
Supplement: S1 File — (ZIP) [file pone.0247511.s001.zip › SN_benchmark_new.csv]

	Number	Sequence	Label	RNAfold	MergedSeq
0	>P1	GGUGCUAACAUGGGUUCUACACCCGAGGCUA	1.0	...(((....(((((.....))))).)))..	G. G. U. G( C( U( A. A. C. A. U( G( G( G( U( U. C. U. A. C. A) C) C) C) G) A. G) G) C) U. A.
1	>P2	CGAGGCUAUUUCUGUUUUCGAAACAGCGCGU	1.0	((..(((.((((.......)))).))).)).	C( G( A. G. G( C( U( A. U( U( U( C( U. G. U. U. U. U. C. G) A) A) A) C. A) G) C) G. C) G) U.
2	>P3	GGGCUAGUAAAAUUGUAGUGUCUGAAAUUGC	1.0	((((...............))))........	G( G( G( C( U. A. G. U. A. A. A. A. U. U. G. U. A. G. U. G) U) C) U) G. A. A. A. U. U. G. C.
3	>P4	UCGUCUCUUUGAUUUUCUUUAAGGCGCUAUU	1.0	.(((((....((...))....))))).....	U. C( G( U( C( U( C. U. U. U. G( A( U. U. U. U) C) U. U. U. A. A) G) G) C) G) C. U. A. U. U.
4	>P5	GGCGUUGUGGAAGUUUCAGGCCUUCGAACUU	1.0	(((.(((.........)))))).........	G( G( C( G. U( U( G( U. G. G. A. A. G. U. U. U. C) A) G) G) C) C) U. U. C. G. A. A. C. U. U.
5	>P6	AAAGACACUGGUUCAUGAUGACUGAACAAAG	1.0	..........(((((.......)))))....	A. A. A. G. A. C. A. C. U. G. G( U( U( C( A( U. G. A. U. G. A. C. U) G) A) A) C) A. A. A. G.
6	>P7	ACGAGUGGGGACAGUUCAAUUCUGUGGUAAC	1.0	..........((((.......))))......	A. C. G. A. G. U. G. G. G. G. A( C( A( G( U. U. C. A. A. U. U. C) U) G) U) G. G. U. A. A. C.
7	>P8	GACAAGACUUCGAAUUUGAACUUCAACCACA	1.0	...............................	G. A. C. A. A. G. A. C. U. U. C. G. A. A. U. U. U. G. A. A. C. U. U. C. A. A. C. C. A. C. A.
8	>P9	AGUACUUGGAUAAUGUUGUCAUUGAGACCGC	1.0	......(((.(((((....)))))...))).	A. G. U. A. C. U. U( G( G( A. U( A( A( U( G( U. U. G. U. C) A) U) U) G) A. G. A. C) C) G) C.
9	>P10	GAAAAAUGAGCAGUUUAAGGCAAGACAUCAC	1.0	.........((........))..........	G. A. A. A. A. A. U. G. A. G( C( A. G. U. U. U. A. A. G. G) C) A. A. G. A. C. A. U. C. A. C.
10	>P11	GGAAACCGGGCGUAUUGAGCCCUCGUGCUCG	1.0	.......((((.......)))).........	G. G. A. A. A. C. C. G( G( G( C( G. U. A. U. U. G. A. G) C) C) C) U. C. G. U. G. C. U. C. G.
11	>P12	GACGUCCUUACCUUGUUCACCCAAGACUUCU	1.0	...........((((......))))......	G. A. C. G. U. C. C. U. U. A. C. C( U( U( G( U. U. C. A. C. C. C) A) A) G) A. C. U. U. C. U.
12	>P13	GCUCUAUGAUGUCCUUUUCUACCAUAUCGUC	1.0	.....(((((((...........))))))).	G. C. U. C. U. A( U( G( A( U( G( U( C. C. U. U. U. U. C. U. A. C. C. A) U) A) U) C) G) U) C.
13	>P14	GGAGCUGCCCAACUAUAACUCUUCGCUUACU	1.0	.((((...................))))...	G. G( A( G( C( U. G. C. C. C. A. A. C. U. A. U. A. A. C. U. C. U. U. C. G) C) U) U) A. C. U.
14	>P15	GGUUUUAAAGUAUUCUUUACAUUGAGUUUCG	1.0	((.(((((.(((.....))).)))))..)).	G( G( U. U( U( U( A( A( A. G( U( A( U. U. C. U. U. U) A) C) A. U) U) G) A) G) U. U. U) C) G.
15	>P16	GGAGUACACUCAUUGUAAAGGAAAACCAUGA	1.0	.(((....)))........((....))....	G. G( A( G( U. A. C. A. C) U) C) A. U. U. G. U. A. A. A. G( G( A. A. A. A. C) C) A. U. G. A.
16	>P17	UACGGGCGUGUGGUCUAGUGGUAUGAUUCUC	1.0	(((((((.....)))).)))...........	U( A( C( G( G( G( C( G. U. G. U. G. G) U) C) U) A. G) U) G) G. U. A. U. G. A. U. U. C. U. C.
17	>P18	UGGUAUGAUUCUCGCUUUGGGCGACUUCCUG	1.0	...........(((((...))))).......	U. G. G. U. A. U. G. A. U. U. C. U( C( G( C( U( U. U. G. G) G) C) G) A) C. U. U. C. C. U. G.
18	>P19	CAGGAAGACAAAGCAUGCGAGAGGCCCUGGG	1.0	((((............((.....))))))..	C( A( G( G( A. A. G. A. C. A. A. A. G. C. A. U. G( C( G. A. G. A. G. G) C) C) C) U) G) G. G.
19	>P20	CGAGAGGCCCUGGGUUCAAUUCCCAGCUCGC	1.0	((((.....(((((.......))))))))).	C( G( A( G( A. G. G. C. C. C( U( G( G( G( U. U. C. A. A. U. U. C) C) C) A) G) C) U) C) G) C.
20	>P21	UCGAUCGUCGUGACAUCACAAUUGUUGACGA	1.0	....(((((..((((.......)))))))))	U. C. G. A. U( C( G( U( C( G. U. G( A( C( A( U. C. A. C. A. A. U. U) G) U) U) G) A) C) G) A)
21	>P22	AAUAAUUUAUACGUAUACUACAUCGAGACCA	1.0	...............................	A. A. U. A. A. U. U. U. A. U. A. C. G. U. A. U. A. C. U. A. C. A. U. C. G. A. G. A. C. C. A.
22	>P23	UACUCAACUGCAAUGUAGUGGUUUACCGAAC	1.0	.....((((((......))))))........	U. A. C. U. C. A( A( C( U( G( C( A. A. U. G. U. A. G) U) G) G) U) U) U. A. C. C. G. A. A. C.
23	>P24	UAUUAAAAACCAGUUUCAGGCCAGUGUCUUG	1.0	.................((((....))))..	U. A. U. U. A. A. A. A. A. C. C. A. G. U. U. U. C. A( G( G( C( C. A. G. U. G) U) C) U) U. G.
24	>P25	UAUAAAUUUUUACGCUACACACGUCAUCGAC	1.0	...............................	U. A. U. A. A. A. U. U. U. U. U. A. C. G. C. U. A. C. A. C. A. C. G. U. C. A. U. C. G. A. C.
25	>P26	AAAAAUGCAAUCUGAUACCCAAGAGGCAAAC	1.0	.....(((..(((........))).)))...	A. A. A. A. A. U( G( C( A. A. U( C( U( G. A. U. A. C. C. C. A. A) G) A) G. G) C) A) A. A. C.
26	>P27	UUCUUUCCAAAAGUAUUGAAAAAAUGCAAUC	1.0	............(((((.....)))))....	U. U. C. U. U. U. C. C. A. A. A. A. G( U( A( U( U( G. A. A. A. A. A) A) U) G) C) A. A. U. C.
27	>P28	GUUAGACGUUUCAGCUUCCAAAACAGAAGAA	1.0	..............((((.......))))..	G. U. U. A. G. A. C. G. U. U. U. C. A. G. C( U( U( C( C. A. A. A. A. C. A. G) A) A) G) A. A.
28	>P29	GUCUAAGGCGCCUGAUUCAAGAAAUAUCUUG	1.0	(((...)))........(((((....)))))	G( U( C( U. A. A. G) G) C) G. C. C. U. G. A. U. U. C( A( A( G( A( A. A. U. A. U) C) U) U) G)
29	>P30	GAACUGUGGGAAUACUCAGGUAUCGUAAGAU	1.0	(((((.((((....))))))).)).......	G( A( A( C( U( G. U( G( G( G( A. A. U. A. C) U) C) A) G) G) U) A. U) C) G. U. A. A. G. A. U.
30	>P31	UUUGCCCGCGCAGGUUCGAGUCCUGCAGUUG	1.0	.........(((((.......))))).....	U. U. U. G. C. C. C. G. C. G( C( A( G( G( U. U. C. G. A. G. U. C) C) U) G) C) A. G. U. U. G.
31	>P32	UCAUAAUUAAGCUUUUAGUAGAAGUCAUUAC	1.0	..........((((((...))))))......	U. C. A. U. A. A. U. U. A. A. G( C( U( U( U( U( A. G. U. A) G) A) A) G) U) C. A. U. U. A. C.
32	>P33	GGCAGACUUAAGAUCUGUUGGACGGUUGUCC	1.0	((((((.......))))))((((....))))	G( G( C( A( G( A( C. U. U. A. A. G. A. U) C) U) G) U) U) G( G( A( C( G. G. U. U. G) U) C) C)
33	>P34	UGUCCGCGCGAGUUCUAACCUCGCAUCCUUC	1.0	.......(((((.......))))).......	U. G. U. C. C. G. C. G( C( G( A( G( U. U. C. U. A. A. C. C) U) C) G) C) A. U. C. C. U. U. C.
34	>P35	ACUUCGGUCAAGUCAUCUGGAGGUCCUGUGU	1.0	.((((((.........)))))).........	A. C( U( U( C( G( G( U. C. A. A. G. U. C. A. U. C) U) G) G) A) G) G. U. C. C. U. G. U. G. U.
35	>P36	ACGGAUCCAUCAAAUUUGAGUGUUAUAUAUA	1.0	...............................	A. C. G. G. A. U. C. C. A. U. C. A. A. A. U. U. U. G. A. G. U. G. U. U. A. U. A. U. A. U. A.
36	>P37	UUUACUAUUAUUGGAUGUUGCGCCAUUGUCC	1.0	............(((((.((...)).)))))	U. U. U. A. C. U. A. U. U. A. U. U. G( G( A( U( G( U. U( G( C. G. C. C) A) U. U) G) U) C) C)
37	>P38	AACUGUUCCUGCAUAUUUCAAUGAUUCUCAA	1.0	...(((....)))..................	A. A. C. U( G( U( U. C. C. U. G) C) A) U. A. U. U. U. C. A. A. U. G. A. U. U. C. U. C. A. A.
38	>P39	UCCGUGUCAUAUUUGUUCACCCAUGCUCCAG	1.0	...(((.((....))..)))...........	U. C. C. G( U( G( U. C( A( U. A. U. U. U) G) U. U. C) A) C) C. C. A. U. G. C. U. C. C. A. G.
39	>P40	CUAACGGUAUAGUUGUAGCCACUGAGCAUAA	1.0	.((((......))))..((......))....	C. U( A( A( C( G. G. U. A. U. A. G) U) U) G) U. A. G( C( C. A. C. U. G. A. G) C) A. U. A. A.
40	>P41	AUUAUAACAAGAAAAUUGACAUGUACUUUAG	1.0	...............................	A. U. U. A. U. A. A. C. A. A. G. A. A. A. A. U. U. G. A. C. A. U. G. U. A. C. U. U. U. A. G.
41	>P42	UUACCCAAUUAAGGGUAUUCCAGGCGAUGCC	1.0	.(((((......))))).....(((...)))	U. U( A( C( C( C( A. A. U. U. A. A. G) G) G) U) A) U. U. C. C. A. G( G( C( G. A. U. G) C) C)
42	>P43	CUACCGCUUACAUUGUAGUGCUAUUACAAGG	1.0	............(((((((...)))))))..	C. U. A. C. C. G. C. U. U. A. C. A. U( U( G( U( A( G( U( G. C. U. A) U) U) A) C) A) A) G. G.
43	>P44	AAUCUAUUCUAAGAAUUGCAGAAUCUUUUGC	1.0	.................(((((....)))))	A. A. U. C. U. A. U. U. C. U. A. A. G. A. A. U. U. G( C( A( G( A( A. U. C. U. U) U) U) G) C)
44	>P45	GCGGGGAUCAGCGGUUCGAUCCCGCUAGAGA	1.0	(((((.(((........))))))))......	G( C( G( G( G( G. A( U( C( A. G. C. G. G. U. U. C. G) A) U) C) C) C) G) C) U. A. G. A. G. A.
45	>P46	AAUCCAACGUUGCCAUCGUUGGGCCCCCGGU	1.0	...((((((.......))))))(((...)))	A. A. U. C( C( A( A( C( G( U. U. G. C. C. A. U. C) G) U) U) G) G) G( C( C( C. C. C. G) G) U)
46	>P47	CUAUAAUUGCUGAUCUUCCACUUCCCGAUCU	1.0	...........((((...........)))).	C. U. A. U. A. A. U. U. G. C. U. G( A( U( C( U. U. C. C. A. C. U. U. C. C. C. G) A) U) C) U.
47	>P48	AAACGGAAGAAAACUUGGUGCCCCAGGCCAA	1.0	.............(((((....)))))....	A. A. A. C. G. G. A. A. G. A. A. A. A. C( U( U( G( G( U. G. C. C. C) C) A) G) G) C. C. A. A.
48	>P49	GCGCCACACUAGUAAUGUGGAGAUCAUCGGU	1.0	.(.(((((.......))))).).........	G. C( G. C( C( A( C( A( C. U. A. G. U. A. A. U) G) U) G) G) A. G) A. U. C. A. U. C. G. G. U.
49	>P50	ACUACAAGACCAGAUUGAAAAAGUCACUGGU	1.0	........(((((..(((.....))))))))	A. C. U. A. C. A. A. G. A( C( C( A( G( A. U. U( G( A( A. A. A. A. G. U) C) A) C) U) G) G) U)
50	>P51	CUAUCCGUCCAGACAUUGUCCACACUGUUUU	1.0	..........(((((.((....)).))))).	C. U. A. U. C. C. G. U. C. C. A( G( A( C( A( U. U( G( U. C. C. A. C) A) C. U) G) U) U) U) U.
51	>P52	ACCUCCGCUGAAUCCUGGGGUACCGGUCGUG	1.0	.....(((.((...((((....)))))))))	A. C. C. U. C. C( G( C( U. G( A( A. U. C. C( U( G( G( G. G. U. A. C) C) G) G) U) C) G) U) G)
52	>P53	AUUGAACCGCUUAAGUUCCGUUGUGAAGUUU	1.0	...((((.......)))).............	A. U. U. G( A( A( C( C. G. C. U. U. A. A. G) U) U) C) C. G. U. U. G. U. G. A. A. G. U. U. U.
53	>P54	CCUGCUGCUCUUUUCUUUUCCAAAGAAUUUC	1.0	............((((((...))))))....	C. C. U. G. C. U. G. C. U. C. U. U. U( U( C( U( U( U( U. C. C. A) A) A) G) A) A) U. U. U. C.
54	>P55	AUGCUGGUGUCAGUGUAGAUGCUUGUGUGUG	1.0	((((.((((((......)))))).))))...	A( U( G( C( U. G( G( U( G( U( C( A. G. U. G. U. A. G) A) U) G) C) U) U. G) U) G) U) G. U. G.
55	>P56	ACAGCUAAUUGUUUAUUAGCAAAGUUUGCAC	1.0	...((((((.....))))))...........	A. C. A. G( C( U( A( A( U( U. G. U. U. U. A) U) U) A) G) C) A. A. A. G. U. U. U. G. C. A. C.
56	>P57	UUUUCAAGAUGGUUUUUUUAGGUAUCUAUUA	1.0	......(((((.((.....)).)))))....	U. U. U. U. C. A. A( G( A( U( G( G. U( U( U. U. U. U. U. A) G) G. U) A) U) C) U) A. U. U. A.
57	>P58	ACGAAAAUUCUGCUGUAGUCUUGGUUAAGCA	1.0	..........((((.............))))	A. C. G. A. A. A. A. U. U. C. U( G( C( U( G. U. A. G. U. C. U. U. G. G. U. U. A. A) G) C) A)
58	>P59	UGACCUUUAUGUAUUUUGCUUCGUGGCUGCU	1.0	.................(((....)))....	U. G. A. C. C. U. U. U. A. U. G. U. A. U. U. U. U. G( C( U( U. C. G. U. G) G) C) U. G. C. U.
59	>P60	GCCACCAAGCGCAAGUGGGUAUUCUUUAUAA	1.0	.((((.........)))).............	G. C( C( A( C( C. A. A. G. C. G. C. A. A. G) U) G) G) G. U. A. U. U. C. U. U. U. A. U. A. A.
60	>P61	GCGAAGAUCCCGAGUUCGAACCUCGGUUGGA	1.0	.........(((((.......))))).....	G. C. G. A. A. G. A. U. C. C( C( G( A( G( U. U. C. G. A. A. C. C) U) C) G) G) U. U. G. G. A.
61	>P62	GUUCAAGACGUCGCCUUUACACGGCGAAGAU	1.0	..........(((((.......)))))....	G. U. U. C. A. A. G. A. C. G. U( C( G( C( C( U. U. U. A. C. A. C. G) G) C) G) A) A. G. A. U.
62	>P63	AUUGAGAAAAGUUUAUGAGUUAGCCAAACCU	1.0	...............................	A. U. U. G. A. G. A. A. A. A. G. U. U. U. A. U. G. A. G. U. U. A. G. C. C. A. A. A. C. C. U.
63	>P64	AUGUAUUUUCUCAUGUAGCUAGUUGGGGUUG	1.0	........(((((..........)))))...	A. U. G. U. A. U. U. U. U( C( U( C( A( U. G. U. A. G. C. U. A. G. U. U) G) G) G) G) U. U. G.
64	>P65	CGUAAUGGCAACGCGUCUGACUUCUAAUCAG	1.0	......(((.....)))..............	C. G. U. A. A. U. G( G( C( A. A. C. G. C. G) U) C) U. G. A. C. U. U. C. U. A. A. U. C. A. G.
65	>P66	CAGAAGAUUAUGGGUUCGACCCCCAUCGUGA	1.0	......((.(((((.......))))).))..	C. A. G. A. A. G. A( U( U. A( U( G( G( G( U. U. C. G. A. C. C. C) C) C) A) U) C. G) U) G. A.
66	>P67	GGUCAGAAUGGGCGCUUGUCGCGUGCCAGAU	1.0	..........(((((.......)))))....	G. G. U. C. A. G. A. A. U. G. G( G( C( G( C( U. U. G. U. C. G. C. G) U) G) C) C) A. G. A. U.
67	>P68	CAAGCUAUGCGUUUAUUAGAAUCCAUCAGGA	1.0	....(((((.((((....)))).))).))..	C. A. A. G. C( U( A( U( G( C. G( U( U( U( A. U. U. A. G) A) A) U) C. C) A) U) C. A) G) G. A.
68	>P69	AUAUUUGGGUAUAUCUGACGAUGAUAUUACU	1.0	......((..(((((.......)))))..))	A. U. A. U. U. U. G( G( G. U. A( U( A( U( C( U. G. A. C. G. A. U. G) A) U) A) U) U. A. C) U)
69	>P70	UUACAACCCAAAGACUGUUCCAUUCGUCCCA	1.0	............(((..........)))...	U. U. A. C. A. A. C. C. C. A. A. A. G( A( C( U. G. U. U. C. C. A. U. U. C. G) U) C) C. C. A.
70	>P71	UGCUCACAUUGCUUGUAGAUUCGACGAAUUG	1.0	.((.......)).....(((((...))))).	U. G( C( U. C. A. C. A. U. U. G) C) U. U. G. U. A. G( A( U( U( C( G. A. C. G) A) A) U) U) G.
71	>P72	UAAGGAUUAUAUUUGUAAUUGGCUGGGAAAC	1.0	....((((((....))))))...........	U. A. A. G. G( A( U( U( A( U( A. U. U. U. G) U) A) A) U) U) G. G. C. U. G. G. G. A. A. A. C.
72	>P73	CGGUUGCUGUCUCUUUUGAAUUGAUUGGGAU	1.0	........(((((..((.....))..)))))	C. G. G. U. U. G. C. U. G( U( C( U( C( U. U. U( U( G. A. A. U. U. G) A) U. U. G) G) G) A) U)
73	>P74	GAAUUGUGUGCGCAGUUACCAAUCACCGUUU	1.0	.((((((....))))))..............	G. A( A( U( U( G( U( G. U. G. C. G) C) A) G) U) U) A. C. C. A. A. U. C. A. C. C. G. U. U. U.
74	>P75	AAGAACUGAAUCUUGUAGAAUUGAAGGACAG	1.0	.....(((..((((..........)))))))	A. A. G. A. A. C( U( G( A. A. U( C( U( U( G. U. A. G. A. A. U. U. G. A. A) G) G) A) C) A) G)
75	>P76	CAAGCACUCCAAGUGUAGACAAGAAUUUUUG	1.0	...(((((...)))))...............	C. A. A. G( C( A( C( U( C. C. A. A) G) U) G) U) A. G. A. C. A. A. G. A. A. U. U. U. U. U. G.
76	>P77	UGGUAGCGCAGCAGAUUGCAAAUCUGUUGGU	1.0	.....((.(((((((((...)))))))))))	U. G. G. U. A. G( C( G. C( A( G( C( A( G( A( U( U( G. C. A. A) A) U) C) U) G) U) U) G) G) U)
77	>P78	GUAACGGCUAUCACAUCACGCUUUCACCGUG	1.0	...((((...................)))).	G. U. A. A( C( G( G( C. U. A. U. C. A. C. A. U. C. A. C. G. C. U. U. U. C. A. C) C) G) U) G.
78	>P79	UGUUAAGUACAACUGUAAUUGGUUCAGUUGC	1.0	.........((((((.........)))))).	U. G. U. U. A. A. G. U. A. C( A( A( C( U( G( U. A. A. U. U. G. G. U. U. C) A) G) U) U) G) C.
79	>P80	GACUAGAUCGUCAUAUGAGAAUGAUAAUAAG	1.0	.........(((((......)))))......	G. A. C. U. A. G. A. U. C. G( U( C( A( U( A. U. G. A. G. A. A) U) G) A) U) A. A. U. A. A. G.
80	>P81	AUACUGCUGAGAGAGUUCUGGAAGAGAAAAA	1.0	...............((((.....))))...	A. U. A. C. U. G. C. U. G. A. G. A. G. A. G. U( U( C( U( G. G. A. A. G. A) G) A) A) A. A. A.
81	>P82	GAAGAAAUGGUGCUAUAGUAGGUUGGGAGAU	1.0	..........(.(((........))).)...	G. A. A. G. A. A. A. U. G. G. U( G. C( U( A( U. A. G. U. A. G. G. U. U) G) G) G. A) G. A. U.
82	>P83	GGCUUAGAUCAAGUGUAGUAUCUGUUCUUUU	1.0	....((((((.......).))))).......	G. G. C. U. U( A( G( A( U( C( A. A. G. U. G. U. A. G) U. A) U) C) U) G) U. U. C. U. U. U. U.
83	>P84	CGGUAUCCAAACCGGUGCUGGUGUUGUCGAC	1.0	(((((((......)))))))...........	C( G( G( U( A( U( C( C. A. A. A. C. C. G) G) U) G) C) U) G) G. U. G. U. U. G. U. C. G. A. C.
84	>P85	CCCAGAUCGUUGUUGUAGACUCUCUGGAAGA	1.0	.(((((..(((......)))..)))))....	C. C( C( A( G( A( U. C. G( U( U( G. U. U. G. U. A. G) A) C) U. C. U) C) U) G) G) A. A. G. A.
85	>P86	AAAAUUUGAAAACUUUGGAACCAACAACGAA	1.0	...............................	A. A. A. A. U. U. U. G. A. A. A. A. C. U. U. U. G. G. A. A. C. C. A. A. C. A. A. C. G. A. A.
86	>P87	GAGAAUAAUGAGCUUUAUGUGGAUUUGUUAG	1.0	.....(((((((((......)).))))))).	G. A. G. A. A. U( A( A( U( G( A( G( C( U( U. U. A. U. G. U. G) G) A. U) U) U) G) U) U) A) G.
87	>P88	GAGCAUUGACAGGCAUAGGAGGUGGUGGCUU	1.0	..........((.(((........))).)).	G. A. G. C. A. U. U. G. A. C. A( G( G. C( A( U( A. G. G. A. G. G. U. G. G) U) G) G. C) U) U.
88	>P89	AGGCCAAAAUGUUUAUAGAUAAUAAAAGUUG	1.0	...............................	A. G. G. C. C. A. A. A. A. U. G. U. U. U. A. U. A. G. A. U. A. A. U. A. A. A. A. G. U. U. G.
89	>P90	UCUCUUUACAGACGAUACUACAUUCCGCCAU	1.0	...............................	U. C. U. C. U. U. U. A. C. A. G. A. C. G. A. U. A. C. U. A. C. A. U. U. C. C. G. C. C. A. U.
90	>P91	UAAACAAAUUCCCUGUAAUCCCUGAACACAC	1.0	...............................	U. A. A. A. C. A. A. A. U. U. C. C. C. U. G. U. A. A. U. C. C. C. U. G. A. A. C. A. C. A. C.
91	>P92	CGCCACUACUCCAAAUGCUACGCAGCCAAAU	1.0	................(((....))).....	C. G. C. C. A. C. U. A. C. U. C. C. A. A. A. U. G( C( U( A. C. G. C. A) G) C) C. A. A. A. U.
92	>P93	UAAAAAUCAGUGAUGUAAUGGAGAGCUUCAU	1.0	.........((((.((........)).))))	U. A. A. A. A. A. U. C. A. G( U( G( A( U. G( U( A. A. U. G. G. A. G. A. G) C) U. U) C) A) U)
93	>P94	GAAGAGAGCUUGUCUUCUUAUCAGCCGUCCA	1.0	(((((.......)))))..............	G( A( A( G( A( G. A. G. C. U. U. G. U) C) U) U) C) U. U. A. U. C. A. G. C. C. G. U. C. C. A.
94	>P95	AGGCCUUUGGUUCUGUAAUCUUCUUCACCGA	1.0	......(((((...(.......)...)))))	A. G. G. C. C. U. U( U( G( G( U( U. C. U. G( U. A. A. U. C. U. U. C) U. U. C. A) C) C) G) A)
95	>P96	UAACAAGAAACGUGAUGGUACACACAAAGCU	1.0	...........(((......)))........	U. A. A. C. A. A. G. A. A. A. C. G( U( G( A. U. G. G. U. A. C) A) C) A. C. A. A. A. G. C. U.
96	>P97	GGUGGCUCCACGCCGUUCAGAUUUGAGACCU	1.0	((((......)))).((((....))))....	G( G( U( G( G. C. U. C. C. A. C) G) C) C) G. U( U( C( A( G. A. U. U. U) G) A) G) A. C. C. U.
97	>P98	GUUUACACAUUUUGAUACAACCGUAGACGGC	1.0	((((((................))))))...	G( U( U( U( A( C( A. C. A. U. U. U. U. G. A. U. A. C. A. A. C. C. G) U) A) G) A) C) G. G. C.
98	>P99	UGGAGCGUGCAGCUAUGCAUGGGAGUGAUUU	1.0	.....((((((....))))))..........	U. G. G. A. G. C( G( U( G( C( A( G. C. U. A. U) G) C) A) U) G) G. G. A. G. U. G. A. U. U. U.
99	>P100	AUUUACAUAUGGCUGUUCCAUCUCUAAUUUA	1.0	........((((.....))))..........	A. U. U. U. A. C. A. U. A( U( G( G( C. U. G. U. U. C) C) A) U) C. U. C. U. A. A. U. U. U. A.
100	>P101	GGUCAACUAAACAUAUUUAUCAGGGCAUUUC	1.0	.(((...((((....))))....))).....	G. G( U( C( A. A. C. U( A( A( A( C. A. U. A. U) U) U) A) U. C. A. G. G) G) C) A. U. U. U. C.
101	>P102	AAGAUCCAAUAACUAUUACUCGCCACUUGCA	1.0	...............................	A. A. G. A. U. C. C. A. A. U. A. A. C. U. A. U. U. A. C. U. C. G. C. C. A. C. U. U. G. C. A.
102	>P103	UCAGCUCGUUCGCUCUGGAAAGGAUCAUUUU	1.0	..(((......))).................	U. C. A( G( C( U. C. G. U. U. C. G) C) U) C. U. G. G. A. A. A. G. G. A. U. C. A. U. U. U. U.
103	>P104	GAGAUGAAGAAGAUGUAGAGGGAACAGAUGG	1.0	...............................	G. A. G. A. U. G. A. A. G. A. A. G. A. U. G. U. A. G. A. G. G. G. A. A. C. A. G. A. U. G. G.
104	>P105	GCGUAUGACUCUUAAUCAUAAGGUUAGGGGU	1.0	.......((((((((((....))))))))))	G. C. G. U. A. U. G. A( C( U( C( U( U( A( A( U( C( A. U. A. A. G) G) U) U) A) G) G) G) G) U)
105	>P106	GAAAGCAUUCAAACUUUAUGAUUACAGUGUU	1.0	...((((((((.......))).....)))))	G. A. A. A( G( C( A( U( U( C( A( A. A. C. U. U. U. A. U) G) A) U. U. A. C. A. G) U) G) U) U)
106	>P107	UAGGGGAUUUGUGACUUUCAAGGCAACGUCC	1.0	....((((((((..........)))).))))	U. A. G. G. G( G( A( U( U( U( G( U( G. A. C. U. U. U. C. A. A. G. G) C) A) A) C. G) U) C) C)
107	>P108	AAGGACCGGUAUUAUUGUAGGGGAUUUGUGA	1.0	(((..((..(((....))).))..)))....	A( A( G( G. A. C( C( G. G. U( A( U( U. A. U. U. G) U) A) G. G) G) G. A. U) U) U) G. U. G. A.
108	>P109	AACGCUGUCCCUGAAUGGCAGAAUCAUUACC	1.0	....(((((.......)))))..........	A. A. C. G. C( U( G( U( C( C. C. U. G. A. A. U. G) G) C) A) G) A. A. U. C. A. U. U. A. C. C.
109	>P110	GAAAUUAAACUAAUUUUACAACAAUUAGUAA	1.0	........(((((((.......)))))))..	G. A. A. A. U. U. A. A. A( C( U( A( A( U( U( U. U. A. C. A. A. C. A) A) U) U) A) G) U) A. A.
110	>P111	GAGCAAUAUUUCAAAUCUCUGAUUGAUUCUG	1.0	.((.(((...(((......)))...))))).	G. A( G( C. A( A( U( A. U. U. U( C( A( A. A. U. C. U. C. U) G) A) U. U. G. A) U) U) C) U) G.
111	>P112	UGACGUGUAAUAGUUUUAUUUCUUUGAAAAA	1.0	.(((........)))................	U. G( A( C( G. U. G. U. A. A. U. A. G) U) U) U. U. A. U. U. U. C. U. U. U. G. A. A. A. A. A.
112	>P113	AAGCAAUUGGAAAAAUCUAUUAACCCAGAUG	1.0	..............((((........)))).	A. A. G. C. A. A. U. U. G. G. A. A. A. A. A( U( C( U( A. U. U. A. A. C. C. C. A) G) A) U) G.
113	>P114	AACUCAGCAAACUAUUAUCAACAUCAUGUCG	1.0	...............................	A. A. C. U. C. A. G. C. A. A. A. C. U. A. U. U. A. U. C. A. A. C. A. U. C. A. U. G. U. C. G.
114	>P115	UAAGUGCUUUGUUUAUACGAUAUAGCACUUU	1.0	.(((((((.((((.....)))).))))))).	U. A( A( G( U( G( C( U( U. U( G( U( U( U. A. U. A. C. G) A) U) A) U. A) G) C) A) C) U) U) U.
115	>P116	GUUUUGUUCUUAUAUUUCCAGCUAGGGAGCC	1.0	..............(((((.....)))))..	G. U. U. U. U. G. U. U. C. U. U. A. U. A. U( U( U( C( C( A. G. C. U. A. G) G) G) A) G) C. C.
116	>P117	CAUUCAUGGUUCUUGUGGGCUGGAUGAUCGA	1.0	((((((..((((....)))))))))).....	C( A( U( U( C( A( U. G. G( U( U( C( U. U. G. U. G) G) G) C) U) G) G) A) U) G) A. U. C. G. A.
117	>P118	UUACACUCACACCAAUGAUGGCGAUAGUCUC	1.0	....(((..(.(((....))).)..)))...	U. U. A. C. A( C( U( C. A. C( A. C( C( A( A. U. G. A. U) G) G) C. G) A. U. A) G) U) C. U. C.
118	>P119	CGAGAAGAUAGAGUGUAGCAAUGAUUAAGCG	1.0	...............................	C. G. A. G. A. A. G. A. U. A. G. A. G. U. G. U. A. G. C. A. A. U. G. A. U. U. A. A. G. C. G.
119	>P120	AGGUGGCCAUUUGGCUUUUAGAGCGCUCCUG	1.0	(((.(((......((((...)))))))))).	A( G( G( U. G( G( C( C. A. U. U. U. G. G( C( U( U( U. U. A. G) A) G) C) G) C) U) C) C) U) G.
120	>P121	ACUUCAAAACUACUUUUUAAGACCAUCCUUU	1.0	...............................	A. C. U. U. C. A. A. A. A. C. U. A. C. U. U. U. U. U. A. A. G. A. C. C. A. U. C. C. U. U. U.
121	>P122	UCUCCGAAGAACUCAUCCUUGUUAGCUCAGU	1.0	.........(((........)))........	U. C. U. C. C. G. A. A. G. A( A( C( U. C. A. U. C. C. U. U. G) U) U) A. G. C. U. C. A. G. U.
122	>P123	UCAGUUGGUAGAGCGUUCGGCUUUUAAGCGC	1.0	...(((...(((((.....)))))..)))..	U. C. A. G( U( U( G. G. U. A( G( A( G( C( G. U. U. C. G. G) C) U) U) U) U. A. A) G) C) G. C.
123	>P124	GGUUCGAGCCCCCUAUGAGGAGUUCUUUCUU	1.0	.....((((.((......)).))))......	G. G. U. U. C. G( A( G( C( C. C( C( C. U. A. U. G. A. G) G) A. G) U) U) C) U. U. U. C. U. U.
124	>P125	UUUGCCCCGUAUCUGUAGCCAAUUGAAAGGU	1.0	.................(((........)))	U. U. U. G. C. C. C. C. G. U. A. U. C. U. G. U. A. G( C( C( A. A. U. U. G. A. A. A. G) G) U)
125	>P126	CGCGCCCAUAUCCUGUAAAUGUAGAGGCAGU	1.0	...(((..(((.........)))..)))...	C. G. C. G( C( C( C. A. U( A( U( C. C. U. G. U. A. A. A. U. G) U) A) G. A. G) G) C) A. G. U.
126	>P127	UGCAAAAAUGGUGCAUCAUCCACAUCUGUUA	1.0	.(((....(((........)))....)))..	U. G( C( A( A. A. A. A. U( G( G( U. G. C. A. U. C. A. U. C) C) A) C. A. U. C. U) G) U) U. A.
127	>P128	UUGGUAUUCACUCUGUAGUAAUCAAGCCAGA	1.0	((((((((.(((....))))))...))))).	U( U( G( G( U( A( U( U( C. A( C( U( C. U. G. U. A) G) U) A) A) U) C. A. A. G) C) C) A) G) A.
128	>P129	CCACUGACUACACUGUAGUCACUGAAUAUAC	1.0	.((.(((((((...))))))).)).......	C. C( A( C. U( G( A( C( U( A( C( A. C. U. G) U) A) G) U) C) A) C. U) G) A. A. U. A. U. A. C.
129	>P130	CAGCCAACCCAAGUCUAACCGUCUCCACAGU	1.0	...............................	C. A. G. C. C. A. A. C. C. C. A. A. G. U. C. U. A. A. C. C. G. U. C. U. C. C. A. C. A. G. U.
130	>P131	CUUCAAGAAAUCUUGUUCCUCGUGGCCCAAU	1.0	............(((..((....))..))).	C. U. U. C. A. A. G. A. A. A. U. C. U( U( G( U. U. C( C( U. C. G. U. G) G) C. C. C) A) A) U.
131	>P132	GCUUCCACCUUACUUUGAACUAGCCAAAAGG	1.0	.......((((...(((.......)))))))	G. C. U. U. C. C. A. C( C( U( U( A. C. U. U( U( G( A. A. C. U. A. G. C. C) A) A) A) A) G) G)
132	>P133	UUCAUUUUUCCCAGUUUGUGGAAGAACCUGC	1.0	....(((((((((...)).))))))).....	U. U. C. A. U( U( U( U( U( C( C( C( A( G. U. U. U) G) U. G) G) A) A) G) A) A) C. C. U. G. C.
133	>P134	GUGAAAGAAAAACUUUUGGACGGAAACAAGA	1.0	.............(((((........)))))	G. U. G. A. A. A. G. A. A. A. A. A. C. U( U( U( U( G( G. A. C. G. G. A. A. A. C) A) A) G) A)
134	>P135	AUCCGCCUAUAAGUUUGAGGCCUUAUUUGGA	1.0	.((((...(((((........))))).))))	A. U( C( C( G( C. C. U. A( U( A( A( G( U. U. U. G. A. G. G. C. C) U) U) A) U) U. U) G) G) A)
135	>P136	AGGAUGACGCGAGUGUAGAUGACGUAGCCAA	1.0	.((.....(((.((....))..)))..))..	A. G( G( A. U. G. A. C. G( C( G( A. G( U( G. U. A. G. A) U) G. A. C) G) U) A. G. C) C) A. A.
136	>P137	CACGACAGACCAGGUUUGUUGUCCAUGGCCA	1.0	.(((((((((...))))))))).........	C. A( C( G( A( C( A( G( A( C( C. A. G. G) U) U) U) G) U) U) G) U) C. C. A. U. G. G. C. C. A.
137	>P138	CCAACCAAUUGGCCGUGUCGUUUUCAAGUUG	1.0	.((((.....(((......))).....))))	C. C( A( A( C( C. A. A. U. U. G( G( C( C. G. U. G. U. C. G) U) U) U. U. C. A. A. G) U) U) G)
138	>P139	ACACACGUCAAACUAUUGACUCCAGAAGAAA	1.0	......(((((....)))))...........	A. C. A. C. A. C. G( U( C( A( A( A. C. U. A. U) U) G) A) C) U. C. C. A. G. A. A. G. A. A. A.
139	>P140	ACAAACUCGUUACUAUUACUCUACUGUCUUU	1.0	...............................	A. C. A. A. A. C. U. C. G. U. U. A. C. U. A. U. U. A. C. U. C. U. A. C. U. G. U. C. U. U. U.
140	>P141	GUCAAAAAGGCAAUGUAGAGGAGUCUGAUUU	1.0	(((.....)))....((((....))))....	G( U( C( A. A. A. A. A. G) G) C) A. A. U. G. U( A( G( A( G. G. A. G. U) C) U) G) A. U. U. U.
141	>P142	AAUUUGACAUAUCUAUAUUUAAGGAGACUAG	1.0	...............................	A. A. U. U. U. G. A. C. A. U. A. U. C. U. A. U. A. U. U. U. A. A. G. G. A. G. A. C. U. A. G.
142	>P143	AUUAACUUGACAGGUUCGUUUUAUUUGCCCA	1.0	............(((...........)))..	A. U. U. A. A. C. U. U. G. A. C. A. G( G( U( U. C. G. U. U. U. U. A. U. U. U. G) C) C) C. A.
143	>P144	CUGCUUUAUUUUUCUUUGAUAUGGGCAAUGG	1.0	.(((((((((.......)))).)))))....	C. U( G( C( U( U( U( A( U( U( U. U. U. C. U. U. U. G) A) U) A) U. G) G) G) C) A) A. U. G. G.
144	>P145	CUGGUGCUAUUAACUUCUACUACGGUUACGU	1.0	..........(((((........)))))...	C. U. G. G. U. G. C. U. A. U. U( A( A( C( U( U. C. U. A. C. U. A. C. G) G) U) U) A) C. G. U.
145	>P146	AAGAACACAAACUGUUUAAGGCACAGUACGC	1.0	..........(((((.......)))))....	A. A. G. A. A. C. A. C. A. A. A( C( U( G( U( U. U. A. A. G. G. C. A) C) A) G) U) A. C. G. C.
146	>P147	UUGCUCCAUUUUGGUUCGAUCCCUUAAUGCC	1.0	......((((..((.......))..))))..	U. U. G. C. U. C. C( A( U( U( U. U. G( G( U. U. C. G. A. U. C. C) C) U. U. A) A) U) G) C. C.
147	>P148	CAGGUGAUCCUGAUGUAGACUUAAACCCUGU	1.0	((((....))))...................	C( A( G( G( U. G. A. U. C) C) U) G) A. U. G. U. A. G. A. C. U. U. A. A. A. C. C. C. U. G. U.
148	>P149	UUCCGAUACGGAGACUGUUUUGGUCUCUACG	1.0	.........(((((((.....)))))))...	U. U. C. C. G. A. U. A. C. G( G( A( G( A( C( U( G. U. U. U. U. G) G) U) C) U) C) U) A. C. G.
149	>P150	GAACAAAAAGAGCCAUGAUCAGCUCUUACAA	1.0	.......((((((........))))))....	G. A. A. C. A. A. A. A( A( G( A( G( C( C. A. U. G. A. U. C. A. G) C) U) C) U) U) A. C. A. A.
150	>P151	UUGGAGAAUUCUUGUUGGAUUGUCACUAAUU	1.0	...((.(((((.....))))).)).......	U. U. G. G( A( G. A( A( U( U( C( U. U. G. U. U. G) G) A) U) U) G. U) C) A. C. U. A. A. U. U.
151	>P152	UGGUAGGAAACGUUGUUUAAUGGGUUCGAAU	1.0	.....(((..((((....))))..)))....	U. G. G. U. A. G( G( A( A. A. C( G( U( U( G. U. U. U. A) A) U) G) G. G. U) U) C) G. A. A. U.
152	>P153	UGAAUAACACCUCUGUAGGCGAAGAAAAGAC	1.0	.......(.(((....))).)..........	U. G. A. A. U. A. A. C( A. C( C( U( C. U. G. U. A) G) G) C. G) A. A. G. A. A. A. A. G. A. C.
153	>P154	UGUAAUAGAUUUUUAUCAGAUAAAGGAUAGG	1.0	............(((((........))))).	U. G. U. A. A. U. A. G. A. U. U. U. U( U( A( U( C( A. G. A. U. A. A. A. G. G) A) U) A) G) G.
154	>P155	UGAACGUGGUUGGGAUAUGGAGAUUGGGAGA	1.0	....((((.......))))............	U. G. A. A. C( G( U( G( G. U. U. G. G. G. A. U) A) U) G) G. A. G. A. U. U. G. G. G. A. G. A.
155	>P156	UUCUCUCCUCUACAUUUAAUAUGUUCUAUAU	1.0	...........((((.....)))).......	U. U. C. U. C. U. C. C. U. C. U. A( C( A( U( U. U. A. A. U. A) U) G) U) U. C. U. A. U. A. U.
156	>P157	AUUGAGGUUGCGACUUUUUCGUUUUUGCUUU	1.0	...(((((...(((......)))...)))))	A. U. U. G( A( G( G( U( U. G. C. G( A( C( U. U. U. U. U. C. G) U) U) U. U. U. G) C) U) U) U)
157	>P158	GAAGGGCUCUGCCACUCAGGGCGUGGUAAGA	1.0	.....((((((.....)))))).........	G. A. A. G. G. G( C( U( C( U( G( C. C. A. C. U. C) A) G) G) G) C) G. U. G. G. U. A. A. G. A.
158	>P159	CAUUUAGUAGGUCGUUUAGCUUCCGUUGUUG	1.0	.........((..((...))..)).......	C. A. U. U. U. A. G. U. A. G( G( U. C. G( U( U. U. A. G) C) U. U. C) C) G. U. U. G. U. U. G.
159	>P160	UUAUGAAACCAUGGGUUUCUUGACCCUACCA	1.0	............(((((....))))).....	U. U. A. U. G. A. A. A. C. C. A. U. G( G( G( U( U( U. C. U. U. G) A) C) C) C) U. A. C. C. A.
160	>P161	CAGAUGUGCCAACUGUGUCAAGGAAAGAAUC	1.0	(((.((...)).)))................	C( A( G( A. U( G( U. G. C. C) A) A. C) U) G) U. G. U. C. A. A. G. G. A. A. A. G. A. A. U. C.
161	>P162	UAUUCCGUGAUAGUUUAAUGGUCAGAAUGGG	1.0	(((((..((((.........)))))))))..	U( A( U( U( C( C. G. U( G( A( U( A. G. U. U. U. A. A. U. G. G) U) C) A) G) A) A) U) G) G. G.
162	>P163	CUACUUUAAAUGUUGUCCACCCAUCCGCUCU	1.0	...............................	C. U. A. C. U. U. U. A. A. A. U. G. U. U. G. U. C. C. A. C. C. C. A. U. C. C. G. C. U. C. U.
163	>P164	AUAAGCUAGCACCUGUUGACAAGAAAGGCCA	1.0	...........(((...........)))...	A. U. A. A. G. C. U. A. G. C. A. C( C( U( G. U. U. G. A. C. A. A. G. A. A. A) G) G) C. C. A.
164	>P165	AGGUCAGGCGCUUUCUUUGGGAGAAAGACCU	1.0	(((((.....(((((...)))))...)))))	A( G( G( U( C( A. G. G. C. G. C( U( U( U( C( U. U. U. G) G) G) A) G) A. A. A. G) A) C) C) U)
165	>P166	AAAGACCUAGUUAGUUCGAGUCUAUCCUAUC	1.0	..((((...(......)..))))........	A. A. A( G( A( C( C. U. A. G( U. U. A. G. U. U. C) G. A. G) U) C) U) A. U. C. C. U. A. U. C.
166	>P167	UGGUAAAACAGUUGAUUUCAAAUCAAUCAUU	1.0	..........(((((((...)))))))....	U. G. G. U. A. A. A. A. C. A. G( U( U( G( A( U( U( U. C. A. A) A) U) C) A) A) U) C. A. U. U.
167	>P168	AUAAAAAUAAAAUUAUUAAUAAUAAUAAUAC	1.0	...........(((((((....)))))))..	A. U. A. A. A. A. A. U. A. A. A. A( U( U( A( U( U( A( A. U. A. A. U) A) A) U) A) A) U) A. C.
168	>P169	GAGUGGUUUAAAGUGUGAUAUUUGAGCUAUC	1.0	..((((((((((........)))))))))).	G. A. G( U( G( G( U( U( U( A( A( A( G. U. G. U. G. A. U. A. U) U) U) G) A) G) C) U) A) U) C.
169	>P170	UUCAAUGGUAGAAAAUACGCUUGUGGUGCGU	1.0	................((((.......))))	U. U. C. A. A. U. G. G. U. A. G. A. A. A. A. U. A( C( G( C( U. U. G. U. G. G. U. G) C) G) U)
170	>P171	UUACAGUAUGAAGGUUCAAGUCCUUUAAAUA	1.0	........((((((.......))))))....	U. U. A. C. A. G. U. A. U( G( A( A( G( G( U. U. C. A. A. G. U. C) C) U) U) U) A) A. A. U. A.
171	>P172	GGUAAGUUACCAAAAUUUGAGUUUGGAGUUU	1.0	((((...))))....................	G( G( U( A( A. G. U. U) A) C) C) A. A. A. A. U. U. U. G. A. G. U. U. U. G. G. A. G. U. U. U.
172	>P173	ACAUUGAAUGCGAGUUCGAUUCUCGCUAUCU	1.0	.....((..(((((.......)))))..)).	A. C. A. U. U. G( A( A. U. G( C( G( A( G( U. U. C. G. A. U. U. C) U) C) G) C) U. A. U) C) U.
173	>P174	UCUAAUUAUAUAGGUUCAAAUCCUAUAAGAU	1.0	........((((((.......))))))....	U. C. U. A. A. U. U. A. U( A( U( A( G( G( U. U. C. A. A. A. U. C) C) U) A) U) A) A. G. A. U.
174	>P175	GGUACAAAUAUAGGUUCAAUCCCUGUUAGUU	1.0	.........(((((.......))))).....	G. G. U. A. C. A. A. A. U. A( U( A( G( G( U. U. C. A. A. U. C. C) C) U) G) U) U. A. G. U. U.
175	>P176	UGUUGGUAGUUGGAGUUGAGCUGUAAACUCA	1.0	............(((((........))))).	U. G. U. U. G. G. U. A. G. U. U. G. G( A( G( U( U( G. A. G. C. U. G. U. A. A) A) C) U) C) A.
176	>P177	CAAAUCAAGAAGGUAUUUUAGAAUUACAUGA	1.0	...............................	C. A. A. A. U. C. A. A. G. A. A. G. G. U. A. U. U. U. U. A. G. A. A. U. U. A. C. A. U. G. A.
177	>P178	UGGUAAAGCGAUAAAUUGAAGAUUUAUUUAC	1.0	.........((((((((...))))))))...	U. G. G. U. A. A. A. G. C. G( A( U( A( A( A( U( U( G. A. A. G) A) U) U) U) A) U) U) U. A. C.
178	>P179	AUGUAUGUUUUUAGGUGCAUAUUAUCUAAGU	1.0	((((((.(....).))))))...........	A( U( G( U( A( U( G. U( U. U. U. U. A) G. G) U) G) C) A) U) A. U. U. A. U. C. U. A. A. G. U.
179	>P180	GACAGAUAAGGUUCUUUACAAGAGAAACGGA	1.0	.........(..(((((...)))))..)...	G. A. C. A. G. A. U. A. A. G( G. U. U( C( U( U( U( A. C. A. A) G) A) G) A) A. A. C) G. G. A.
180	>P181	GAGAAGCAGGAUGAAUUGAUUAAAAGACGUC	1.0	.........((((..((......))..))))	G. A. G. A. A. G. C. A. G. G( A( U( G( A. A. U( U( G. A. U. U. A. A. A) A) G. A. C) G) U) C)
181	>P182	ACAUCCUUUCGACUGUAACGGACCUACCCAG	1.0	...................((......))..	A. C. A. U. C. C. U. U. U. C. G. A. C. U. G. U. A. A. C. G( G( A. C. C. U. A. C. C) C) A. G.
182	>P183	CAAGAGUAGACCAUGUAAGAUUGUCGACAUG	1.0	.....((.(((.((.....)).))).))...	C. A. A. G. A. G( U( A. G( A( C( C. A( U( G. U. A. A. G. A) U) U. G) U) C) G. A) C) A. U. G.
183	>P184	GGCAAAUCCGGCGCUUCCCCCUCAAAAAAAA	1.0	.((.......))...................	G. G( C( A. A. A. U. C. C. G. G) C) G. C. U. U. C. C. C. C. C. U. C. A. A. A. A. A. A. A. A.
184	>P185	CGGGUGUAUACAGAAUAGCAGAAUGGGCAGA	1.0	...((.(((.(.........).))).))...	C. G. G. G( U( G. U( A( U( A. C( A. G. A. A. U. A. G. C. A. G) A. A) U) G) G. G) C) A. G. A.
185	>P186	CCUAUGGGCGGGUUAUCAGAUAUUAUCAGGU	1.0	(((......)))...................	C( C( U( A. U. G. G. G. C. G) G) G) U. U. A. U. C. A. G. A. U. A. U. U. A. U. C. A. G. G. U.
186	>P187	CACUUUCGGUUUUGAUCCGAACAACCCCGGU	1.0	....(((((.......)))))..........	C. A. C. U. U( U( C( G( G( U. U. U. U. G. A. U. C) C) G) A) A) C. A. A. C. C. C. C. G. G. U.
187	>P188	UUUACAAGUAUCCUAUAAUCCCAAAGUGAUA	1.0	........((((((..........)).))))	U. U. U. A. C. A. A. G. U( A( U( C( C( U( A. U. A. A. U. C. C. C. A. A. A) G) U. G) A) U) A)
188	>P189	UUACGGUGACGAGUUUGAGGCUCUAUAUACC	1.0	....((((..(((((...)))))....))))	U. U. A. C. G( G( U( G( A. C. G( A( G( U( U( U. G. A. G) G) C) U) C) U. A. U. A. U) A) C) C)
189	>P190	GUCGCCAUCUUAGUAUAGUGGUUAGUACACA	1.0	...((((.((......)))))).........	G. U. C. G( C( C( A( U. C( U( U. A. G. U. A. U. A) G) U) G) G) U) U. A. G. U. A. C. A. C. A.
190	>P191	UAGUCGGUUAUGGCAUCUGCUUAACACGCAG	1.0	..(.((((((.(((....))))))).)))..	U. A. G( U. C( G( G( U( U( A( U. G( G( C( A. U. C. U. G) C) U) U) A) A) C) A. C) G) C) A. G.
191	>P192	AAUUACUCAACAUGAUAAGAAUACCAAUGUU	1.0	........(((((.............)))))	A. A. U. U. A. C. U. C. A( A( C( A( U( G. A. U. A. A. G. A. A. U. A. C. C. A. A) U) G) U) U)
192	>P193	UUUAUACGAAAUGAAUGGAUUAACAGCAAGC	1.0	...............................	U. U. U. A. U. A. C. G. A. A. A. U. G. A. A. U. G. G. A. U. U. A. A. C. A. G. C. A. A. G. C.
193	>P194	UGGGUUACAGAAGUUUUAGGCAAUGAUAUAC	1.0	...............................	U. G. G. G. U. U. A. C. A. G. A. A. G. U. U. U. U. A. G. G. C. A. A. U. G. A. U. A. U. A. C.
194	>P195	UUGAGCAUAUCAAUGUAGAUGUUAAGACGAU	1.0	......(((((......))))).........	U. U. G. A. G. C. A( U( A( U( C( A. A. U. G. U. A. G) A) U) G) U) U. A. A. G. A. C. G. A. U.
195	>P196	GGCUAAGGAUGACGCUGUUAAGCAAUUAACU	1.0	.............(((....)))........	G. G. C. U. A. A. G. G. A. U. G. A. C. G( C( U( G. U. U. A. A) G) C) A. A. U. U. A. A. C. U.
196	>P197	GCAUAAGGUCAGUUGUAGCACUUGUCACGGA	1.0	((((((......)))).))............	G( C( A( U( A( A( G. G. U. C. A. G. U) U) G) U) A. G) C) A. C. U. U. G. U. C. A. C. G. G. A.
197	>P198	UGCGCUGGACCCUUGUAGUACCUGUUCAGGG	1.0	..(.((((((.............)))))).)	U. G. C( G. C( U( G( G( A( C( C. C. U. U. G. U. A. G. U. A. C. C. U. G) U) U) C) A) G) G. G)
198	>P199	UGUUGAUCCAAAGUUUAGAAGAAACCACAAG	1.0	...............................	U. G. U. U. G. A. U. C. C. A. A. A. G. U. U. U. A. G. A. A. G. A. A. A. C. C. A. C. A. A. G.
199	>P200	AAUAAUAGCAGUUUUUUAGAUAUUGACGAUG	1.0	...............................	A. A. U. A. A. U. A. G. C. A. G. U. U. U. U. U. U. A. G. A. U. A. U. U. G. A. C. G. A. U. G.
200	>P201	CAUAGGUGAUAAGCAUGCGCAUAUAUAUACA	1.0	........(((.((....)).))).......	C. A. U. A. G. G. U. G. A( U( A( A. G( C( A. U. G. C. G) C) A. U) A) U) A. U. A. U. A. C. A.
201	>P202	AGCUCUACAAAAGUUUGAGGCGUUGCUAAAG	1.0	.((.((.(((....)))))))..........	A. G( C( U. C( U( A. C( A( A( A. A. G. U. U) U) G) A) G) G) C) G. U. U. G. C. U. A. A. A. G.
202	>P203	UUCGUACUUGAGUUAUUGGAUAUAUGAAGCA	1.0	((((((..(..........)..))))))...	U( U( C( G( U( A( C. U. U( G. A. G. U. U. A. U. U. G. G. A) U. A. U) A) U) G) A) A) G. C. A.
203	>P204	ACGUCGUUCGAAGAAUUUGUCGAAGAUAAAC	1.0	..(((.(((((........))))))))....	A. C. G( U( C( G. U( U( C( G( A( A. G. A. A. U. U. U. G. U) C) G) A) A) G) A) U) A. A. A. C.
204	>P205	ACCGUGGAGCUAAAGUACUGGUACAACUUGG	1.0	((((((.........))).))).........	A( C( C( G( U( G( G. A. G. C. U. A. A. A. G. U) A) C) U. G) G) U) A. C. A. A. C. U. U. G. G.
205	>P206	ACGAAAAAGAAUCUUUAGUCGUUAAGUUCGU	1.0	(((((....(((........)))...)))))	A( C( G( A( A( A. A. A. G. A( A( U( C. U. U. U. A. G. U. C. G) U) U) A. A. G. U) U) C) G) U)
206	>P207	CGGACGAAAACACUGUAAUUGCAAUAGUUAG	1.0	...........(((((.......)))))...	C. G. G. A. C. G. A. A. A. A. C. A( C( U( G( U( A. A. U. U. G. C. A. A) U) A) G) U) U. A. G.
207	>P208	AUUAACUUGCACCCAUCCAAGCUUGUUAUCA	1.0	..((((..((..........))..))))...	A. U. U( A( A( C( U. U. G( C( A. C. C. C. A. U. C. C. A. A. G) C) U. U. G) U) U) A) U. C. A.
208	>P209	GGCGUCAGGUCGAGGUCCUGAUCUCUUCGGA	1.0	((.((((((.......)))))).))......	G( G( C. G( U( C( A( G( G( U. C. G. A. G. G. U. C) C) U) G) A) U) C. U) C) U. U. C. G. G. A.
209	>P210	ACCCCUACCGGGGGAUAAUCGAGUCACUUAA	1.0	.((((....))))(((......)))......	A. C( C( C( C( U. A. C. C. G) G) G) G) G( A( U( A. A. U. C. G. A. G) U) C) A. C. U. U. A. A.
210	>P211	UACAUUUAUUAUUUAUUCGAUAAUACCCUGC	1.0	......(((((((.....)))))))......	U. A. C. A. U. U. U( A( U( U( A( U( U( U. A. U. U. C. G) A) U) A) A) U) A) C. C. C. U. G. C.
211	>P212	CCCGGGCGGUUAGUGUAGUGGUUAUCAUCCC	1.0	.(((.(((.....)))..)))..........	C. C( C( G( G. G( C( G( G. U. U. A. G. U) G) U) A. G. U) G) G) U. U. A. U. C. A. U. C. C. C.
212	>P213	CUUUAGUGCCCCUUGUAGGAGUAUGGUAAAA	1.0	.....((((.(((...))).)))).......	C. U. U. U. A. G( U( G( C( C. C( C( U( U. G. U. A) G) G) A. G) U) A) U) G. G. U. A. A. A. A.
213	>P214	GGGAAUAGACACCUGUAGUUUAAUUGACUCU	1.0	(((........)))..((((.....))))..	G( G( G( A. A. U. A. G. A. C. A. C) C) U) G. U. A( G( U( U( U. A. A. U. U. G) A) C) U) C. U.
214	>P215	GGUCACUGGUAUGGUUCUACCCCAAAAUCCA	1.0	((....(((...(((...))))))....)).	G( G( U. C. A. C. U( G( G( U. A. U. G( G( U( U. C. U. A) C) C) C) C) A) A. A. A. U. C) C) A.
215	>P216	GCUUUACGGUUGGAAUUGCAGAAUAAUGAAC	1.0	((..(.(.....).)..))............	G( C( U. U. U( A. C( G. G. U. U. G. G) A. A) U. U. G) C) A. G. A. A. U. A. A. U. G. A. A. C.
216	>P217	AUCUGUCGUCAAGAAUCGCAGAAAUAGCAGA	1.0	.((((.((........)))))).........	A. U( C( U( G( U. C( G( U. C. A. A. G. A. A. U. C) G) C) A) G) A) A. A. U. A. G. C. A. G. A.
217	>P218	UUACGGUCUGAUUAUUGCCAUUGUCUUUUCU	1.0	....((.(........)))............	U. U. A. C. G( G( U. C( U. G. A. U. U. A. U. U. G) C) C) A. U. U. G. U. C. U. U. U. U. C. U.
218	>P219	UUAUUUGCAUAAGAAUUGCAGAACGAAAGCU	1.0	...((((((.......)))))).........	U. U. A. U( U( U( G( C( A( U. A. A. G. A. A. U. U) G) C) A) G) A) A. C. G. A. A. A. G. C. U.
219	>P220	GCCAUAAUGAAGUAUUUGUUCACGCAAGCAC	1.0	((.....((((.......)))).....))..	G( C( C. A. U. A. A. U( G( A( A( G. U. A. U. U. U. G. U) U) C) A) C. G. C. A. A. G) C) A. C.
220	>P221	UUAGGGCCACAUCUGUAGUCUUACCUCCAAG	1.0	.((((((.((....)).))))))........	U. U( A( G( G( G( C( C. A( C( A. U. C. U. G) U) A. G) U) C) U) U) A) C. C. U. C. C. A. A. G.
221	>P222	AGUCAAAUGAAAGUUUAGACGAUAAUGAAGA	1.0	.(((((((....)))).)))...........	A. G( U( C( A( A( A( U( G. A. A. A. G) U) U) U) A. G) A) C) G. A. U. A. A. U. G. A. A. G. A.
222	>P223	UUAAGAAACAAACUGUAAAAGCCCCAAAGAA	1.0	...............................	U. U. A. A. G. A. A. A. C. A. A. A. C. U. G. U. A. A. A. A. G. C. C. C. C. A. A. A. G. A. A.
223	>P224	CCCAAUAAGUGAUUCUCGAGACGAAUUGAUC	1.0	..((((..((..........))..))))...	C. C. C( A( A( U( A. A. G( U( G. A. U. U. C. U. C. G. A. G. A) C) G. A. A) U) U) G) A. U. C.
224	>P225	CGAUCGUCUAGUAACUCUGACCGGAUCGAUG	1.0	((((((((.((.....)))))..)))))...	C( G( A( U( C( G( U( C( U. A( G( U. A. A. C. U. C) U) G) A) C) C. G. G) A) U) C) G) A. U. G.
225	>P226	UAAAUCAUUUCAUCAUAACCCAUAGCUGAAU	1.0	...............................	U. A. A. A. U. C. A. U. U. U. C. A. U. C. A. U. A. A. C. C. C. A. U. A. G. C. U. G. A. A. U.
226	>P227	UGAGUGAUGAGGAGCUUGCUCUUUUAAGCUC	1.0	.((((...((((((....))))))...))))	U. G( A( G( U( G. A. U. G( A( G( G( A( G( C. U. U. G. C) U) C) U) U) U) U. A. A. G) C) U) C)
227	>P228	GUGUCACGGGCUCUGUUUACUACUACACAUA	1.0	((((...((..........))...))))...	G( U( G( U( C. A. C. G( G( G. C. U. C. U. G. U. U. U. A. C) U) A. C. U. A) C) A) C) A. U. A.
228	>P229	AGUCAAUCACGAUUGUAGACGUUACUAAUAA	1.0	((((......)))).................	A( G( U( C( A. A. U. C. A. C. G) A) U) U) G. U. A. G. A. C. G. U. U. A. C. U. A. A. U. A. A.
229	>P230	CAGCAAUUAAAAACAUUCCAAUAGCCGGUAG	1.0	...............................	C. A. G. C. A. A. U. U. A. A. A. A. A. C. A. U. U. C. C. A. A. U. A. G. C. C. G. G. U. A. G.
230	>P231	GUCCUACCUCCGUUGUAGGCAGAAGCGUCGU	1.0	(.(((((.......))))))...........	G( U. C( C( U( A( C( C. U. C. C. G. U. U. G) U) A) G) G) C) A. G. A. A. G. C. G. U. C. G. U.
231	>P232	GAAGAUCGAGCUAUUUAUUUGAACACUCGGU	1.0	....((((((...............))))))	G. A. A. G. A( U( C( G( A( G( C. U. A. U. U. U. A. U. U. U. G. A. A. C. A. C) U) C) G) G) U)
232	>P233	UGGCCCCAAUGGACUUUGCUAUUGUUGUCGG	1.0	((((..((((((......))))))..)))).	U( G( G( C( C. C. C( A( A( U( G( G( A. C. U. U. U. G. C) U) A) U) U) G) U. U. G) U) C) G) G.
233	>P234	CUACCACUUACCAUGUAGUAUCAUUUUUCGC	1.0	.(((.((.......)).)))...........	C. U( A( C( C. A( C( U. U. A. C. C. A. U. G) U) A. G) U) A) U. C. A. U. U. U. U. U. C. G. C.
234	>P235	UCGAGAAGAGCUGGCUACCUUAUUGAAACUU	1.0	((((.(((..........))).)))).....	U( C( G( A( G. A( A( G( A. G. C. U. G. G. C. U. A. C. C) U) U) A. U) U) G) A) A. A. C. U. U.
235	>P236	GGGAAAAACAGAGAUUUCACAGAUGUUACUA	1.0	..((((........)))).............	G. G. G( A( A( A( A. A. C. A. G. A. G. A. U) U) U) C) A. C. A. G. A. U. G. U. U. A. C. U. A.
236	>P237	UCUUCGAUUCGUUUUUAAUGAAAGGGAGAAG	1.0	(((((..((((((...))))))..)))))..	U( C( U( U( C( G. A. U( U( C( G( U( U( U. U. U. A) A) U) G) A) A) A. G. G) G) A) G) A) A. G.
237	>P238	GAGAGCGUAGAGCUUUCAGUGGACUGCCCUU	1.0	((((((.....))))))((.((....)))).	G( A( G( A( G( C( G. U. A. G. A. G) C) U) U) U) C) A( G( U. G( G( A. C. U. G. C) C) C) U) U.
238	>P239	AUUAUAGGUUUUGAUUGACGGUCCAAAAGCU	1.0	.....((.(((((..........))))).))	A. U. U. A. U. A( G( G. U( U( U( U( G( A. U. U. G. A. C. G. G. U. C. C) A) A) A) A) G. C) U)
239	>P240	UUUAUCUGCCCCAGUUGCUGUGACUGUCACG	1.0	...........(((((.....))))).....	U. U. U. A. U. C. U. G. C. C. C. C( A( G( U( U( G. C. U. G. U. G) A) C) U) G) U. C. A. C. G.
240	>P241	GAACUUGCCCAUCGUUUGCGACACGAUCACU	1.0	..........(((((.......)))))....	G. A. A. C. U. U. G. C. C. C. A( U( C( G( U( U. U. G. C. G. A. C. A) C) G) A) U) C. A. C. U.
241	>P242	CGGUUCCGAAUAGUGUAACUGUUGGUGCUGA	1.0	((((.((.((((((...)))))))).)))).	C( G( G( U( U. C( C( G. A( A( U( A( G( U( G. U. A. A) C) U) G) U) U) G) G) U. G) C) U) G) A.
242	>P243	GUCUUUUUGACUAAUUUUCAACCUAUUCUUA	1.0	(((.....)))....................	G( U( C( U. U. U. U. U. G) A) C) U. A. A. U. U. U. U. C. A. A. C. C. U. A. U. U. C. U. U. A.
243	>P244	UGCGUACCUGUUGAAUUGAAGAGGUCGGAAA	1.0	(.((.((((.((......)).)))))).)..	U( G. C( G( U. A( C( C( U( G. U( U( G. A. A. U. U. G. A) A) G. A) G) G) U) C) G) G. A) A. A.
244	>P245	CAGUGGCGGCCGCUUUGUUGUGAAGGACCUA	1.0	.(((((...))))).................	C. A( G( U( G( G( C. G. G. C) C) G) C) U) U. U. G. U. U. G. U. G. A. A. G. G. A. C. C. U. A.
245	>P246	CAAAGAAUGGUAUGGUUGUGGGGCUUGGGGC	1.0	.............((((....))))......	C. A. A. A. G. A. A. U. G. G. U. A. U. G( G( U( U( G. U. G. G. G) G) C) U) U. G. G. G. G. C.
246	>P247	UGAUGGGUCUAUACCUACCAGAUGGUGGUCA	1.0	..............(((((....)))))...	U. G. A. U. G. G. G. U. C. U. A. U. A. C. C( U( A( C( C( A. G. A. U. G) G) U) G) G) U. C. A.
247	>P248	UUCCUUCUUCUAGUGUAACCUUUACGAAAGA	1.0	........(((..(((((...)))))..)))	U. U. C. C. U. U. C. U. U( C( U( A. G. U( G( U( A( A( C. C. U. U) U) A) C) G) A. A. A) G) A)
248	>P249	CGUCGUGAGACAGGUUAGUUUUACCCUACUG	1.0	....(((((((......))))))).......	C. G. U. C. G( U( G( A( G( A( C( A. G. G. U. U. A. G) U) U) U) U) A) C) C. C. U. A. C. U. G.
249	>P250	CACUAAUAGGGAACGUGAGCUGGGUUUAGAC	1.0	..........((((.........))))....	C. A. C. U. A. A. U. A. G. G. G( A( A( C( G. U. G. A. G. C. U. G. G. G) U) U) U) A. G. A. C.
250	>P251	AAGACCCUGUUGAGCUUGACUCUAGUUUGAC	1.0	........((((((((.......))))))))	A. A. G. A. C. C. C. U. G( U( U( G( A( G( C( U( U. G. A. C. U. C. U. A) G) U) U) U) G) A) C)
251	>P252	UGUCCCUAUCUACUAUCUAGCGAAACCACAG	1.0	...............................	U. G. U. C. C. C. U. A. U. C. U. A. C. U. A. U. C. U. A. G. C. G. A. A. A. C. C. A. C. A. G.
252	>P253	GAGUAACUAUGACUCUCUUAAGGUAGCCAAA	1.0	((((.......))))................	G( A( G( U( A. A. C. U. A. U. G. A) C) U) C) U. C. U. U. A. A. G. G. U. A. G. C. C. A. A. A.
253	>P254	CAAGGGGAAUCUGACUGUCUAAUUAAAACAU	1.0	...............................	C. A. A. G. G. G. G. A. A. U. C. U. G. A. C. U. G. U. C. U. A. A. U. U. A. A. A. A. C. A. U.
254	>P255	CCUAUUCUCAAACUUUAAAUAUGUAAGAAGU	1.0	...........(((((..........)))))	C. C. U. A. U. U. C. U. C. A. A. A( C( U( U( U( A. A. A. U. A. U. G. U. A. A. G) A) A) G) U)
255	>P256	AUGAGGUAAAGCGAAUGAUUAGAGGUUCCGG	1.0	............((((........))))...	A. U. G. A. G. G. U. A. A. A. G. C. G( A( A( U( G. A. U. U. A. G. A. G. G) U) U) C) C. G. G.
256	>P257	AUGUCUUCGGAUGGAUUUGAGUAAGAGCAUA	1.0	(((((((((((....)))))...))).))).	A( U( G( U( C( U( U( C( G( G( A( U. G. G. A. U) U) U) G) A) G. U. A. A) G) A) G. C) A) U) A.
257	>P258	UCUUUGAACGCACAUUGCGCCCCUUGGUAUU	1.0	........((((...))))............	U. C. U. U. U. G. A. A. C( G( C( A( C. A. U. U) G) C) G) C. C. C. C. U. U. G. G. U. A. U. U.
258	>P259	GCGGCUUAAUUUGACUCAACACGGGGAAACU	1.0	..........((..(((.....)))..))..	G. C. G. G. C. U. U. A. A. U. U( U( G. A. C( U( C( A. A. C. A. C. G) G) G) G. A. A) A) C. U.
259	>P260	AGAUUAGGCUCGAGCUCCCAAAGCUUUAAGU	1.0	.......(((.(((((.....)))))..)))	A. G. A. U. U. A. G. G( C( U( C. G( A( G( C( U( C. C. C. A. A. A) G) C) U) U) U. A. A) G) U)
260	>P261	UUAACCUCUAAAAUCUCUGAUAUCUUCGGAU	1.0	...............(((((.....))))).	U. U. A. A. C. C. U. C. U. A. A. A. A. U. C. U( C( U( G( A( U. A. U. C. U. U) C) G) G) A) U.
261	>P262	UGUCGCCGCUGGUUGUAACCCUAUGGAUUUG	1.0	.....(((..((.......))..))).....	U. G. U. C. G. C( C( G( C. U. G( G( U. U. G. U. A. A. C. C) C) U. A. U) G) G) A. U. U. U. G.
262	>P263	UUAUAUACCUUAGUUUCACAACAACAUAAGG	1.0	.......((((((((.......))).)))))	U. U. A. U. A. U. A. C( C( U( U( A( G( U( U( U. C. A. C. A. A. C. A) A) C) A. U) A) A) G) G)
263	>P264	GGCUACUCCAGUUUCUAAGAUGAAGGAAGUU	1.0	.(((..(((...(((......))))))))).	G. G( C( U( A. C. U( C( C( A. G. U. U( U( C( U. A. A. G. A. U. G) A) A) G) G) A) A) G) U) U.
264	>P265	GGACGGUAUCCACUGUAAUUUGACUCUAUUA	1.0	..(((((....)))))...............	G. G. A( C( G( G( U( A. U. C. C. A) C) U) G) U) A. A. U. U. U. G. A. C. U. C. U. A. U. U. A.
265	>P266	UGUGGAAAUGCUUCUUACACGGUUAUGGAUU	1.0	(((((((....))).))))............	U( G( U( G( G( A( A( A. U. G. C. U) U) C) U. U) A) C) A) C. G. G. U. U. A. U. G. G. A. U. U.
266	>P267	GUAUUUUCCAAGACAUGGAUCGAAAUCUCCG	1.0	......((((.....))))............	G. U. A. U. U. U. U( C( C( A( A. G. A. C. A. U) G) G) A) U. C. G. A. A. A. U. C. U. C. C. G.
267	>P268	CAUUGUUCCCAAGUUUAAGGCGCAUGUAAUU	1.0	...(((..((........)).))).......	C. A. U. U( G( U( U. C. C( C( A. A. G. U. U. U. A. A. G) G) C. G) C) A) U. G. U. A. A. U. U.
268	>P269	UUUCAUUCUAUGGUGUAGCGUGAGAUCGAGG	1.0	((((((.((((...)))).))))))......	U( U( U( C( A( U( U. C( U( A( U( G. G. U. G) U) A) G) C. G) U) G) A) G) A) U. C. G. A. G. G.
269	>P270	CCUUUGGUGAUAAUGUAGUCGGUGUUGAUUA	1.0	...............((((((....))))))	C. C. U. U. U. G. G. U. G. A. U. A. A. U. G. U( A( G( U( C( G( G. U. G. U. U) G) A) U) U) A)
270	>P271	ACCAUUUGAAUGAUUUUGCUCAUAUUGAAGA	1.0	....(((((((((......)))).)))))..	A. C. C. A. U( U( U( G( A( A( U( G( A( U. U. U. U. G. C. U) C) A) U) A. U) U) G) A) A) G. A.
271	>P272	AGAGAUUGAUAUGCUUGCGACGAAACUUCAA	1.0	...............................	A. G. A. G. A. U. U. G. A. U. A. U. G. C. U. U. G. C. G. A. C. G. A. A. A. C. U. U. C. A. A.
272	>P273	UACUGUCUUGCCAUGUAACUGGACUCCAGGU	1.0	..(((.....(((......)))....)))..	U. A. C( U( G( U. C. U. U. G. C( C( A( U. G. U. A. A. C. U) G) G) A. C. U. C. C) A) G) G. U.
273	>P274	UGAUUUCUUGGGCUGUGUUGGUUGCGCCAUU	1.0	..........(((.(((.....))))))...	U. G. A. U. U. U. C. U. U. G. G( G( C( U. G( U( G( U. U. G. G. U. U) G) C) G) C) C) A. U. U.
274	>P275	GAAAGUGAGUGGAUCUUCCCUGGAAGUACGA	1.0	........(((..(((.....)))..)))..	G. A. A. A. G. U. G. A. G( U( G( G. A. U( C( U( U. C. C. C. U. G) G) A) A. G. U) A) C) G. A.
275	>P276	GGAUUCCAUGUAUGUUGCCAUUCGGGUUUUU	1.0	.((..((.((.(((....))).))))..)).	G. G( A( U. U. C( C( A. U( G( U. A( U( G( U. U. G. C. C) A) U) U. C) G) G) G) U. U. U) U) U.
276	>P277	CCAAGGCUCCACUUCUUCCAUUGAUGAAGCA	1.0	...........((((.((....)).))))..	C. C. A. A. G. G. C. U. C. C. A. C( U( U( C( U. U( C( C. A. U. U. G) A) U. G) A) A) G) C. A.
277	>P278	AGGACUGCACCGAAAUAUUUCAAUCAAAAUC	1.0	.((......))....................	A. G( G( A. C. U. G. C. A. C) C) G. A. A. A. U. A. U. U. U. C. A. A. U. C. A. A. A. A. U. C.
278	>P279	CGUUAUGGGAUUAUGUAGAUGAGAACACUAU	1.0	.....((...((((....))))...))....	C. G. U. U. A. U( G( G. G. A. U( U( A( U( G. U. A. G. A) U) G) A) G. A. A. C) A) C. U. A. U.
279	>P280	UCGACUGUAGCGGUAUUUCAGCAAACGGUAC	1.0	...(((((.((.........))..)))))..	U. C. G. A( C( U( G( U( A. G( C( G. G. U. A. U. U. U. C. A. G) C) A. A. A) C) G) G) U) A. C.
280	>P281	CCAACUGCAAGGCCAUUACCGAUGCCGCUCC	1.0	......(((.((......))..)))......	C. C. A. A. C. U. G( C( A( A. G( G( C. C. A. U. U. A. C) C) G. A. U) G) C) C. G. C. U. C. C.
281	>P282	GUUAUUGAACAUAACUGGUGUGGCCGGUUUC	1.0	............(((((((...)))))))..	G. U. U. A. U. U. G. A. A. C. A. U. A( A( C( U( G( G( U( G. U. G. G) C) C) G) G) U) U) U. C.
282	>P283	UUGAUUAAUGCUGCAUUUACGUACCAAGGUA	1.0	........((.(((......))).)).....	U. U. G. A. U. U. A. A. U( G( C. U( G( C( A. U. U. U. A. C. G) U) A) C. C) A) A. G. G. U. A.
283	>P284	UAAAAUCCUCAUACUUACCUUAAGAUAUCAG	1.0	...............................	U. A. A. A. A. U. C. C. U. C. A. U. A. C. U. U. A. C. C. U. U. A. A. G. A. U. A. U. C. A. G.
284	>P285	AAGGAGUUGGUAAUGUAGAGGCCCAGAGGAU	1.0	..((.(((..((...))..))))).......	A. A. G( G( A. G( U( U( G. G. U( A( A. U. G. U) A) G. A. G) G) C) C) C) A. G. A. G. G. A. U.
285	>P286	AACCCUGGAGGAGUUUCAGGCAAGAAAGGAA	1.0	...((((((.....))))))...........	A. A. C. C( C( U( G( G( A( G. G. A. G. U. U) U) C) A) G) G) C. A. A. G. A. A. A. G. G. A. A.
286	>P287	AUAUAAGGAAAAGUUUCAGGCUUUAAAAAUA	1.0	.........((((((...)))))).......	A. U. A. U. A. A. G. G. A. A( A( A( G( U( U( U. C. A. G) G) C) U) U) U) A. A. A. A. A. U. A.
287	>P288	GUAGUCCCUAGAACAUUCGUUGGUGCUGUGA	1.0	.((((.((..((....))...)).))))...	G. U( A( G( U( C. C( C( U. A. G( A( A. C. A. U. U) C) G. U. U. G) G) U. G) C) U) G) U. G. A.
288	>P289	AACGGAGGCCUUUGGUAACAACCCAAAAUUC	1.0	..........(((((.......)))))....	A. A. C. G. G. A. G. G. C. C. U( U( U( G( G( U. A. A. C. A. A. C. C) C) A) A) A) A. U. U. C.
289	>P290	GGGGGACAAAAAGGUUUGUUGACAGACAAGC	1.0	.............(((((((....)))))))	G. G. G. G. G. A. C. A. A. A. A. A. G. G( U( U( U( G( U( U( G. A. C. A. G) A) C) A) A) G) C)
290	>P291	CUGAUAAUGAAUGUGUAGCAGCCUGGGGUGU	1.0	.................(((.(....).)))	C. U. G. A. U. A. A. U. G. A. A. U. G. U. G. U. A. G( C( A( G. C( C. U. G. G. G) G. U) G) U)
291	>P292	GAUGGAAUUCUUGUAUUAGAACAUAAAUCUG	1.0	(((....((((......)))).....)))..	G( A( U( G. G. A. A. U( U( C( U( U. G. U. A. U. U. A) G) A) A) C. A. U. A. A. A) U) C) U. G.
292	>P293	UACUAGCGUAAAUGCUCAAAACGCAUCCAAC	1.0	.....((((...........)))).......	U. A. C. U. A. G( C( G( U( A. A. A. U. G. C. U. C. A. A. A. A) C) G) C) A. U. C. C. A. A. C.
293	>P294	UUAGACCAUUUGGUGUGUCGACGCUGAUUGC	1.0	......((.(((((((....))))))).)).	U. U. A. G. A. C. C( A( U. U( U( G( G( U( G( U( G. U. C. G. A) C) G) C) U) G) A) U. U) G) C.
294	>P295	GCAGAUUUUUCGUGAUUGAAUCAAACAAAGA	1.0	...(((((.........))))).........	G. C. A. G( A( U( U( U( U. U. C. G. U. G. A. U. U. G) A) A) U) C) A. A. A. C. A. A. A. G. A.
295	>P296	GGGGCAGCAACUGAAUAGCAGAAGAAAUUUG	1.0	..........(((.....)))..........	G. G. G. G. C. A. G. C. A. A. C( U( G( A. A. U. A. G. C) A) G) A. A. G. A. A. A. U. U. U. G.
296	>P297	AUUGCCCCUGGUUUAUUAGAUAAAAGUCCCA	1.0	...(((...)))...................	A. U. U. G( C( C( C. C. U. G) G) U) U. U. A. U. U. A. G. A. U. A. A. A. A. G. U. C. C. C. A.
297	>P298	GGACCAAAACCAUGGUUGGGAGCGCAGACAG	1.0	.(((((......)))))..............	G. G( A( C( C( A( A. A. A. C. C. A. U) G) G) U) U) G. G. G. A. G. C. G. C. A. G. A. C. A. G.
298	>P299	UCACAGGUGCUUCUUUUAGUGUCUCCCAUUG	1.0	....(((((((......))))))).......	U. C. A. C. A( G( G( U( G( C( U( U. C. U. U. U. U. A) G) U) G) U) C) U) C. C. C. A. U. U. G.
299	>P300	UUUACUGAAGUAUUUUGAAUCUCCGCAUAUA	1.0	...............................	U. U. U. A. C. U. G. A. A. G. U. A. U. U. U. U. G. A. A. U. C. U. C. C. G. C. A. U. A. U. A.
300	>P301	GGACACUUCUGAUGUUUCAAAAGAUAUCCCA	1.0	(((..(((.(((....))).)))...)))..	G( G( A( C. A. C( U( U( C. U( G( A( U. G. U. U. U) C) A) A. A) A) G) A. U. A. U) C) C) C. A.
301	>P302	CCCAAUGGGUUGGAAUAUGAGCAACCAACGG	1.0	.((....(((((.........)))))...))	C. C( C( A. A. U. G. G( G( U( U( G( G. A. A. U. A. U. G. A. G. C) A) A) C) C) A. A. C. G) G)
302	>P303	CAUCAACACCGUCUAUUCUAACAAGGAAAUU	1.0	...............((((.....))))...	C. A. U. C. A. A. C. A. C. C. G. U. C. U. A. U( U( C( U( A. A. C. A. A. G) G) A) A) A. U. U.
303	>P304	GUGGGGAUACCGUUAUUAGAUACUAAAGAUG	1.0	...((....))....................	G. U. G. G( G( G. A. U. A. C) C) G. U. U. A. U. U. A. G. A. U. A. C. U. A. A. A. G. A. U. G.
304	>P305	GAUGAUCUUGACCCAUCCUAUGUGCUUCCAU	1.0	((((.........))))..............	G( A( U( G( A. U. C. U. U. G. A. C. C. C) A) U) C) C. U. A. U. G. U. G. C. U. U. C. C. A. U.
305	>P306	UUCUCGGUAAACUGUUUGCCGCACAGGGUAU	1.0	....(((((((...)))))))..........	U. U. C. U. C( G( G( U( A( A( A( C. U. G. U) U) U) G) C) C) G) C. A. C. A. G. G. G. U. A. U.
306	>P307	AUGGAGGUGGGGAUUUUUCCCUGAGCUGGUA	1.0	....((.((((((....))))).).))....	A. U. G. G. A( G( G. U( G( G( G( G( A( U. U. U. U. U) C) C) C) U) G. A) G. C) U) G. G. U. A.
307	>P308	UCUUAUCCGGCAUUGUUCACCCAAAUAGGGU	1.0	..................((((.....))))	U. C. U. U. A. U. C. C. G. G. C. A. U. U. G. U. U. C. A( C( C( C( A. A. A. U. A. G) G) G) U)
308	>P309	GGUUUGUUCGAGACCUUCAACACUGAGGACU	1.0	(((((.....)))))((((....))))....	G( G( U( U( U( G. U. U. C. G. A) G) A) C) C) U( U( C( A( A. C. A. C. U) G) A) G) G. A. C. U.
309	>P310	UGUCUUGGCCGCAUGUUACAACAAUGACGGU	1.0	.......(((((((.........))).))))	U. G. U. C. U. U. G. G( C( C( G( C( A( U( G. U. U. A. C. A. A. C. A. A) U) G) A. C) G) G) U)
310	>P311	UCUUUUGUGUACAAAUUUUUUAAAGGAGCGA	1.0	(((((((.............)))))))....	U( C( U( U( U( U( G( U. G. U. A. C. A. A. A. U. U. U. U. U. U) A) A) A) G) G) A) G. C. G. A.
311	>P312	UCUUAAACAUUUCUGUUGGUGAAUCUGGUGA	1.0	((...((((....))))...)).........	U( C( U. U. A. A( A( C( A( U. U. U. C. U) G) U) U) G. G. U. G) A) A. U. C. U. G. G. U. G. A.
312	>P313	GUCGCCGCCGAACUAUUACUCCACCUGUUUA	1.0	.(((....)))....................	G. U( C( G( C. C. G. C. C) G) A) A. C. U. A. U. U. A. C. U. C. C. A. C. C. U. G. U. U. U. A.
313	>P314	AUGGGAAUGAACUAUUAUCUGACUCCCACAU	1.0	.(((((.................)))))...	A. U( G( G( G( A( A. U. G. A. A. C. U. A. U. U. A. U. C. U. G. A. C. U) C) C) C) A) C. A. U.
314	>N1	CACCAUAUUGAAACGUCUACAAAUGAUCGUA	0.0	............(((((.......)).))).	C. A. C. C. A. U. A. U. U. G. A. A. A( C( G( U( C( U. A. C. A. A. A. U. G) A) U. C) G) U) A.
315	>N2	CCACUCCAUCACCCAUCUCUCACCAUCAGUA	0.0	...............................	C. C. A. C. U. C. C. A. U. C. A. C. C. C. A. U. C. U. C. U. C. A. C. C. A. U. C. A. G. U. A.
316	>N3	ACUCCGCUCUGCAACUCAAAGCCUCUUUUCG	0.0	.....(((.((.....)).))).........	A. C. U. C. C. G( C( U( C. U( G( C. A. A. C. U. C) A) A. A) G) C) C. U. C. U. U. U. U. C. G.
317	>N4	CGGCGGGUUCUACGGUACCUAUAUACCACCA	0.0	....((((.(....).))))...........	C. G. G. C. G( G( G( U( U. C( U. A. C. G. G) U. A) C) C) U) A. U. A. U. A. C. C. A. C. C. A.
318	>N5	AGUUUAUCUUACUUAUCUUUUCCUGGAAGAG	0.0	................((((((...))))))	A. G. U. U. U. A. U. C. U. U. A. C. U. U. A. U. C( U( U( U( U( C( C. U. G. G) A) A) G) A) G)
319	>N6	UUUCAAUUUUCAUUUUAAUAUUUUUUUAAUA	0.0	...............................	U. U. U. C. A. A. U. U. U. U. C. A. U. U. U. U. A. A. U. A. U. U. U. U. U. U. U. A. A. U. A.
320	>N7	GGUGCUCGAGGAUGAUGAGAGGACACAACUU	0.0	.((.(((...........))).)).......	G. G( U( G. C( U( C( G. A. G. G. A. U. G. A. U. G. A. G) A) G) G. A) C) A. C. A. A. C. U. U.
321	>N8	AAACUAUGAUCUCAAUACAGGCAUAAAGAAU	0.0	....((((.(((......)))))))......	A. A. A. C. U( A( U( G( A. U( C( U( C. A. A. U. A. C. A) G) G) C) A) U) A) A. A. G. A. A. U.
322	>N9	AGAGUUGGUUAGGCAUGGUUUGUGUCCAUAU	0.0	.....(((....(((.....)))..)))...	A. G. A. G. U. U( G( G( U. U. A. G. G( C( A( U. G. G. U. U. U) G) U) G. U. C) C) A) U. A. U.
323	>N10	CUAGCUUUGAAAAGGUAUACUGGAUGCCGGU	0.0	.............(((((.....)))))...	C. U. A. G. C. U. U. U. G. A. A. A. A. G( G( U( A( U( A. C. U. G. G. A) U) G) C) C) G. G. U.
324	>N11	GAUAGUCACACGAAAUGAAAAAGGUGAAAAA	0.0	.....((((.(...........)))))....	G. A. U. A. G. U( C( A( C( A. C( G. A. A. A. U. G. A. A. A. A. A. G) G) U) G) A) A. A. A. A.
325	>N12	UCAGGAGCAGAUUUGUUCCGACGUAUCCACA	0.0	...((((((....))))))............	U. C. A. G( G( A( G( C( A( G. A. U. U. U) G) U) U) C) C) G. A. C. G. U. A. U. C. C. A. C. A.
326	>N13	CAGACAUAAUUUCGUUUUCUUUGAGCUUAAA	0.0	.............((((.....)))).....	C. A. G. A. C. A. U. A. A. U. U. U. C. G( U( U( U( U. C. U. U. U. G) A) G) C) U. U. A. A. A.
327	>N14	AAAAUCAUCAAAAAAUUGAGUACCUAGAUCC	0.0	.......((((....))))............	A. A. A. A. U. C. A. U( C( A( A( A. A. A. A. U) U) G) A) G. U. A. C. C. U. A. G. A. U. C. C.
328	>N15	ACGAGCAAAGUUCCUUCAUAAACAAACCGUA	0.0	..((((...))))..................	A. C. G( A( G( C( A. A. A. G) U) U) C) C. U. U. C. A. U. A. A. A. C. A. A. A. C. C. G. U. A.
329	>N16	GUGGUCGCAGAACAGUUCGGAAACUACUCCA	0.0	(((((..(.(((...))).)..)))))....	G( U( G( G( U( C. G. C( A. G( A( A( C. A. G. U) U) C) G. G) A. A. A) C) U) A) C) U. C. C. A.
330	>N17	CUUGCCAUUAUUAUGUUUUUACUCACAUAUA	0.0	...........(((((........)))))..	C. U. U. G. C. C. A. U. U. A. U. U( A( U( G( U( U. U. U. U. A. C. U. C. A) C) A) U) A) U. A.
331	>N18	UUCUUAUUCGAUAAAUUCAACCCGGAACCUG	0.0	......((((............)))).....	U. U. C. U. U. A. U( U( C( G( A. U. A. A. A. U. U. C. A. A. C. C. C) G) G) A) A. C. C. U. G.
332	>N19	UUGCUAUUACCGGGGUUUUCCCUUGGAUUUG	0.0	.........((((((.....)))))).....	U. U. G. C. U. A. U. U. A. C( C( G( G( G( G( U. U. U. U. C. C) C) U) U) G) G) A. U. U. U. G.
333	>N20	UACGACGGUUCUCAUUCGACUAUUGGAAACA	0.0	..(((.((((.......)))).)))......	U. A. C( G( A( C. G( G( U( U( C. U. C. A. U. U. C. G) A) C) U) A. U) U) G) G. A. A. A. C. A.
334	>N21	AUGGAUCUAGGGUUUUAUGCCUUAGGAUUUU	0.0	......(((((((.....)))))))......	A. U. G. G. A. U. C( U( A( G( G( G( U( U. U. U. A. U. G) C) C) U) U) A) G) G. A. U. U. U. U.
335	>N22	UUGUUUAUGUAUUUUUGCGAAAUAUAUAUAU	0.0	.....((((((((((...))))))))))...	U. U. G. U. U. U( A( U( G( U( A( U( U( U( U( U. G. C. G) A) A) A) U) A) U) A) U) A) U. A. U.
336	>N23	CUAGUAUUCGGACAUUUUCUUUUGUAAACCG	0.0	........((((((........)))...)))	C. U. A. G. U. A. U. U. C( G( G( A( C( A( U. U. U. U. C. U. U. U. U) G) U) A. A. A. C) C) G)
337	>N24	GUAACUUAGGUAAAUUACAGCAAAUAGAAAA	0.0	...............................	G. U. A. A. C. U. U. A. G. G. U. A. A. A. U. U. A. C. A. G. C. A. A. A. U. A. G. A. A. A. A.
338	>N25	GUAUUUUAUUCAUUUUUUCUUGCUUAUCUUC	0.0	...............................	G. U. A. U. U. U. U. A. U. U. C. A. U. U. U. U. U. U. C. U. U. G. C. U. U. A. U. C. U. U. C.
339	>N26	AAUGUAUCAACCAUAUAUAAUAACUUAAUAG	0.0	.((((((.....)))))).............	A. A( U( G( U( A( U( C. A. A. C. C. A) U) A) U) A) U) A. A. U. A. A. C. U. U. A. A. U. A. G.
340	>N27	GAGGUUGUUUAUCUUUCGAGUACUGAAUGUU	0.0	(((((.....)))))................	G( A( G( G( U( U. G. U. U. U. A) U) C) U) U) U. C. G. A. G. U. A. C. U. G. A. A. U. G. U. U.
341	>N28	GAAAAUGCGUGUUCCUUGUGCCAUCCGAAAG	0.0	...............................	G. A. A. A. A. U. G. C. G. U. G. U. U. C. C. U. U. G. U. G. C. C. A. U. C. C. G. A. A. A. G.
342	>N29	UUUGCAAUGAUAUCCUCUUUUUCACCCGAUU	0.0	...............................	U. U. U. G. C. A. A. U. G. A. U. A. U. C. C. U. C. U. U. U. U. U. C. A. C. C. C. G. A. U. U.
343	>N30	UAUAAAUACCUUAGAUGUUACCAGCUGGGAA	0.0	.........(((((.((....)).)))))..	U. A. U. A. A. A. U. A. C. C( U( U( A( G( A. U( G( U. U. A. C. C) A) G. C) U) G) G) G) A. A.
344	>N31	CAGCUGGGAAGAUUAUUACGGAACACAUUCU	0.0	...(((............)))..........	C. A. G. C( U( G( G. G. A. A. G. A. U. U. A. U. U. A. C) G) G) A. A. C. A. C. A. U. U. C. U.
345	>N32	AUAUUUUAUGUUAUGUUAUGUUAUGUUUGCU	0.0	...............................	A. U. A. U. U. U. U. A. U. G. U. U. A. U. G. U. U. A. U. G. U. U. A. U. G. U. U. U. G. C. U.
346	>N33	UAUUCGAAAGUUUGAUUAGAGAUCACGGCCG	0.0	.........((((((((...))))).)))..	U. A. U. U. C. G. A. A. A. G( U( U( U( G( A( U( U( A. G. A. G) A) U) C) A) C. G) G) C) C. G.
347	>N34	UUGAAUUGAACUGGUUGGCCUAUUUUCAAAG	0.0	.....(((((..((....))....)))))..	U. U. G. A. A. U( U( G( A( A( C. U. G( G( U. U. G. G. C) C) U. A. U. U. U) U) C) A) A) A. G.
348	>N35	AACUGUAUAAACAUUUUCCUUUUAUUUGGCG	0.0	.................((........))..	A. A. C. U. G. U. A. U. A. A. A. C. A. U. U. U. U. C( C( U. U. U. U. A. U. U. U. G) G) C. G.
349	>N36	AGAGGACUCAUUAGUUUCCGUUCGCGGUGAU	0.0	.............(((.(((....))).)))	A. G. A. G. G. A. C. U. C. A. U. U. A. G( U( U( U. C( C( G( U. U. C. G. C) G) G) U. G) A) U)
350	>N37	UUGCAAUUAGAUCUGUGGAUACAACGUCAGC	0.0	............(((((.......)).))).	U. U. G. C. A. A. U. U. A. G. A. U. C( U( G( U( G( G. A. U. A. C. A. A. C) G) U. C) A) G) C.
351	>N38	UCUCAACUGAACUCUUUGUAUGUUAGAUCGG	0.0	......((((..(((.........)))))))	U. C. U. C. A. A. C( U( G( A( A. C. U( C( U( U. U. G. U. A. U. G. U. U. A) G) A) U) C) G) G)
352	>N39	AGUUUCUCCGCCUCAUUCUUCAGGCCAUCUA	0.0	.........((((........))))......	A. G. U. U. U. C. U. C. C. G( C( C( U( C. A. U. U. C. U. U. C. A) G) G) C) C. A. U. C. U. A.
353	>N40	CUUUUGAGACGAUAUUGUUGUAGUACGUCGU	0.0	.......((((.(((((...)))))))))..	C. U. U. U. U. G. A. G( A( C( G( A. U( A( U( U( G( U. U. G. U) A) G) U) A) C) G) U) C) G. U.
354	>N41	AGUACGUCGUCUUCAUCAUCAUCACUUAGUU	0.0	...............................	A. G. U. A. C. G. U. C. G. U. C. U. U. C. A. U. C. A. U. C. A. U. C. A. C. U. U. A. G. U. U.
355	>N42	GAGUCAGAACCGGAAUCAUGGGCGUUCAAUU	0.0	......(((((..........).))))....	G. A. G. U. C. A. G( A( A( C( C( G. G. A. A. U. C. A. U. G. G. G) C. G) U) U) C) A. A. U. U.
356	>N43	GGUAUUCUUUGCGUCUGCGUGAAUGAAGAAG	0.0	..(((((..(((....))).)))))......	G. G. U( A( U( U( C( U. U. U( G( C( G. U. C. U. G) C) G) U. G) A) A) U) G) A. A. G. A. A. G.
357	>N44	CGCGUCGAAGAAGGAUAAGGAAAAUUUCAAG	0.0	...(((.......)))...............	C. G. C. G( U( C( G. A. A. G. A. A. G. G) A) U) A. A. G. G. A. A. A. A. U. U. U. C. A. A. G.
358	>N45	AAAAGGUUGACCGGAUGCGUUAUCCUCUUCC	0.0	....((..((..(((((...)))))))..))	A. A. A. A. G( G( U. U. G( A( C. C. G( G( A( U( G( C. G. U. U) A) U) C) C) U) C) U. U. C) C)
359	>N46	AUCCGUAUCCCAAGGUUUAUCUCUGUUAUGU	0.0	...((((...((.((.....)).)).)))).	A. U. C. C( G( U( A( U. C. C. C( A( A. G( G( U. U. U. A. U. C) U) C. U) G) U. U) A) U) G) U.
360	>N47	AUAUCCGGCUUUUCCUUAUAGGGAAUAGUGG	0.0	.....(.(((.(((((....))))).))).)	A. U. A. U. C. C( G. G( C( U( U. U( U( C( C( U( U. A. U. A. G) G) G) A) A) U. A) G) U) G. G)
361	>N48	GAAUGGUACUGCAUAUUUUUAUUAUUUUUUU	0.0	((((((((...........))))))))....	G( A( A( U( G( G( U( A( C. U. G. C. A. U. A. U. U. U. U. U) A) U) U) A) U) U) U) U. U. U. U.
362	>N49	GGCCAGCGCUGGAUCUAAAGAUGGCGUCGCC	0.0	(((..(((((..(((....)))))))).)))	G( G( C( C. A. G( C( G( C( U( G. G. A( U( C( U. A. A. A. G) A) U) G) G) C) G) U) C. G) C) C)
363	>N50	GCGGUUAAAUCUGGAUUUUUUGCCACCUUUU	0.0	..(((.(((........))).))).......	G. C. G( G( U( U. A( A( A( U. C. U. G. G. A. U. U. U) U) U) U. G) C) C) A. C. C. U. U. U. U.
364	>N51	UAAGAACUAGGUAAAUAGGAAGGAAUGGUUG	0.0	....(((((................))))).	U. A. A. G. A( A( C( U( A( G. G. U. A. A. A. U. A. G. G. A. A. G. G. A. A. U) G) G) U) U) G.
365	>N52	UAAUCUCACCACUACUGUAUACCCGCUCCUU	0.0	...............................	U. A. A. U. C. U. C. A. C. C. A. C. U. A. C. U. G. U. A. U. A. C. C. C. G. C. U. C. C. U. U.
366	>N53	CCGACCAAAAUAAGGUCCCUGAAAAUGAAGC	0.0	..((((.......))))..............	C. C. G( A( C( C( A. A. A. A. U. A. A. G) G) U) C) C. C. U. G. A. A. A. A. U. G. A. A. G. C.
367	>N54	AAUUGGCCUCGUUAUUGGGCUAUGACACGUA	0.0	...(((((.((....))))))).........	A. A. U. U( G( G( C( C( U. C( G( U. U. A. U. U) G) G) G) C) U) A) U. G. A. C. A. C. G. U. A.
368	>N55	ACUUUGUUGGUUGGAUUUAUUUCGAUUUACA	0.0	....(((.(((((((.....))))))).)))	A. C. U. U. U( G( U( U. G( G( U( U( G( G( A( U. U. U. A. U. U) U) C) G) A) U) U) U. A) C) A)
369	>N56	UAAGACAAUUACAUUUUGGGUUAUUUGAUAU	0.0	(((..(((.......)))..)))........	U( A( A( G. A. C( A( A( U. U. A. C. A. U. U. U) U) G) G. G. U) U) A) U. U. U. G. A. U. A. U.
370	>N57	AAAGGGGCGAAAUGCUUGUCCCAUACUUUGG	0.0	...(((((((.....))))))).........	A. A. A. G( G( G( G( C( G( A( A. A. U. G. C. U) U) G) U) C) C) C) A. U. A. C. U. U. U. G. G.
371	>N58	UCUUAAUGCCUUAAGUCAAAAAAUAGUUUUU	0.0	.(((((....)))))................	U. C( U( U( A( A( U. G. C. C. U) U) A) A) G) U. C. A. A. A. A. A. A. U. A. G. U. U. U. U. U.
372	>N59	UGUGAUCAAAUGCUUUGCAAAAGGGUAAAAC	0.0	..........((((((.....))))))....	U. G. U. G. A. U. C. A. A. A. U( G( C( U( U( U( G. C. A. A. A. A) G) G) G) U) A) A. A. A. C.
373	>N60	AGGGUAAAACAGCGUUUACAAUAGGAUAGCC	0.0	...(((((......)))))............	A. G. G. G( U( A( A( A( A. C. A. G. C. G. U) U) U) A) C) A. A. U. A. G. G. A. U. A. G. C. C.
374	>N61	UUUUGUUAAAUAUUAUGACAUAGAAGAAAGU	0.0	...(((((.......)))))...........	U. U. U. U( G( U( U( A( A. A. U. A. U. U. A. U) G) A) C) A) U. A. G. A. A. G. A. A. A. G. U.
375	>N62	UACAGUAAGGAGGUCUACAGAUGGACAUCUU	0.0	.......((((.(((((....))))).))))	U. A. C. A. G. U. A. A( G( G( A( G. G( U( C( U( A( C. A. G. A. U) G) G) A) C) A. U) C) U) U)
376	>N63	CAGGGUUUUGGAUAGUUUUUUGUUUUCCAAU	0.0	.......(((((.............))))).	C. A. G. G. G. U. U. U( U( G( G( A( U. A. G. U. U. U. U. U. U. G. U. U. U. U) C) C) A) A) U.
377	>N64	AUUUGUUGAUUUGUUUAUUUAUUUGUUGGUU	0.0	...............................	A. U. U. U. G. U. U. G. A. U. U. U. G. U. U. U. A. U. U. U. A. U. U. U. G. U. U. G. G. U. U.
378	>N65	AAGUUGCAUCCAAACUCUGUCCUGUCAACUC	0.0	.(((((((..((.....))...)).))))).	A. A( G( U( U( G( C( A( U. C. C( A( A. A. C. U. C. U) G) U. C. C. U) G) U. C) A) A) C) U) C.
379	>N66	GGAAAGCUGAUACAGUGUUGCAUGAUGGUGC	0.0	.....((((...))))...((((....))))	G. G. A. A. A. G( C( U( G( A. U. A. C) A) G) U) G. U. U. G( C( A( U( G. A. U. G. G) U) G) C)
380	>N67	AUUUAGAAAGCGAGUUGAAUGCCAUGUAUAG	0.0	...............................	A. U. U. U. A. G. A. A. A. G. C. G. A. G. U. U. G. A. A. U. G. C. C. A. U. G. U. A. U. A. G.
381	>N68	UAGAACAAUUUUUAUUCCCGUUUUACUGAUC	0.0	((((((.............))))))......	U( A( G( A( A( C( A. A. U. U. U. U. U. A. U. U. C. C. C. G) U) U) U) U) A) C. U. G. A. U. C.
382	>N69	AAGCUUCCAGUCCUCUCUAAUAGCCACCUUU	0.0	..(((...((......))...))).......	A. A. G( C( U( U. C. C. A( G( U. C. C. U. C. U. C) U) A. A. U. A) G) C) C. A. C. C. U. U. U.
383	>N70	UUAUCAGGGGGAUCUUCAAAGAAAGGAACUU	0.0	.......(((..((((......))))..)))	U. U. A. U. C. A. G. G( G( G( G. A. U( C( U( U( C. A. A. A. G. A. A) A) G) G) A. A. C) U) U)
384	>N71	CGACAAAGUUUUAGUUAUCCCCUUCUACGUG	0.0	...............................	C. G. A. C. A. A. A. G. U. U. U. U. A. G. U. U. A. U. C. C. C. C. U. U. C. U. A. C. G. U. G.
385	>N72	UCCCAGAUGCCAUUAUUAACCUUGACGAUGC	0.0	..........((((.(((....))).)))).	U. C. C. C. A. G. A. U. G. C. C( A( U( U( A. U( U( A( A. C. C. U. U) G) A) C. G) A) U) G) C.
386	>N73	CUCCUGAUUUGGAGGUUAUGGUAGAUAAGGG	0.0	((((......)))).................	C( U( C( C( U. G. A. U. U. U. G) G) A) G) G. U. U. A. U. G. G. U. A. G. A. U. A. A. G. G. G.
387	>N74	UUCAUUUUAACCUUGUAUUGUAUUUCCUUUG	0.0	...............................	U. U. C. A. U. U. U. U. A. A. C. C. U. U. G. U. A. U. U. G. U. A. U. U. U. C. C. U. U. U. G.
388	>N75	UGGGACCGGACCCUCUUGCGUAAAGUAUAUA	0.0	.(((......)))...(((.....)))....	U. G( G( G( A. C. C. G. G. A. C) C) C) U. C. U. U( G( C( G. U. A. A. A. G) U) A) U. A. U. A.
389	>N76	AAUAUUCCCCUAGUUUUCUUCUCCUCCUUUA	0.0	...............................	A. A. U. A. U. U. C. C. C. C. U. A. G. U. U. U. U. C. U. U. C. U. C. C. U. C. C. U. U. U. A.
390	>N77	CCUCUUUUCUUUAUUUCAUUCUCACCGCUAA	0.0	...............................	C. C. U. C. U. U. U. U. C. U. U. U. A. U. U. U. C. A. U. U. C. U. C. A. C. C. G. C. U. A. A.
391	>N78	AGAUUAUAAAGGAUAUUGUCAUAUCGGAUAC	0.0	...........(((((....)))))......	A. G. A. U. U. A. U. A. A. A. G. G( A( U( A( U( U. G. U. C. A) U) A) U) C) G. G. A. U. A. C.
392	>N79	UCUUUGAAGGUUCGUUCAAAGAUAUCAUGUU	0.0	((((((((......)))))))).........	U( C( U( U( U( G( A( A( G. G. U. U. C. G. U) U) C) A) A) A) G) A) U. A. U. C. A. U. G. U. U.
393	>N80	UUUUUGGUACAUGCCUUGUUGCUAUGUUAUU	0.0	....(((((((.....)).))))).......	U. U. U. U. U( G( G( U( A( C( A( U. G. C. C. U. U) G) U. U) G) C) U) A) U. G. U. U. A. U. U.
394	>N81	UCUCCACUUGCCCAUUCUUCAGUUUGUUCCU	0.0	...............................	U. C. U. C. C. A. C. U. U. G. C. C. C. A. U. U. C. U. U. C. A. G. U. U. U. G. U. U. C. C. U.
395	>N82	AUCCCGACAUGAAGCUCUCCAUUACAUCACU	0.0	...............................	A. U. C. C. C. G. A. C. A. U. G. A. A. G. C. U. C. U. C. C. A. U. U. A. C. A. U. C. A. C. U.
396	>N83	UAAUUCCACCACUACUAACUUUUGUUCUGGA	0.0	........(((..((........))..))).	U. A. A. U. U. C. C. A. C( C( A( C. U. A( C( U. A. A. C. U. U. U. U. G) U) U. C. U) G) G) A.
397	>N84	UAGUGGGUGUCUUGGUAUGGGAGGGCAUGGU	0.0	......(((((((........)))))))...	U. A. G. U. G. G. G( U( G( U( C( U( U( G. G. U. A. U. G. G. G. A) G) G) G) C) A) U) G. G. U.
398	>N85	GAGUAAAUACAGCCAUCUUUUAUUACGGUAA	0.0	...........(((............)))..	G. A. G. U. A. A. A. U. A. C. A. G( C( C( A. U. C. U. U. U. U. A. U. U. A. C. G) G) U) A. A.
399	>N86	UGUUUUUGAAAAUCUUCAAGCUUGGGAACCC	0.0	....((((((....))))))...........	U. G. U. U. U( U( U( G( A( A( A. A. U. C. U) U) C) A) A) G) C. U. U. G. G. G. A. A. C. C. C.
400	>N87	CAUUGAAGGAGUCGGUGGCCAACUUAACGAC	0.0	((((((.....))))))..............	C( A( U( U( G( A( A. G. G. A. G. U) C) G) G) U) G) G. C. C. A. A. C. U. U. A. A. C. G. A. C.
401	>N88	AAGGUCUUCCUAUGAUUCCGGCGUUCGUCAC	0.0	.(((....)))........(((....)))..	A. A( G( G( U. C. U. U. C) C) U) A. U. G. A. U. U. C. C. G( G( C( G. U. U. C. G) U) C) A. C.
402	>N89	GUUGGACCAAGGGUUUCCGCAUCGCGGACAC	0.0	....((((...))))(((((...)))))...	G. U. U. G. G( A( C( C( A. A. G. G) G) U) U) U( C( C( G( C( A. U. C. G) C) G) G) A) C. A. C.
403	>N90	ACAGCCUCGCCCUCUUCCGUUGGUUGUUUUG	0.0	((((((.((........))..))))))....	A( C( A( G( C( C( U. C( G( C. C. C. U. C. U. U. C. C) G) U. U. G) G) U) U) G) U) U. U. U. G.
404	>N91	GCGAAUUCUAAUCAAUCAAGAGUAUGGUGCU	0.0	((.((((((.........))))).).))...	G( C( G. A( A( U( U( C( U( A. A. U. C. A. A. U. C. A. A) G) A) G) U) A. U) G. G) U) G. C. U.
405	>N92	GGCGUUAUAGAUGUCUACGAUUUCAGUGGGU	0.0	.(((((...)))))((((.......))))..	G. G( C( G( U( U( A. U. A. G) A) U) G) U) C( U( A( C( G. A. U. U. U. C. A. G) U) G) G) G. U.
406	>N93	CUUCAAGAUAACGAAUUACAAAUGUGGGACU	0.0	...............................	C. U. U. C. A. A. G. A. U. A. A. C. G. A. A. U. U. A. C. A. A. A. U. G. U. G. G. G. A. C. U.
407	>N94	UACGUAAGCAAAGUUUUAUGUAACAAAAAAA	0.0	((((((((......)))))))).........	U( A( C( G( U( A( A( G( C. A. A. A. G. U. U) U) U) A) U) G) U) A) A. C. A. A. A. A. A. A. A.
408	>N95	CUUCAGCCUCUCUUCUACCUCUCUUGACAUC	0.0	...............................	C. U. U. C. A. G. C. C. U. C. U. C. U. U. C. U. A. C. C. U. C. U. C. U. U. G. A. C. A. U. C.
409	>N96	UGGAAUCACUAAUAAUAAACCACGCAAUAAG	0.0	...............................	U. G. G. A. A. U. C. A. C. U. A. A. U. A. A. U. A. A. A. C. C. A. C. G. C. A. A. U. A. A. G.
410	>N97	ACGCAAUAAGAAAAAUCAUCACAUCUUUCAA	0.0	...............................	A. C. G. C. A. A. U. A. A. G. A. A. A. A. A. U. C. A. U. C. A. C. A. U. C. U. U. U. C. A. A.
411	>N98	CGCACAAUACAACAAUUAAUAAUCUAAGACA	0.0	...............................	C. G. C. A. C. A. A. U. A. C. A. A. C. A. A. U. U. A. A. U. A. A. U. C. U. A. A. G. A. C. A.
412	>N99	CCUUGGCGGCCAAAGUACCUUCUGCAACAUU	0.0	.....((((...(((...)))))))......	C. C. U. U. G. G( C( G( G( C. C. A. A( A( G( U. A. C. C) U) U) C) U) G) C) A. A. C. A. U. U.
413	>N100	CUGCAACAUUGACGGUAGCGGCUUCGUUAGC	0.0	........(((((((........))))))).	C. U. G. C. A. A. C. A. U( U( G( A( C( G( G( U. A. G. C. G. G. C. U. U) C) G) U) U) A) G) C.
414	>N101	AAGGAAAGGAGGCAAUGAGAACUUGGGUCUU	0.0	.((((...(((..........)))...))))	A. A( G( G( A( A. A. G. G( A( G( G. C. A. A. U. G. A. G. A. A. C) U) U) G. G. G. U) C) U) U)
415	>N102	AGAAAGACCGCGUUUUCUAAGGAAUUGGACC	0.0	...............(((((....)))))..	A. G. A. A. A. G. A. C. C. G. C. G. U. U. U. U( C( U( A( A( G. G. A. A. U) U) G) G) A) C. C.
416	>N103	AUCGUACCACCCAGGUCCAAAAGAUCACAGC	0.0	.............((((.....)))).....	A. U. C. G. U. A. C. C. A. C. C. C. A. G( G( U( C( C. A. A. A. A. G) A) U) C) A. C. A. G. C.
417	>N104	AUUGGGAUUUCAAUUUAUGACCCCAGGGAAA	0.0	.(((((...(((.....))).))))).....	A. U( U( G( G( G( A. U. U. U( C( A( A. U. U. U. A. U) G) A) C. C) C) C) A) G) G. G. A. A. A.
418	>N105	AGGAAGGAAAGAGUCUGCCAAACGGAAUUCG	0.0	..........(((((((.....))).)))).	A. G. G. A. A. G. G. A. A. A. G( A( G( U( C( U( G( C. C. A. A. A. C) G) G) A. A) U) U) C) G.
419	>N106	ACGGAAUUCGGUGGGUUAACGUAUUUCGGAA	0.0	.((((((.((.........)).))))))...	A. C( G( G( A( A( U( U. C( G( G. U. G. G. G. U. U. A. A. C) G) U. A) U) U) U) C) G) G. A. A.
420	>N107	GCGCAAGGGGGGUAGUAAGGCAGUAGUAGAU	0.0	((.(.....).))..................	G( C( G. C( A. A. G. G. G. G) G. G) U) A. G. U. A. A. G. G. C. A. G. U. A. G. U. A. G. A. U.
421	>N108	GUUAGCUCCCUUGAUUCAGCUUAUCAAAGCA	0.0	....(((...(((((.......)))))))).	G. U. U. A. G( C( U( C. C. C. U( U( G( A( U( U. C. A. G. C. U. U. A) U) C) A) A) A) G) C) A.
422	>N109	CAGCCGUUCCCGCCGUAGCGGCGGAGGCUCU	0.0	.((((....((((((...)))))).))))..	C. A( G( C( C( G. U. U. C. C( C( G( C( C( G( U. A. G. C) G) G) C) G) G) A. G) G) C) U) C. U.
423	>N110	CAACUCGCUGACUAGUGCCGAUAGAUUGUAU	0.0	....((((........).)))..........	C. A. A. C. U( C( G( C( U. G. A. C. U. A. G. U. G) C. C) G) A) U. A. G. A. U. U. G. U. A. U.
424	>N111	AAACCCUUUCGGUGAUCAUAACAAAAUUUGA	0.0	..(((.....)))..................	A. A. A( C( C( C. U. U. U. C. G) G) U) G. A. U. C. A. U. A. A. C. A. A. A. A. U. U. U. G. A.
425	>N112	GUGUCCACCACACCUUGCACAACAUAUCUCC	0.0	((((............))))...........	G( U( G( U( C. C. A. C. C. A. C. A. C. C. U. U. G) C) A) C) A. A. C. A. U. A. U. C. U. C. C.
426	>N113	UACCUCUUCGUAGAAUGCGGGCCAUCCACAA	0.0	......((((((...))))))..........	U. A. C. C. U. C. U( U( C( G( U( A( G. A. A. U) G) C) G) G) G) C. C. A. U. C. C. A. C. A. A.
427	>N114	UAUCCACGCUGGAGGUGGAAGAAACCGAUCC	0.0	..(((((.......)))))............	U. A. U( C( C( A( C( G. C. U. G. G. A. G. G) U) G) G) A) A. G. A. A. A. C. C. G. A. U. C. C.
428	>N115	AUAGUUUCUGUCCCGUAAGCCAUAGCAGCAA	0.0	...(((.((((..(....)..)))).)))..	A. U. A. G( U( U( U. C( U( G( U( C. C. C( G. U. A. A. G) C. C. A) U) A) G) C. A) G) C) A. A.
429	>N116	GUGCCACCAGGGAUAUACAAACCAACUUUUU	0.0	((.((....)).)).................	G( U( G. C( C( A. C. C. A. G) G) G. A) U) A. U. A. C. A. A. A. C. C. A. A. C. U. U. U. U. U.
430	>N117	GCAAAGUAGAACAAAUCGGCAGCCUCCCAAG	0.0	((...((.((.....)).)).))........	G( C( A. A. A. G( U( A. G( A( A. C. A. A. A. U) C) G. G) C) A. G) C) C. U. C. C. C. A. A. G.
431	>N118	GACAUGGUCUCCAAGUGGCAAAAUCCAACGU	0.0	.((.(((...))).))...............	G. A( C( A. U( G( G( U. C. U. C) C) A) A. G) U) G. G. C. A. A. A. A. U. C. C. A. A. C. G. U.
432	>N119	UGUUUUACCAUGAAUUGAUUGGAGAAAACAC	0.0	((((((.(((.........)))..)))))).	U( G( U( U( U( U( A. C( C( A( U. G. A. A. U. U. G. A. U. U) G) G) A. G. A) A) A) A) C) A) C.
433	>N120	UCCUCUUUGGAGAACUGGAGAAUCUCUUCAU	0.0	(((.....)))....((((((...)))))).	U( C( C( U. C. U. U. U. G) G) A) G. A. A. C. U( G( G( A( G( A( A. U. C. U) C) U) U) C) A) U.
434	>N121	UUCCGAUGAGGAAUCUUGUGGUUUUGUCAAA	0.0	......(((.(((((....)))))..)))..	U. U. C. C. G. A. U( G( A( G. G( A( A( U( C( U. U. G. U. G) G) U) U) U) U. G. U) C) A) A. A.
435	>N122	CAUGGGUGUGGGGGAUUUAGGAUCAUCCAUG	0.0	((((((((...............))))))))	C( A( U( G( G( G( U( G( U. G. G. G. G. G. A. U. U. U. A. G. G. A. U. C) A) U) C) C) A) U) G)
436	>N123	AUCUCAGAGGCUGAGUCUCAUUUUUCUCAAG	0.0	......(((((...)))))............	A. U. C. U. C. A. G( A( G( G( C( U. G. A. G) U) C) U) C) A. U. U. U. U. U. C. U. C. A. A. G.
437	>N124	GGUGGACAAACUCAAUCCAACCAACAGCAAU	0.0	((((((.........))).))).........	G( G( U( G( G( A( C. A. A. A. C. U. C. A. A. U) C) C) A. A) C) C) A. A. C. A. G. C. A. A. U.
438	>N125	UAUGUUGAUAUAGGAUACUUCAGUCUACGAA	0.0	...((.(((..((....))...))).))...	U. A. U. G( U( U. G( A( U( A. U. A( G( G. A. U. A. C) U) U. C. A. G) U) C) U. A) C) G. A. A.
439	>N126	CAAAUUAGCCCCCAAUCCCAAUAGUUCGAGG	0.0	...............................	C. A. A. A. U. U. A. G. C. C. C. C. C. A. A. U. C. C. C. A. A. U. A. G. U. U. C. G. A. G. G.
440	>N127	AGGCAAAAUUGCAUAUGCGGAUGAAAUCAAA	0.0	..(((....)))...................	A. G. G( C( A( A. A. A. U. U) G) C) A. U. A. U. G. C. G. G. A. U. G. A. A. A. U. C. A. A. A.
441	>N128	GGAUAGAGUUAAAAAUAAACGAGCACUGGAG	0.0	...............................	G. G. A. U. A. G. A. G. U. U. A. A. A. A. A. U. A. A. A. C. G. A. G. C. A. C. U. G. G. A. G.
442	>N129	GACAUAUGGCGAGGCUUUAGUACCACCACCG	0.0	......(((...((........)).)))...	G. A. C. A. U. A. U( G( G( C. G. A. G( G( C. U. U. U. A. G. U. A. C) C) A. C) C) A) C. C. G.
443	>N130	UCUAUAUUAGCGUGCUUCUUCUAUAAAGAUU	0.0	................((((.....))))..	U. C. U. A. U. A. U. U. A. G. C. G. U. G. C. U. U( C( U( U( C. U. A. U. A. A) A) G) A) U. U.
444	>N131	UUGCCACAGCUCUUUUCAUGGAACAUUGGGC	0.0	..(((.(((.(((......)))...))))))	U. U. G( C( C( A. C( A( G( C. U( C( U( U. U. U. C. A. U. G) G) A) A. C. A. U) U) G) G) G) C)
445	>N132	GACCUGCUAGAAACUUCUUGUGGGUCUCCUC	0.0	(((((((.(((....))).))))))).....	G( A( C( C( U( G( C( U. A( G( A( A. A. C. U. U) C) U) U. G) U) G) G) G) U) C) U. C. C. U. C.
446	>N133	CAUUUCACGAGGAAAUCAAAACACUUUACUA	0.0	.(((((.....)))))...............	C. A( U( U( U( C( A. C. G. A. G. G) A) A) A) U) C. A. A. A. A. C. A. C. U. U. U. A. C. U. A.
447	>N134	UGGAAGCAAUACGGGUUGAAAAACCUGGUGU	0.0	...........((((((....))))))....	U. G. G. A. A. G. C. A. A. U. A. C( G( G( G( U( U( G. A. A. A. A) A) C) C) U) G) G. U. G. U.
448	>N135	AAAAAAAAACUCCGAUACGGGGAGUCGAACC	0.0	........(((((.......)))))......	A. A. A. A. A. A. A. A. A( C( U( C( C( G. A. U. A. C. G. G. G) G) A) G) U) C. G. A. A. C. C.
449	>N136	GUUGGAAUGGAACCCUAAAAUAUUUCCUCUU	0.0	...((((................))))....	G. U. U. G( G( A( A( U. G. G. A. A. C. C. C. U. A. A. A. A. U. A. U. U) U) C) C) U. C. U. U.
450	>N137	AAAGUUGCAUUUGCCUUAGCCGUCCUGACAC	0.0	...(((......((....))......)))..	A. A. A. G( U( U( G. C. A. U. U. U. G( C( C. U. U. A. G) C) C. G. U. C. C. U. G) A) C) A. C.
451	>N138	UUAUUACAGCCCUCUUGACCUCUAAUCAUGA	0.0	...............................	U. U. A. U. U. A. C. A. G. C. C. C. U. C. U. U. G. A. C. C. U. C. U. A. A. U. C. A. U. G. A.
452	>N139	CCACACACUUUAACAUCAGAAGAAAACUUUU	0.0	.................(((((....)))))	C. C. A. C. A. C. A. C. U. U. U. A. A. C. A. U. C. A( G( A( A( G( A. A. A. A. C) U) U) U) U)
453	>N140	ACCCCAUAUCAUUAAUAAAGAGAGUACCGAA	0.0	...............................	A. C. C. C. C. A. U. A. U. C. A. U. U. A. A. U. A. A. A. G. A. G. A. G. U. A. C. C. G. A. A.
454	>N141	CUAAUAUUAUUGCCUUAUUAAAAAUGGAAUC	0.0	............((...........))....	C. U. A. A. U. A. U. U. A. U. U. G. C( C( U. U. A. U. U. A. A. A. A. A. U. G) G) A. A. U. C.
455	>N142	CUUUUUUUAUGAUAUUUGUACAUAAACUUUA	0.0	.....((((((.........)))))).....	C. U. U. U. U. U( U( U( A( U( G( A. U. A. U. U. U. G. U. A. C) A) U) A) A) A) C. U. U. U. A.
456	>N143	UCCUUCUUACAUAGAUGGCACCUAUUCCCUU	0.0	.((.(((.....))).)).............	U. C( C( U. U( C( U( U. A. C. A. U. A) G) A) U. G) G) C. A. C. C. U. A. U. U. C. C. C. U. U.
457	>N144	UUCUAGUGGUGAUGAUGUGUUUCUUAGUCUU	0.0	...............................	U. U. C. U. A. G. U. G. G. U. G. A. U. G. A. U. G. U. G. U. U. U. C. U. U. A. G. U. C. U. U.
458	>N145	UGGGGUCGGCAUUGAUCAUCUUUGCUACGUG	0.0	..(.((.((((..((...))..)))))).).	U. G. G( G. G( U( C. G( G( C( A( U. U. G( A( U. C. A. U) C) U. U. U) G) C) U) A) C) G. U) G.
459	>N146	GUUUAUUUUUCACUUUUUUCUGGUUAUACUA	0.0	...............................	G. U. U. U. A. U. U. U. U. U. C. A. C. U. U. U. U. U. U. C. U. G. G. U. U. A. U. A. C. U. A.
460	>N147	CAAUAAAUCGGAAAAUUGCGACUAUGACCCC	0.0	.......(((........)))..........	C. A. A. U. A. A. A. U( C( G( G. A. A. A. A. U. U. G. C) G) A) C. U. A. U. G. A. C. C. C. C.
461	>N148	CUAUGACCCCCCUUAUGCUGGAGAUUUGGCU	0.0	................(((((....))))).	C. U. A. U. G. A. C. C. C. C. C. C. U. U. A. U. G( C( U( G( G( A. G. A. U. U) U) G) G) C) U.
462	>N149	UUCCCCACUUCAUUCUUAUAGUACCAGAGUA	0.0	...........(((((.........))))).	U. U. C. C. C. C. A. C. U. U. C. A( U( U( C( U( U. A. U. A. G. U. A. C. C. A) G) A) G) U) A.
463	>N150	UACCAGAGUAUUUACUCCAUCGGGAAAAAUC	0.0	..((.((((....))))....))........	U. A. C( C( A. G( A( G( U( A. U. U. U. A) C) U) C) C. A. U. C. G) G) G. A. A. A. A. A. U. C.
464	>N151	UGAAAAUAAGAGAAAUUUAUUAGUCAUAUUC	0.0	...............................	U. G. A. A. A. A. U. A. A. G. A. G. A. A. A. U. U. U. A. U. U. A. G. U. C. A. U. A. U. U. C.
465	>N152	GUUGAAAGUGGAGCGUCAUUGCUAUAUAGAU	0.0	.......(((.((((....)))).)))....	G. U. U. G. A. A. A. G( U( G( G. A( G( C( G( U. C. A. U. U) G) C) U) A. U) A) U) A. G. A. U.
466	>N153	UGGCGUGUUAAAAAAUGUUUUUGGAAGUAAA	0.0	.(((((........)))))............	U. G( G( C( G( U( G. U. U. A. A. A. A. A. A) U) G) U) U) U. U. U. G. G. A. A. G. U. A. A. A.
467	>N154	UUCAGUAGUAAGGGAUACAAAAUAUGUCUCC	0.0	...........((((((.......)))))).	U. U. C. A. G. U. A. G. U. A. A. G( G( G( A( U( A( C. A. A. A. A. U. A. U) G) U) C) U) C) C.
468	>N155	AGCGAAAGAAAUAACUAAACCAAAAAAUUUU	0.0	...............................	A. G. C. G. A. A. A. G. A. A. A. U. A. A. C. U. A. A. A. C. C. A. A. A. A. A. A. U. U. U. U.
469	>N156	CAAUACUGAGGAAGAUGCGGCAAUUAUAAAU	0.0	...............................	C. A. A. U. A. C. U. G. A. G. G. A. A. G. A. U. G. C. G. G. C. A. A. U. U. A. U. A. A. A. U.
470	>N157	AAUUAUAAAUAAAAGUCAGGAUGAUGCCAAG	0.0	..................((......))...	A. A. U. U. A. U. A. A. A. U. A. A. A. A. G. U. C. A. G( G( A. U. G. A. U. G. C) C) A. A. G.
471	>N158	UAUUGAAAAAAGUGAUGACAAAUUCUUCGAA	0.0	..(((((.....((....)).....))))).	U. A. U( U( G( A( A( A. A. A. A. G. U( G( A. U. G. A. C) A) A. A. U. U. C. U) U) C) G) A) A.
472	>N159	UAGAAAAUACAAAUAUACUGGAGAGGGAUCU	0.0	...............................	U. A. G. A. A. A. A. U. A. C. A. A. A. U. A. U. A. C. U. G. G. A. G. A. G. G. G. A. U. C. U.
473	>N160	AAGUAAAACUGAAUAUAUUAGAUACCUUUAC	0.0	..(((...((((.....)))).)))......	A. A. G( U( A( A. A. A. C( U( G( A( A. U. A. U. A. U) U) A) G) A. U) A) C) C. U. U. U. A. C.
474	>N161	CCCAGAGGAGCAAUUUGAGAUAGAACAAACU	0.0	..((((.......))))..............	C. C. C( A( G( A( G. G. A. G. C. A. A. U) U) U) G) A. G. A. U. A. G. A. A. C. A. A. A. C. U.
475	>N162	AACUAUUAAAGUUAUUUAUAACCCGCCCGCU	0.0	((((.....))))..................	A( A( C( U( A. U. U. A. A. A) G) U) U) A. U. U. U. A. U. A. A. C. C. C. G. C. C. C. G. C. U.
476	>N163	CCCAAUAUCCGUCCAUAAUAAGAAAGGUGAC	0.0	.....((((..((........))..))))..	C. C. C. A. A. U( A( U( C( C. G. U( C( C. A. U. A. A. U. A. A. G) A) A. A. G) G) U) G) A. C.
477	>N164	AAUGGCUCGACCAACUUCAAGAAGGCAGAGA	0.0	.....(((..((...........))..))).	A. A. U. G. G. C( U( C( G. A. C( C( A. A. C. U. U. C. A. A. G. A. A. G) G) C. A. G) A) G) A.
478	>N165	UAGACGGGGACCAAGUCUUCGAUUUGUCUGC	0.0	(((((((((((...))))))).)))).....	U( A( G( A( C( G( G( G( G( A( C( C. A. A. G) U) C) U) U) C) G) A. U) U) U) G) U. C. U. G. C.
479	>N166	UUCCAGGAAGGAGUGUCUAGUGUGGGCAAGG	0.0	((((.....))))((((((...))))))...	U( U( C( C( A. G. G. A. A. G) G) A) G) U( G( U( C( U( A( G. U. G. U) G) G) G) C) A) A. G. G.
480	>N167	AUAUACCAUUCCCCGUUCUUGUUAGGUAAAG	0.0	...((((.................))))...	A. U. A. U( A( C( C( A. U. U. C. C. C. C. G. U. U. C. U. U. G. U. U. A. G) G) U) A) A. A. G.
481	>N168	GUCAGGACGUCUAUCUGUGCGUUUAGCGAGU	0.0	....((((((........)))))).......	G. U. C. A. G( G( A( C( G( U( C. U. A. U. C. U. G. U. G) C) G) U) U) U) A. G. C. G. A. G. U.
482	>N169	UUCAUCGCGGCAGGAUCCCAGCAGUGGAGUA	0.0	..(.((((.((.((...)).)).)))).)..	U. U. C( A. U( C( G( C( G. G( C( A. G( G( A. U. C. C) C) A. G) C) A. G) U) G) G) A. G) U. A.
483	>N170	AACUGCCCACAAAAUUUUGCCGUAACUUUUU	0.0	...............................	A. A. C. U. G. C. C. C. A. C. A. A. A. A. U. U. U. U. G. C. C. G. U. A. A. C. U. U. U. U. U.
484	>N171	GGGCCAUUACGUUCCUUUGCCAGCUCCAUCC	0.0	.(((..............)))..........	G. G( G( C( C. A. U. U. A. C. G. U. U. C. C. U. U. U. G) C) C) A. G. C. U. C. C. A. U. C. C.
485	>N172	UCAUCUUUGGAUUUAUAUUGGGUGUGUUCCA	0.0	.......((((..(((((...))))).))))	U. C. A. U. C. U. U. U( G( G( A( U. U. U( A( U( A( U( U. G. G. G) U) G) U) G) U. U) C) C) A)
486	>N173	CGAGGAACAAGAGAAUUGCCUUCCGCCUGUU	0.0	...(((((((.....)))..)))).......	C. G. A. G( G( A( A( C( A( A( G. A. G. A. A. U) U) G) C. C. U) U) C) C) G. C. C. U. G. U. U.
487	>N174	GCCAUUACCCACAAAUAAUUUAUGUGUUCCA	0.0	.........((((.........)))).....	G. C. C. A. U. U. A. C. C. C( A( C( A( A. A. U. A. A. U. U. U. A. U) G) U) G) U. U. C. C. A.
488	>N175	CUCACCAGAGAUGAAUAACAAUAAUGCAACG	0.0	(((....))).....................	C( U( C( A. C. C. A. G) A) G) A. U. G. A. A. U. A. A. C. A. A. U. A. A. U. G. C. A. A. C. G.
489	>N176	UAAAAAUUGUGGGUUUUUCGUUCGCAGAGGA	0.0	.......((((((.......)))))).....	U. A. A. A. A. A. U. U( G( U( G( G( G( U. U. U. U. U. C. G. U) U) C) G) C) A) G. A. G. G. A.
490	>N177	GCAAAACCUACCUCUUACAGGCUUUUUUUCA	0.0	..........(((.....)))..........	G. C. A. A. A. A. C. C. U. A. C( C( U( C. U. U. A. C. A) G) G) C. U. U. U. U. U. U. U. C. A.
491	>N178	CCUCUACUGAGGAUAUUCCCACUAGAAAACU	0.0	..((((.((.(((...))))).)))).....	C. C. U( C( U( A( C. U( G( A. G( G( A( U. A. U. U) C) C) C) A) C. U) A) G) A) A. A. A. C. U.
492	>N179	AAAUUUUCAUUUCAGUUGUUUUUGUAACAGG	0.0	...............(((((.....))))).	A. A. A. U. U. U. U. C. A. U. U. U. C. A. G. U( U( G( U( U( U. U. U. G. U. A) A) C) A) G) G.
493	>N180	CAGGCUGUACUGAGCUGAGAGGAUCCAUUAA	0.0	..((((......))))...............	C. A. G( G( C( U( G. U. A. C. U. G. A) G) C) U) G. A. G. A. G. G. A. U. C. C. A. U. U. A. A.
494	>N181	GCGAACUGUUGUUUCUUACAUGACAGUACAG	0.0	....((((((((.......))))))))....	G. C. G. A. A( C( U( G( U( U( G( U( U. U. C. U. U. A. C. A) U) G) A) C) A) G) U) A. C. A. G.
495	>N182	UCUUGAGCCGUCAGGUCCUGCAAGGGUACCA	0.0	...(((....)))((((((....))).))).	U. C. U. U( G( A( G. C. C. G. U) C) A) G( G( U( C( C( U( G. C. A. A. G) G) G) U. A) C) C) A.
496	>N183	CCAUAAUCCACCGGUUUUAUCCCAAAAGGCG	0.0	...........((.((((......)))).))	C. C. A. U. A. A. U. C. C. A. C. C( G( G. U( U( U( U( A. U. C. C. C. A. A) A) A) G) G. C) G)
497	>N184	GUAUGGUUAAAAGAAUAUAUUAUUGUAUUAA	0.0	.............((((((....))))))..	G. U. A. U. G. G. U. U. A. A. A. A. G. A( A( U( A( U( A( U. U. A. U. U) G) U) A) U) U) A. A.
498	>N185	ACCAUGUUCAGUCAAUACGCCAGGUGCUACC	0.0	(((.(((.........)))...)))......	A( C( C( A. U( G( U( U. C. A. G. U. C. A. A. U. A) C) G) C. C. A. G) G) U) G. C. U. A. C. C.
499	>N186	CCGCUGUGCCUCCCAUUGCUGACGCCCUGAU	0.0	..((.(((.....))).))............	C. C. G( C( U. G( U( G( C. C. U. C. C. C) A) U) U. G) C) U. G. A. C. G. C. C. C. U. G. A. U.
500	>N187	UCCUUUUUGGUGCGCUGAAUGUAUGCCGUAG	0.0	........((((.((.....)).))))....	U. C. C. U. U. U. U. U. G( G( U( G( C. G( C( U. G. A. A. U. G) U) A. U) G) C) C) G. U. A. G.
501	>N188	UUUACGUCGGAAAGAUAAAUGCCGUACCAUU	0.0	.....(((((...........))).))....	U. U. U. A. C. G( U( C( G( G( A. A. A. G. A. U. A. A. A. U. G. C) C) G) U. A) C) C. A. U. U.
502	>N189	AUAAAGGCUAUAAUAUUAGGUAUACAGAAUA	0.0	.....(.(((......))).)..........	A. U. A. A. A. G( G. C( U( A( U. A. A. U. A. U. U) A) G) G. U) A. U. A. C. A. G. A. A. U. A.
503	>N190	UUUUAUUCCAACACAUUCGAGCUAGUAUAAA	0.0	...............................	U. U. U. U. A. U. U. C. C. A. A. C. A. C. A. U. U. C. G. A. G. C. U. A. G. U. A. U. A. A. A.
504	>N191	AAAGCCUAAGAAAAUUUUGCUGGGGACAAAA	0.0	....((((..((....))..)))).......	A. A. A. G. C( C( U( A( A. G. A( A( A. A. U. U. U) U) G. C. U) G) G) G) G. A. C. A. A. A. A.
505	>N192	GUUUCUCUCAACCUUUGGUGACACACUAUGC	0.0	...............(((((...)))))...	G. U. U. U. C. U. C. U. C. A. A. C. C. U. U. U( G( G( U( G( A. C. A. C) A) C) U) A) U. G. C.
506	>N193	AUUUGGCCAUGAAUAUUGAAUAGUAACAAGA	0.0	...............................	A. U. U. U. G. G. C. C. A. U. G. A. A. U. A. U. U. G. A. A. U. A. G. U. A. A. C. A. A. G. A.
507	>N194	UCCAUUCUUUUCCCUUUACCGCUGGCCUGUG	0.0	...................(((......)))	U. C. C. A. U. U. C. U. U. U. U. C. C. C. U. U. U. A. C. C( G( C( U. G. G. C. C. U. G) U) G)
508	>N195	AACCCUCAUCCGAGAUAUACACAUUAAACGG	0.0	....(((....))).................	A. A. C. C. C( U( C( A. U. C. C. G) A) G) A. U. A. U. A. C. A. C. A. U. U. A. A. A. C. G. G.
509	>N196	AGGAAUAUUAUUAACUAAGCCUUAGAACAAG	0.0	(((..((........))..))).........	A( G( G( A. A. U( A( U. U. A. U. U. A. A. C. U) A) A. G. C) C) U) U. A. G. A. A. C. A. A. G.
510	>N197	GGCGCGGUCGGGGCUUCGACUCAUUUGAUAC	0.0	.....((((((....))))))..........	G. G. C. G. C. G( G( U( C( G( G( G. G. C. U. U) C) G) A) C) U) C. A. U. U. U. G. A. U. A. C.
511	>N198	UGAUGCUUUUUUCAAUCCAGCCCGCACAAAU	0.0	((.(((.................)))))...	U( G( A. U( G( C( U. U. U. U. U. U. C. A. A. U. C. C. A. G. C. C. C. G) C) A) C) A) A. A. U.
512	>N199	GAUAAAAUGACUCCAUGGCCAAGUUGGUUAA	0.0	...............((((((...)))))).	G. A. U. A. A. A. A. U. G. A. C. U. C. C. A. U( G( G( C( C( A( A. G. U. U) G) G) U) U) A) A.
513	>N200	GUUAUUGCUGGGUUGUUGUUAUUCACUUUAA	0.0	........(((((.......)))))......	G. U. U. A. U. U. G. C. U( G( G( G( U( U. G. U. U. G. U. U. A) U) U) C) A) C. U. U. U. A. A.
514	>N201	AUGACCGUAAAAAACUAAAGGCAAAAGCAUU	0.0	.((.((.............))))........	A. U( G( A. C( C( G. U. A. A. A. A. A. A. C. U. A. A. A. G) G) C) A) A. A. A. G. C. A. U. U.
515	>N202	AUAACGAAAAAAAGCUGUAAGAAAAUGCAGU	0.0	.............((((((......))))))	A. U. A. A. C. G. A. A. A. A. A. A. A. G( C( U( G( U( A( A. G. A. A. A. A. U) G) C) A) G) U)
516	>N203	UCAAGUCUUCAAAAAUUAUGCCGAUGGUUAG	0.0	.............((((((....))))))..	U. C. A. A. G. U. C. U. U. C. A. A. A. A( A( U( U( A( U( G. C. C. G. A) U) G) G) U) U) A. G.
517	>N204	UUAAGUCAAUCUCAGUAGCACCUCGCCUUCC	0.0	.................((.....)).....	U. U. A. A. G. U. C. A. A. U. C. U. C. A. G. U. A. G( C( A. C. C. U. C. G) C) C. U. U. C. C.
518	>N205	CUCGCCUUCCAUCUGUUCCCUCUACAUCUUC	0.0	...............................	C. U. C. G. C. C. U. U. C. C. A. U. C. U. G. U. U. C. C. C. U. C. U. A. C. A. U. C. U. U. C.
519	>N206	GUUUUUCACCUCCACUAAUACCACGAUCAAA	0.0	...............................	G. U. U. U. U. U. C. A. C. C. U. C. C. A. C. U. A. A. U. A. C. C. A. C. G. A. U. C. A. A. A.
520	>N207	UAUCUAUAGACCCCUUAGCACCACACAACAC	0.0	...............................	U. A. U. C. U. A. U. A. G. A. C. C. C. C. U. U. A. G. C. A. C. C. A. C. A. C. A. A. C. A. C.
521	>N208	CAAGCAAUCGAAGGUUCUGGAAUGGCGGGAA	0.0	..............(((((......))))).	C. A. A. G. C. A. A. U. C. G. A. A. G. G. U( U( C( U( G( G. A. A. U. G. G. C) G) G) G) A) A.
522	>N209	UCAAGGAAGUAAUUAUCUACUUUUUACAACA	0.0	...((((((((......))))))))......	U. C. A. A( G( G( A( A( G( U( A( A. U. U. A. U. C. U) A) C) U) U) U) U) U) A. C. A. A. C. A.
523	>N210	GGUUCCGUUAUUUUGUUGGAAAACUUGCGUU	0.0	..(((((.........)))))..........	G. G. U( U( C( C( G( U. U. A. U. U. U. U. G. U. U) G) G) A) A) A. A. C. U. U. G. C. G. U. U.
524	>N211	AACUCCUCUGGGUCCUUCUUAGCUGCAACAC	0.0	.......(((((.....))))).........	A. A. C. U. C. C. U. C( U( G( G( G( U. C. C. U. U. C) U) U) A) G) C. U. G. C. A. A. C. A. C.
525	>N212	UUUUUCAUGAAAAAAUUUGGGAAAAAGAAAA	0.0	(((((((..........))))))).......	U( U( U( U( U( C( A( U. G. A. A. A. A. A. A. U. U. U) G) G) G) A) A) A) A. A. G. A. A. A. A.
526	>N213	UAUUGGGAACAGGAAUACCAACCGUUCUCAU	0.0	...(((((((.((........))))))))).	U. A. U. U( G( G( G( A( A( C( A. G( G( A. A. U. A. C. C. A. A. C) C) G) U) U) C) U) C) A) U.
527	>N214	ACGAAAUCCCCUCAGUAUAUAAUGAUCUUUU	0.0	...........(((........)))......	A. C. G. A. A. A. U. C. C. C. C. U( C( A( G. U. A. U. A. U. A. A. U) G) A) U. C. U. U. U. U.
528	>N215	AUAAACCACCGAAAAUAUAUUUAGGCCAUUG	0.0	...............................	A. U. A. A. A. C. C. A. C. C. G. A. A. A. A. U. A. U. A. U. U. U. A. G. G. C. C. A. U. U. G.
529	>N216	GAGCAAAAGAGAAACUAGUCUCCGCAUUUGU	0.0	..(((((.((((......))))....)))))	G. A. G( C( A( A( A( A. G( A( G( A( A. A. C. U. A. G. U) C) U) C) C. G. C. A. U) U) U) G) U)
530	>N217	CACCAAUGGCAAUAAUACCUCCUAAAAGUAC	0.0	.......((........))............	C. A. C. C. A. A. U. G( G( C. A. A. U. A. A. U. A. C) C) U. C. C. U. A. A. A. A. G. U. A. C.
531	>N218	UGGGACUAGAGUCUCUAAUUUGGAAAAAACU	0.0	.(((((....)))))................	U. G( G( G( A( C( U. A. G. A. G) U) C) U) C) U. A. A. U. U. U. G. G. A. A. A. A. A. A. C. U.
532	>N219	UCGAAGUUAAAGGACUAGAAUAGCGGGUAAU	0.0	((..((((....)))).))............	U( C( G. A. A( G( U( U( A. A. A. G. G) A) C) U) A. G) A) A. U. A. G. C. G. G. G. U. A. A. U.
533	>N220	AGCGGGUAAUCAUUAUAUCCCAUGGUAACGU	0.0	...(((............)))..........	A. G. C. G( G( G( U. A. A. U. C. A. U. U. A. U. A. U. C) C) C) A. U. G. G. U. A. A. C. G. U.
534	>N221	GACUACAAAGUUCCCUGUUUUGGUCGGGUCC	0.0	(((((.(((........))))))))......	G( A( C( U( A( C. A( A( A( G. U. U. C. C. C. U. G. U) U) U) U) G) G) U) C) G. G. G. U. C. C.
535	>N222	CACUAGUUACACGAUUCUUUGAGGGUGUAAU	0.0	.....(((((((............)))))))	C. A. C. U. A. G( U( U( A( C( A( C( G. A. U. U. C. U. U. U. G. A. G. G. G) U) G) U) A) A) U)
536	>N223	AGCUGGUUUUGUUCUUAACAAUAUUUCUUGU	0.0	....(((.(((((...))))).)))......	A. G. C. U. G( G( U( U. U( U( G( U( U( C. U. U. A) A) C) A) A) U. A) U) U) U. C. U. U. G. U.
537	>N224	UCACAGAAUUUCACAUUCCCAGUUACUUUAA	0.0	...............................	U. C. A. C. A. G. A. A. U. U. U. C. A. C. A. U. U. C. C. C. A. G. U. U. A. C. U. U. U. A. A.
538	>N225	AGGAGGCGGAGGGACUUUUGCCAUUUUGGGU	0.0	....(((((((....))))))).........	A. G. G. A. G( G( C( G( G( A( G( G. G. A. C. U) U) U) U) G) C) C) A. U. U. U. U. G. G. G. U.
539	>N226	UAGUUUGGAAGAAUGUCUAGCAUUAGCGCAU	0.0	(((((((((......))))).))))......	U( A( G( U( U( U( G( G( A( A. G. A. A. U. G. U) C) U) A) G) C. A) U) U) A) G. C. G. C. A. U.
540	>N227	AAAAAUGAGAUUAGAUUAUUAAUUAUUGUGU	0.0	........(((((......))))).......	A. A. A. A. A. U. G. A. G( A( U( U( A( G. A. U. U. A. U. U) A) A) U) U) A. U. U. G. U. G. U.
541	>N228	UGCGCAGGAAAUAAGUGCUCAAGUUUUCUAC	0.0	.((((.........)))).............	U. G( C( G( C( A. G. G. A. A. A. U. A. A. G) U) G) C) U. C. A. A. G. U. U. U. U. C. U. A. C.
542	>N229	UAAAUGUAACGGCCGUGCUCUAGUGAAAUUU	0.0	..........(((...)))............	U. A. A. A. U. G. U. A. A. C. G( G( C( C. G. U. G) C) U) C. U. A. G. U. G. A. A. A. U. U. U.
543	>N230	AAAGCCUCCGUGUGGUGCACUUCCUUCUUUU	0.0	...((..((....)).)).............	A. A. A. G( C( C. U. C( C( G. U. G. U. G) G) U. G) C) A. C. U. U. C. C. U. U. C. U. U. U. U.
544	>N231	CAUGAACUGGAAUUCUACAAAGGAUCUUAAC	0.0	........(((.((((....)))))))....	C. A. U. G. A. A. C. U. G( G( A( A. U( U( C( U( A. C. A. A. A) G) G) A) U) C) U) U. A. A. C.
545	>N232	GGUACGUUUUCUUUUUUUCCUAUAAUAUAAA	0.0	...............................	G. G. U. A. C. G. U. U. U. U. C. U. U. U. U. U. U. U. C. C. U. A. U. A. A. U. A. U. A. A. A.
546	>N233	CUAUGGGAUUGUUUGUCCACUUCAGUCUAUU	0.0	.....((((((...........))))))...	C. U. A. U. G. G( G( A( U( U( G( U. U. U. G. U. C. C. A. C. U. U. C) A) G) U) C) U) A. U. U.
547	>N234	CUAUCGUCUAUCAACUAAUAGUUAUAUUAUC	0.0	...............(((((....)))))..	C. U. A. U. C. G. U. C. U. A. U. C. A. A. C. U( A( A( U( A( G. U. U. A. U) A) U) U) A) U. C.
548	>N235	AAUAUCCCCGAAGGAUAAUUAUUUCUUUGCG	0.0	........(((((((.......)))))))..	A. A. U. A. U. C. C. C. C( G( A( A( G( G( A( U. A. A. U. U. A. U. U) U) C) U) U) U) G) C. G.
549	>N236	GUUAUUCCAAAUGUAUUUUUCCUAUUUGCCA	0.0	.......((((((.........))))))...	G. U. U. A. U. U. C. C( A( A( A( U( G( U. A. U. U. U. U. U. C. C. U) A) U) U) U) G) C. C. A.
550	>N237	UCACCACCAAAUGGAUUGUUUUCAUCCAGCU	0.0	...........(((((.(....))))))...	U. C. A. C. C. A. C. C. A. A. A. U( G( G( A( U( U. G( U. U. U. U. C) A) U) C) C) A) G. C. U.
551	>N238	GGAGUGUCACUAGCUUCACCCGGGGUCCAAU	0.0	(((((.......)))))(((...))).....	G( G( A( G( U( G. U. C. A. C. U. A. G) C) U) U) C) A( C( C( C. G. G. G) G) U) C. C. A. A. U.
552	>N239	GAUUCGCUUUAUUCUUUACUCCCCACUCAAC	0.0	...............................	G. A. U. U. C. G. C. U. U. U. A. U. U. C. U. U. U. A. C. U. C. C. C. C. A. C. U. C. A. A. C.
553	>N240	UUUUUCCACGUAUUUUAAAAAGGGGUAGCCU	0.0	.....................(((....)))	U. U. U. U. U. C. C. A. C. G. U. A. U. U. U. U. A. A. A. A. A. G( G( G( G. U. A. G. C) C) U)
554	>N241	CCUUCAUACCACCAGUAACUCUGGCGAUGGU	0.0	.......((((((((.....))))...))))	C. C. U. U. C. A. U. A( C( C( A( C( C( A( G( U. A. A. C. U. C) U) G) G) C. G. A. U) G) G) U)
555	>N242	UUUCGACUUCAGCGGUUAUUUUCUUCAGCCC	0.0	.............((((.........)))).	U. U. U. C. G. A. C. U. U. C. A. G. C. G( G( U( U( A. U. U. U. U. C. U. U. C. A) G) C) C) C.
556	>N243	GCUCACAAAAUUACCUGCAAUUUGAGAACAC	0.0	.((((...((((......)))))))).....	G. C( U( C( A( C. A. A. A( A( U( U( A. C. C. U. G. C. A) A) U) U) U) G) A) G) A. A. C. A. C.
557	>N244	GUAUGAUCAAUCAGCUCACGUUAUUUGAAAA	0.0	......((((..(((....)))..))))...	G. U. A. U. G. A. U( C( A( A( U. C. A( G( C( U. C. A. C. G) U) U) A. U. U) U) G) A) A. A. A.
558	>N245	CUAAGGCUCAUUUAAUGGCCAGGCCUACAAC	0.0	....(((.(((...))))))...........	C. U. A. A. G( G( C( U. C( A( U( U. U. A. A) U) G) G) C) C) A. G. G. C. C. U. A. C. A. A. C.
559	>N246	UGACGGUUAGCUUAAUUAACGGCCCUGAUGU	0.0	...(((...(((........))).)))....	U. G. A. C( G( G( U. U. A. G( C( U( U. A. A. U. U. A. A. C. G) G) C) C. C) U) G) A. U. G. U.
560	>N247	AAAAAGUUGACGACGUCGUACUUCCACCCUG	0.0	...((((((((...)))).))))........	A. A. A. A( A( G( U( U( G( A( C( G. A. C. G) U) C) G) U. A) C) U) U) C. C. A. C. C. C. U. G.
561	>N248	UUGUACGUAUUCACAUGUCCUGGCGUGCGGC	0.0	.(((((((..............)))))))..	U. U( G( U( A( C( G( U( A. U. U. C. A. C. A. U. G. U. C. C. U. G. G) C) G) U) G) C) G) G. C.
562	>N249	UGCCCACGGCGGUGUUGCCGCAAAGGUUAAU	0.0	.(((....(((((...)))))...)))....	U. G( C( C( C. A. C. G. G( C( G( G( U( G. U. U. G) C) C) G) C) A. A. A. G) G) U) U. A. A. U.
563	>N250	GACACUUUAUCCGAUUGCGGAGUCGAUAUCA	0.0	(((......((((....))))))).......	G( A( C( A. C. U. U. U. A. U( C( C( G( A. U. U. G. C) G) G) A) G) U) C) G. A. U. A. U. C. A.
564	>N251	AAUCUACUGCAAUUUUUUACUUUUAGUUUGU	0.0	...............................	A. A. U. C. U. A. C. U. G. C. A. A. U. U. U. U. U. U. A. C. U. U. U. U. A. G. U. U. U. G. U.
565	>N252	AAGCAGGAACACCUCUGGAGAUAAAAGCGCC	0.0	.((.(((....)))))...............	A. A( G( C. A( G( G( A. A. C. A. C) C) U) C) U) G. G. A. G. A. U. A. A. A. A. G. C. G. C. C.
566	>N253	CUUGCACCAAGGGAAUAAUGAUGAUUGCUGA	0.0	((((...))))....................	C( U( U( G( C. A. C. C) A) A) G) G. G. A. A. U. A. A. U. G. A. U. G. A. U. U. G. C. U. G. A.
567	>N254	UCUUUCCCUCGCUACUCACAGAUGAGCUGCG	0.0	.........(((..((((....))))..)))	U. C. U. U. U. C. C. C. U. C( G( C( U. A. C( U( C( A( C. A. G. A. U) G) A) G) C. U. G) C) G)
568	>N255	UAUUGUUCCCAUCUAUGGCCUUUUCGUCGGA	0.0	................(((......)))...	U. A. U. U. G. U. U. C. C. C. A. U. C. U. A. U. G( G( C( C. U. U. U. U. C. G) U) C) G. G. A.
569	>N256	AAAGAGGCGGUAGCCUAAAGAUACGGUAAUU	0.0	....((((....))))...............	A. A. A. G. A( G( G( C( G. G. U. A. G) C) C) U) A. A. A. G. A. U. A. C. G. G. U. A. A. U. U.
570	>N257	AGACGGCCAGAAACCUCCAGGCGGAGUUAAC	0.0	..............((((....)))).....	A. G. A. C. G. G. C. C. A. G. A. A. A. C. C( U( C( C( A. G. G. C. G) G) A) G) U. U. A. A. C.
571	>N258	AUCCGCCGAUUUAUUUUUCUGUGUAAGUUGA	0.0	......((((((((........)))))))).	A. U. C. C. G. C. C( G( A( U( U( U( A( U( U. U. U. U. C. U. G. U. G) U) A) A) G) U) U) G) A.
572	>N259	UUUGUUGGCCCUAGAUAAGAAUCCUAAUAUA	0.0	..((((((.....(((....)))))))))..	U. U. U( G( U( U( G( G( C. C. C. U. A. G( A( U( A. A. G. A. A) U) C) C) U) A) A) U) A) U. A.
573	>N260	GGCACGCGGACAAAAUGCAGCACGGAAUAUG	0.0	.((..(((.......))).))..........	G. G( C( A. C. G( C( G( G. A. C. A. A. A. A. U) G) C) A. G) C) A. C. G. G. A. A. U. A. U. G.
574	>N261	CGCAACAGUAUAAUUUUAUAAACCCUGGUUU	0.0	.....(((((((....))))....)))....	C. G. C. A. A. C( A( G( U( A( U( A( A. U. U. U. U) A) U) A) A. A. C. C. C) U) G) G. U. U. U.
575	>N262	CCAUCUUGUCUCAACUGAGAAGAAAACAUGU	0.0	...((((.((......)).))))........	C. C. A. U( C( U( U( G. U( C( U. C. A. A. C. U. G) A) G. A) A) G) A) A. A. A. C. A. U. G. U.
576	>N263	CCAUAUACCCAUUCGUUGAAAAAAUUCUCUA	0.0	...............................	C. C. A. U. A. U. A. C. C. C. A. U. U. C. G. U. U. G. A. A. A. A. A. A. U. U. C. U. C. U. A.
577	>N264	GAUUUUGUAGCACGAUAUCCGCAAGAAUGAU	0.0	(((.((((...)))).)))............	G( A( U( U. U( U( G( U( A. G. C. A) C) G) A) U. A) U) C) C. G. C. A. A. G. A. A. U. G. A. U.
578	>N265	AUUGUACUCCUCCAGUUCCUUAGCAAUUGCC	0.0	......................((....)).	A. U. U. G. U. A. C. U. C. C. U. C. C. A. G. U. U. C. C. U. U. A. G( C( A. A. U. U. G) C) C.
579	>N266	CACCAAAUACUCCUCUGCGUAUGCGAGGUUG	0.0	...........((((.((....))))))...	C. A. C. C. A. A. A. U. A. C. U. C( C( U( C( U. G( C( G. U. A. U. G) C) G) A) G) G) U. U. G.
580	>N267	UACCUCUAUAUGCUGUGUAAAAUAGAAAAUA	0.0	....(((((.(((...)))..))))).....	U. A. C. C. U( C( U( A( U( A. U( G( C( U. G. U. G) U) A) A. A. A) U) A) G) A) A. A. A. U. A.
581	>N268	AAGAGUUUCUUAAGAUCCGCAGACUCAAUUC	0.0	..(((((((.........).)))))).....	A. A. G( A( G( U( U( U( C( U. U. A. A. G. A. U. C. C. G) C. A) G) A) C) U) C) A. A. U. U. C.
582	>N269	CUUUCAAAGGUCCGGUGCUGGAGAAACAGCU	0.0	................((((......)))).	C. U. U. U. C. A. A. A. G. G. U. C. C. G. G. U. G( C( U( G( G. A. G. A. A. A. C) A) G) C) U.
583	>N270	UGCAGGGUGAGGGUGUCAUCGACAGCAAAUU	0.0	(((..(((((.....)))))....)))....	U( G( C( A. G. G( G( U( G( A( G. G. G. U. G. U) C) A) U) C) G. A. C. A. G) C) A) A. A. U. U.
584	>N271	ACGCUGAGGAGGAGUUGGAAAGGUACAUCCG	0.0	..........(((..((........))))).	A. C. G. C. U. G. A. G. G. A. G( G( A( G. U. U( G( G. A. A. A. G. G. U. A. C) A) U) C) C) G.
585	>N272	GGUACAUCCGUGCUAUGGUCAGAGAGCAGAU	0.0	(((((....))))).((.((...)).))...	G( G( U( A( C( A. U. C. C. G) U) G) C) U) A. U( G( G. U( C( A. G. A. G) A) G. C) A) G. A. U.
586	>N273	GUUCACAAGGCAGCUUCGUAUAGUAAUACAG	0.0	.................((((....))))..	G. U. U. C. A. C. A. A. G. G. C. A. G. C. U. U. C. G( U( A( U( A. G. U. A. A) U) A) C) A. G.
587	>N274	AUAUCCAACGGAUGCUUAUAUCCCCACGUAU	0.0	.........(((((....)))))........	A. U. A. U. C. C. A. A. C. G( G( A( U( G( C. U. U. A. U) A) U) C) C) C. C. A. C. G. U. A. U.
588	>N275	UACGGAAAGCAGCCCUCGCAGCGAUUCUGGC	0.0	..(((((.((.((....)).))..)))))..	U. A. C( G( G( A( A( A. G( C( A. G( C( C. C. U. C. G) C) A. G) C) G. A. U) U) C) U) G) G. C.
589	>N276	GCCCAAAUGACCUAUUACUUUUAUUCAUUCU	0.0	...............................	G. C. C. C. A. A. A. U. G. A. C. C. U. A. U. U. A. C. U. U. U. U. A. U. U. C. A. U. U. C. U.
590	>N277	CGGUAGUCGAUAAAUUUGUGUCAAAUUUUUU	0.0	...........(((((((...)))))))...	C. G. G. U. A. G. U. C. G. A. U. A( A( A( U( U( U( G( U. G. U. C) A) A) A) U) U) U) U. U. U.
591	>N278	UUUUGUUCCGGAUUUUUUUUACCGGCUCUUA	0.0	....(..((((..........))))..)...	U. U. U. U. G( U. U. C( C( G( G( A. U. U. U. U. U. U. U. U. A. C) C) G) G) C. U. C) U. U. A.
592	>N279	UGGUUAUAAGGGGAGUGGCAGCGGCGGUAGA	0.0	..(((((.......)))))............	U. G. G( U( U( A( U( A. A. G. G. G. G. A. G) U) G) G) C) A. G. C. G. G. C. G. G. U. A. G. A.
593	>N280	ACAUGAACCAAAACAUUUGCAUGGCCUUCCU	0.0	.((((...((((...))))))))........	A. C( A( U( G( A. A. C. C( A( A( A( A. C. A. U) U) U) G) C) A) U) G) G. C. C. U. U. C. C. U.
594	>N281	CCCCUCAUCUUUGAGUGAGAAGCUUAUAUGC	0.0	...(((((......)))))..((......))	C. C. C. C( U( C( A( U( C. U. U. U. G. A. G) U) G) A) G) A. A. G( C( U. U. A. U. A. U. G) C)
595	>N282	GGGAGAUAAUGCAACUCCACCACCAGCGCUC	0.0	.((((.........)))).............	G. G( G( A( G( A. U. A. A. U. G. C. A. A. C) U) C) C) A. C. C. A. C. C. A. G. C. G. C. U. C.
596	>N283	AAUGAAGGAAGUAAAUAAGAGGCCGUCGCAU	0.0	...((.((..............)).))....	A. A. U. G( A( A. G( G( A. A. G. U. A. A. A. U. A. A. G. A. G. G. C) C) G. U) C) G. C. A. U.
597	>N284	CGAUGGUAAGGGUCAUUUCUGGGAGGUCAGA	0.0	.(((((......)))))(((((....)))))	C. G( A( U( G( G( U. A. A. G. G. G. U) C) A) U) U) U( C( U( G( G( G. A. G. G. U) C) A) G) A)
598	>N285	UUUAUUUUUGAUCCUUACGGAUUUUUAAUAC	0.0	..((((...(((((....)))))...)))).	U. U. U( A( U( U( U. U. U. G( A( U( C( C( U. U. A. C. G) G) A) U) U) U. U. U. A) A) U) A) C.
599	>N286	CCUGUACCAAUUGGAUACACUUUUGAGAUGU	0.0	..((((((....)).))))............	C. C. U( G( U( A( C( C( A. A. U. U. G) G) A. U) A) C) A) C. U. U. U. U. G. A. G. A. U. G. U.
600	>N287	AAAAUCAAAGCCAAAUGAACAAAUGGCCCAG	0.0	.........((((..........))))....	A. A. A. A. U. C. A. A. A. G( C( C( A( A. A. U. G. A. A. C. A. A. A. U) G) G) C) C. C. A. G.
601	>N288	GGGACAUUCUAAUGAUGGAGAUGGUGUUGAA	0.0	((.((..(((........)))..)).))...	G( G( G. A( C( A. U. U( C( U( A. A. U. G. A. U. G. G. A) G) A) U. G. G) U) G. U) U) G. A. A.
602	>N289	UAAAUGCAUAAAAGAUGACAUAGAGAUAUGU	0.0	.................(((((....)))))	U. A. A. A. U. G. C. A. U. A. A. A. A. G. A. U. G. A( C( A( U( A( G. A. G. A. U) A) U) G) U)
603	>N290	AUCGAACAUGAAGGAUGCUGUUUUUAAAAUU	0.0	...(((((..........)))))........	A. U. C. G( A( A( C( A( U. G. A. A. G. G. A. U. G. C. U) G) U) U) U) U. U. A. A. A. A. U. U.
604	>N291	GACAAACAGCCUCCGUCGAUCGAAGCAGCUA	0.0	.......(((((.((.....)).))..))).	G. A. C. A. A. A. C. A( G( C( C( U( C. C( G( U. C. G. A. U. C) G) A. A) G) C. A. G) C) U) A.
605	>N292	AUGUCGUCUAAUGCUUACGUGAGAAUACCGC	0.0	..((..(((.(((....))).)))..))...	A. U. G( U( C. G. U( C( U( A. A( U( G( C. U. U. A. C) G) U) G. A) G) A) A. U. A) C) C. G. C.
606	>N293	CUGUGGACUACCGUGUGCGAUUGCUAUGUGA	0.0	.((((.((....)).))))............	C. U( G( U( G( G. A( C( U. A. C. C. G) U) G. U) G) C) G) A. U. U. G. C. U. A. U. G. U. G. A.
607	>N294	GGAGCUAGUUCAAGUUGCUCACUGGUGGGCU	0.0	..((((......))))(((((....))))).	G. G. A( G( C( U( A. G. U. U. C. A. A) G) U) U) G( C( U( C( A( C. U. G. G. U) G) G) G) C) U.
608	>N295	CAAAAACUUCAUUGUUCUUUUCAUCAAGGUG	0.0	.....((((...((.......))...)))).	C. A. A. A. A. A( C( U( U( C. A. U. U( G( U. U. C. U. U. U. U. C) A) U. C. A. A) G) G) U) G.
609	>N296	GGUUAGUGAGUUUUAUGCCCCUCGUGUAGUA	0.0	............((((((.....))))))..	G. G. U. U. A. G. U. G. A. G. U. U. U( U( A( U( G( C( C. C. C. U. C. G) U) G) U) A) G) U. A.
610	>N297	UGCUACACGAAGGUCUGCUAAAACGAGACGA	0.0	............((((.........))))..	U. G. C. U. A. C. A. C. G. A. A. G. G( U( C( U( G. C. U. A. A. A. A. C. G. A) G) A) C) G. A.
611	>N298	UCGCGCUCGCUGACUUAUGGCGCCAAUUGGU	0.0	..(((((...........)))))........	U. C. G( C( G( C( U( C. G. C. U. G. A. C. U. U. A. U. G) G) C) G) C) C. A. A. U. U. G. G. U.
612	>N299	GCUAUUAAAGGGCAAUACCACAACCUCAAAC	0.0	.........((......))............	G. C. U. A. U. U. A. A. A. G( G( G. C. A. A. U. A. C) C) A. C. A. A. C. C. U. C. A. A. A. C.
613	>N300	CAGAGAGAAACGAUGUUGAACCCUUCUCACU	0.0	....(((((..............)))))...	C. A. G. A. G( A( G( A( A( A. C. G. A. U. G. U. U. G. A. A. C. C. C. U) U) C) U) C) A. C. U.
614	>N301	ACGUGAUACCGCCUCUUUGGAUAAUCUUGUA	0.0	(((.(((....((.....))...))).))).	A( C( G( U. G( A( U( A. C. C. G. C( C( U. C. U. U. U. G) G) A. U. A. A) U) C) U. U) G) U) A.
615	>N302	UGGCACCGACGCCAUUACCACCAAUUGCGUU	0.0	((((......)))).................	U( G( G( C( A. C. C. G. A. C. G) C) C) A) U. U. A. C. C. A. C. C. A. A. U. U. G. C. G. U. U.
616	>N303	AGGAUUGAGUUACAAUCUGUUUACAAUGAUG	0.0	.((((((.....)))))).............	A. G( G( A( U( U( G( A. G. U. U. A. C) A) A) U) C) U) G. U. U. U. A. C. A. A. U. G. A. U. G.
617	>N304	UAUUCAGUCCCUCACUCAACUGGCGUCAAGA	0.0	...(((((..........)))))........	U. A. U. U( C( A( G( U( C. C. C. U. C. A. C. U. C. A. A) C) U) G) G) C. G. U. C. A. A. G. A.
618	>N305	AGUUUUAUAAAAUCCUCGCACUAUCGCUGUU	0.0	.................((......))....	A. G. U. U. U. U. A. U. A. A. A. A. U. C. C. U. C. G( C( A. C. U. A. U. C. G) C) U. G. U. U.
619	>N306	AAAUAAUCCUUCACAUCAUGAAAUAUAAGCU	0.0	.........((((.....)))).........	A. A. A. U. A. A. U. C. C. U( U( C( A( C. A. U. C. A. U) G) A) A) A. U. A. U. A. A. G. C. U.
620	>N307	UAGCAUAGUCGGGUUUUUCUUUUAGUUUCAG	0.0	...............................	U. A. G. C. A. U. A. G. U. C. G. G. G. U. U. U. U. U. C. U. U. U. U. A. G. U. U. U. C. A. G.
621	>N308	AAUGUGGUAGGAAAAUGAAACAUAUAACGGA	0.0	.(((((..............)))))......	A. A( U( G( U( G( G. U. A. G. G. A. A. A. A. U. G. A. A. A. C) A) U) A) U) A. A. C. G. G. A.
622	>N309	ACUAAUGUUGGAAAAUAAUCCUACGAUACAG	0.0	......((.(((......))).)).......	A. C. U. A. A. U. G( U( U. G( G( A( A. A. A. U. A. A. U) C) C) U. A) C) G. A. U. A. C. A. G.
623	>N310	UGGCGAUUAUAUUCAUACAAAGGUAAUGGAG	0.0	...........(((((((....)).))))).	U. G. G. C. G. A. U. U. A. U. A. U( U( C( A( U( A( C( A. A. A. G. G) U) A. A) U) G) G) A) G.
624	>N311	UUAGCAUACAGCAAAUAUCCCCAUUUGACGG	0.0	...........(((((......)))))....	U. U. A. G. C. A. U. A. C. A. G. C( A( A( A( U( A. U. C. C. C. C. A) U) U) U) G) A. C. G. G.
625	>N312	UAUAGGAGCCUCCGUUACUUUUGGGACAAAU	0.0	..........(((..........))).....	U. A. U. A. G. G. A. G. C. C. U( C( C( G. U. U. A. C. U. U. U. U. G. G) G) A) C. A. A. A. U.
626	>N313	AAGGAUAUAUAAUCAUGGAAGGGUGACGCAC	0.0	............((((......)))).....	A. A. G. G. A. U. A. U. A. U. A. A. U( C( A( U( G. G. A. A. G. G. G) U) G) A) C. G. C. A. C.
627	>N314	UUUGUUGCAAUUUUCUCAGGGGUGGAGUGGA	0.0	..........(((.(((.......))).)))	U. U. U. G. U. U. G. C. A. A. U( U( U( U. C( U( C( A. G. G. G. G. U. G. G) A) G) U. G) G) A)
