# Supplementary material for: Identification of RNA pseudouridine sites using deep learning approaches
Source: PLoS One. 2021 Feb 23;16(2):e0247511. doi: 10.1371/journal.pone.0247511 (PMC7901771; doi:10.1371/journal.pone.0247511)
Supplement: S1 File — (ZIP) [file pone.0247511.s001.zip › MM_benchmark_new.csv]

	Number	Sequence	Label	RNAfold	MergedSeq
0	>P1	CCUAUUACUGUAGGUGUAAUC	1.0	(((((....))))).......	C( C( U( A( U( U. A. C. U. G) U) A) G) G) U. G. U. A. A. U. C.
1	>P2	UUUUUUUUGUUAUGGUACCGA	1.0	.....................	U. U. U. U. U. U. U. U. G. U. U. A. U. G. G. U. A. C. C. G. A.
2	>P3	UUUGAACCUCUACACCAGCAU	1.0	.....................	U. U. U. G. A. A. C. C. U. C. U. A. C. A. C. C. A. G. C. A. U.
3	>P4	GUUGUGCAAAUAACUUCAACG	1.0	(((((....))))).......	G( U( U( G( U( G. C. A. A. A) U) A) A) C) U. U. C. A. A. C. G.
4	>P5	CUGGGAUGUUUUUUAAGUUUU	1.0	.....................	C. U. G. G. G. A. U. G. U. U. U. U. U. U. A. A. G. U. U. U. U.
5	>P6	AGGAUCAGAUUAAUGAUCUAA	1.0	.((((((......))))))..	A. G( G( A( U( C( A( G. A. U. U. A. A. U) G) A) U) C) U) A. A.
6	>P7	UACACACAUAUAUGCACUCAC	1.0	.....................	U. A. C. A. C. A. C. A. U. A. U. A. U. G. C. A. C. U. C. A. C.
7	>P8	GUUGGUGGUAUUAAAGAAGAC	1.0	.....................	G. U. U. G. G. U. G. G. U. A. U. U. A. A. A. G. A. A. G. A. C.
8	>P9	AAGAUAAGUUUUUUUUUCUGA	1.0	.(((.(((....))).)))..	A. A( G( A( U. A( A( G( U. U. U. U. U) U) U) U. U) C) U) G. A.
9	>P10	CCGGAAAUAUUCAAGAACGAG	1.0	.....................	C. C. G. G. A. A. A. U. A. U. U. C. A. A. G. A. A. C. G. A. G.
10	>P11	UCUACUUCCCUUUUUAGGUUU	1.0	........(((....)))...	U. C. U. A. C. U. U. C. C( C( U( U. U. U. U. A) G) G) U. U. U.
11	>P12	GUAAGGUACAUAAAGAUCCAA	1.0	.....................	G. U. A. A. G. G. U. A. C. A. U. A. A. A. G. A. U. C. C. A. A.
12	>P13	CAGCGCUGUGUAUGCCGGCAC	1.0	....((((.......))))..	C. A. G. C. G( C( U( G( U. G. U. A. U. G. C. C) G) G) C) A. C.
13	>P14	AUUUUAUUUUUUUUGUUUCAU	1.0	.....................	A. U. U. U. U. A. U. U. U. U. U. U. U. U. G. U. U. U. C. A. U.
14	>P15	AGAUAUCAAGUAUUUGGAAUU	1.0	.....................	A. G. A. U. A. U. C. A. A. G. U. A. U. U. U. G. G. A. A. U. U.
15	>P16	GAUCGCUGGUUCAGUCCAGUC	1.0	....(((((......))))).	G. A. U. C. G( C( U( G( G( U. U. C. A. G. U. C) C) A) G) U) C.
16	>P17	AUCUUUAAUUUAAUUUUUUUU	1.0	.....................	A. U. C. U. U. U. A. A. U. U. U. A. A. U. U. U. U. U. U. U. U.
17	>P18	GUCUCUGGAUUUAUGGCUUUU	1.0	(((...........)))....	G( U( C( U. C. U. G. G. A. U. U. U. A. U. G) G) C) U. U. U. U.
18	>P19	CCUGUUCCCUUAUAAACAGGC	1.0	((((((........)))))).	C( C( U( G( U( U( C. C. C. U. U. A. U. A. A) A) C) A) G) G) C.
19	>P20	UCAUUUUAAAUACAUGGGAAA	1.0	.....................	U. C. A. U. U. U. U. A. A. A. U. A. C. A. U. G. G. G. A. A. A.
20	>P21	GGAGGCUGCUUUAGCGUCUUA	1.0	(((.((((...)))).)))..	G( G( A( G. G( C( U( G( C. U. U. U) A) G) C) G. U) C) U) U. A.
21	>P22	UUAACAAAUUUAUCAAUUCCC	1.0	.....................	U. U. A. A. C. A. A. A. U. U. U. A. U. C. A. A. U. U. C. C. C.
22	>P23	CUUGAACUGGUUUGGAAUUUU	1.0	.....................	C. U. U. G. A. A. C. U. G. G. U. U. U. G. G. A. A. U. U. U. U.
23	>P24	AGCGUGGCGCUUCGGCGGGCA	1.0	.((.((.((...)).)).)).	A. G( C( G. U( G( G. C( G( C. U. U. C) G) G. C) G) G. G) C) A.
24	>P25	GUCCCUCUCCUUCAUUUCAGC	1.0	.....................	G. U. C. C. C. U. C. U. C. C. U. U. C. A. U. U. U. C. A. G. C.
25	>P26	UAAAUGGUUCUUUGACCUCCU	1.0	.....((((....))))....	U. A. A. A. U. G( G( U( U( C. U. U. U. G) A) C) C) U. C. C. U.
26	>P27	CGAUCGCCGCUGCUCCGCCCU	1.0	........((......))...	C. G. A. U. C. G. C. C. G( C( U. G. C. U. C. C. G) C) C. C. U.
27	>P28	AGGAACUGCCUGCACGACGGU	1.0	.......(((........)))	A. G. G. A. A. C. U. G( C( C( U. G. C. A. C. G. A. C. G) G) U)
28	>P29	AGUAUUAAUAUAUAUGAACAU	1.0	.....................	A. G. U. A. U. U. A. A. U. A. U. A. U. A. U. G. A. A. C. A. U.
29	>P30	AAAAGAUGUGUUCUCAGAACG	1.0	.........((((...)))).	A. A. A. A. G. A. U. G. U. G( U( U( C( U. C. A. G) A) A) C) G.
30	>P31	CUUUUUCCCCUUGGUACCUAU	1.0	.....................	C. U. U. U. U. U. C. C. C. C. U. U. G. G. U. A. C. C. U. A. U.
31	>P32	CGCUAAUAUUUUUUUUAUUAA	1.0	...(((((.......))))).	C. G. C. U( A( A( U( A( U. U. U. U. U. U. U. U) A) U) U) A) A.
32	>P33	UCUUUUUAUUUGUUUGUUUUG	1.0	.....................	U. C. U. U. U. U. U. A. U. U. U. G. U. U. U. G. U. U. U. U. G.
33	>P34	GGUGUUUCUGUAGGAUCUUAG	1.0	(((.((.....)).)))....	G( G( U( G. U( U( U. C. U. G. U. A) G) G. A) U) C) U. U. A. G.
34	>P35	GCCUCCAAAGUAUAAACAGAG	1.0	.....................	G. C. C. U. C. C. A. A. A. G. U. A. U. A. A. A. C. A. G. A. G.
35	>P36	AAAUACACAGUAUGUUUAUAA	1.0	.....................	A. A. A. U. A. C. A. C. A. G. U. A. U. G. U. U. U. A. U. A. A.
36	>P37	CCGAGGCUUCUACACAUCUCU	1.0	..((((..........)))).	C. C. G( A( G( G( C. U. U. C. U. A. C. A. C. A. U) C) U) C) U.
37	>P38	UCAGUUUGACUAUUGUUUAAA	1.0	.((((......))))......	U. C( A( G( U( U. U. G. A. C. U. A) U) U) G) U. U. U. A. A. A.
38	>P39	GUGUGGAGAUUAUCAUAGCAU	1.0	((...((.....))...))..	G( U( G. U. G. G( A( G. A. U. U. A. U) C) A. U. A. G) C) A. U.
39	>P40	AUUCACCCGGUAACCUCCAGC	1.0	........((......))...	A. U. U. C. A. C. C. C. G( G( U. A. A. C. C. U. C) C) A. G. C.
40	>P41	CCGAGAGCUCUUUAACCCCUA	1.0	.....................	C. C. G. A. G. A. G. C. U. C. U. U. U. A. A. C. C. C. C. U. A.
41	>P42	AUUGAUGAUAUUAGGACUUGA	1.0	.....................	A. U. U. G. A. U. G. A. U. A. U. U. A. G. G. A. C. U. U. G. A.
42	>P43	AAUAGCCAGCUAACUGUAAGG	1.0	......(((....))).....	A. A. U. A. G. C. C( A( G( C. U. A. A. C) U) G) U. A. A. G. G.
43	>P44	UAUCCUAUUUUUCCCUACAUC	1.0	.....................	U. A. U. C. C. U. A. U. U. U. U. U. C. C. C. U. A. C. A. U. C.
44	>P45	UGGGGAUGUGUUCAAAAUGUA	1.0	((((......)))).......	U( G( G( G( G. A. U. G. U. G. U) U) C) A) A. A. A. U. G. U. A.
45	>P46	UUCAAUUUAAUAUUGAGUUGC	1.0	..(((((((....))))))).	U. U. C( A( A( U( U( U( A( A. U. A. U. U) G) A) G) U) U) G) C.
46	>P47	UCAAAUGAAUUUACAUGAAUA	1.0	.....................	U. C. A. A. A. U. G. A. A. U. U. U. A. C. A. U. G. A. A. U. A.
47	>P48	CUAGUGAGUUUACACAGGAAU	1.0	((.(((......)))))....	C( U( A. G( U( G( A. G. U. U. U. A. C) A) C) A) G) G. A. A. U.
48	>P49	UGUGCAUUUGUCUUUGUUAAA	1.0	...(((........)))....	U. G. U. G( C( A( U. U. U. G. U. C. U. U. U) G) U) U. A. A. A.
49	>P50	CCCAAGUCAGUAGAUGGUUGU	1.0	.(((..((....)))))....	C. C( C( A( A. G. U( C( A. G. U. A. G) A) U) G) G) U. U. G. U.
50	>P51	GCAUCACAGUUACGGAGGAUG	1.0	.((((............))))	G. C( A( U( C( A. C. A. G. U. U. A. C. G. G. A. G. G) A) U) G)
51	>P52	AAGGACGUUGUAGUGGAAUUU	1.0	.....................	A. A. G. G. A. C. G. U. U. G. U. A. G. U. G. G. A. A. U. U. U.
52	>P53	AAGUCCAAAUUUCUACCUCUC	1.0	.....................	A. A. G. U. C. C. A. A. A. U. U. U. C. U. A. C. C. U. C. U. C.
53	>P54	GAAUGACAUGUUUUCAGCCAU	1.0	.....................	G. A. A. U. G. A. C. A. U. G. U. U. U. U. C. A. G. C. C. A. U.
54	>P55	ACUUAAAACUUUCAAAUAAUG	1.0	.....................	A. C. U. U. A. A. A. A. C. U. U. U. C. A. A. A. U. A. A. U. G.
55	>P56	UUCUUUGUCAUAUAUACCACU	1.0	.....................	U. U. C. U. U. U. G. U. C. A. U. A. U. A. U. A. C. C. A. C. U.
56	>P57	AUGGCCAGGCUUGAUUUCAAC	1.0	..(((...)))..........	A. U. G( G( C( C. A. G. G) C) U) U. G. A. U. U. U. C. A. A. C.
57	>P58	CUGGGUUUUCUUUAUCCUGCC	1.0	..((((.......))))....	C. U. G( G( G( U( U. U. U. C. U. U. U. A) U) C) C) U. G. C. C.
58	>P59	GGGAGGUGACUCCCUCCCUUC	1.0	((((((......))))))...	G( G( G( A( G( G( U. G. A. C. U. C. C) C) U) C) C) C) U. U. C.
59	>P60	AGAGCGUCCUUAGCGAGCCUC	1.0	.(((..((......))..)))	A. G( A( G( C. G. U( C( C. U. U. A. G. C. G) A) G. C. C) U) C)
60	>P61	AUGAUGAUGGUUCAGUCUCUU	1.0	..((.(((......)))))..	A. U. G( A( U. G( A( U( G. G. U. U. C. A. G) U) C) U) C) U. U.
61	>P62	AUCUAUGAGUUCAAAGCCAGC	1.0	.....................	A. U. C. U. A. U. G. A. G. U. U. C. A. A. A. G. C. C. A. G. C.
62	>P63	CCAAGGUUUGUAUCCAUUAUG	1.0	....((.......))......	C. C. A. A. G( G( U. U. U. G. U. A. U. C) C) A. U. U. A. U. G.
63	>P64	ACAAAGGGACUUAAUACUGAA	1.0	.....................	A. C. A. A. A. G. G. G. A. C. U. U. A. A. U. A. C. U. G. A. A.
64	>P65	GUCAGCCAUUUUUAAUGAUAA	1.0	((((...........))))..	G( U( C( A( G. C. C. A. U. U. U. U. U. A. A. U) G) A) U) A. A.
65	>P66	AGCAGCAUCAUAUUAUCCUAG	1.0	.....................	A. G. C. A. G. C. A. U. C. A. U. A. U. U. A. U. C. C. U. A. G.
66	>P67	UGAUGCCCGCUAUGAAGCUGC	1.0	........(((....)))...	U. G. A. U. G. C. C. C. G( C( U( A. U. G. A. A) G) C) U. G. C.
67	>P68	UCUUAUUGUAUAGGCUUCUUU	1.0	.....................	U. C. U. U. A. U. U. G. U. A. U. A. G. G. C. U. U. C. U. U. U.
68	>P69	CCGCGACUGUUAACGUGAACU	1.0	.((((........))))....	C. C( G( C( G( A. C. U. G. U. U. A. A. C) G) U) G) A. A. C. U.
69	>P70	UCCUUCGCUCUAGAGGUCUUC	1.0	..((((......)))).....	U. C. C( U( U( C( G. C. U. C. U. A. G) A) G) G) U. C. U. U. C.
70	>P71	ACUAUUGGGUUACAGCGUGAG	1.0	.....................	A. C. U. A. U. U. G. G. G. U. U. A. C. A. G. C. G. U. G. A. G.
71	>P72	UUCCUCCAUGUUCUUUCUCUU	1.0	.....................	U. U. C. C. U. C. C. A. U. G. U. U. C. U. U. U. C. U. C. U. U.
72	>P73	GAUCCCUGCCUAUCAAGUGUU	1.0	.....................	G. A. U. C. C. C. U. G. C. C. U. A. U. C. A. A. G. U. G. U. U.
73	>P74	CAUUGAGUGGUUUCACUUUGC	1.0	....(((((....)))))...	C. A. U. U. G( A( G( U( G( G. U. U. U. C) A) C) U) U) U. G. C.
74	>P75	GCACCUAACCUUCAAGAGACA	1.0	.....................	G. C. A. C. C. U. A. A. C. C. U. U. C. A. A. G. A. G. A. C. A.
75	>P76	CCGCUACAUGUUGACAGCGGG	1.0	(((((..........))))).	C( C( G( C( U( A. C. A. U. G. U. U. G. A. C. A) G) C) G) G) G.
76	>P77	GAGGAAGCUCUUCAACUCUAC	1.0	(((((...)))))........	G( A( G( G( A( A. G. C. U) C) U) U) C) A. A. C. U. C. U. A. C.
77	>P78	UGUUCCUGGCUCAAGUUCAGG	1.0	....(((((.......)))))	U. G. U. U. C( C( U( G( G( C. U. C. A. A. G. U. U) C) A) G) G)
78	>P79	UAUAUGAAUGUUUUAGCAGUG	1.0	.....................	U. A. U. A. U. G. A. A. U. G. U. U. U. U. A. G. C. A. G. U. G.
79	>P80	CCUGAGCUUGUUUAUAUUUCA	1.0	.....................	C. C. U. G. A. G. C. U. U. G. U. U. U. A. U. A. U. U. U. C. A.
80	>P81	UUUUCUUGGUUAUUUUUUGCA	1.0	.....................	U. U. U. U. C. U. U. G. G. U. U. A. U. U. U. U. U. U. G. C. A.
81	>P82	UGUGGCAUACUGAUGACCUGC	1.0	...(((((....))).))...	U. G. U. G( G( C( A( U( A. C. U. G. A) U) G) A. C) C) U. G. C.
82	>P83	ACAGAAAAUGUAGAGUGUAAC	1.0	.....................	A. C. A. G. A. A. A. A. U. G. U. A. G. A. G. U. G. U. A. A. C.
83	>P84	AGAAUGAGCCUAUCUGUCCUU	1.0	.((..((.....))..))...	A. G( A( A. U. G( A( G. C. C. U. A. U) C) U. G. U) C) C. U. U.
84	>P85	AUCUACAUCUUAUAUUACUGC	1.0	.....................	A. U. C. U. A. C. A. U. C. U. U. A. U. A. U. U. A. C. U. G. C.
85	>P86	UAAGAAUGACUACCAAGAGGA	1.0	............((....)).	U. A. A. G. A. A. U. G. A. C. U. A. C( C( A. A. G. A. G) G) A.
86	>P87	GCGGGCCGAGUUCGGGCCUCC	1.0	..((.(((....))).))...	G. C. G( G( G. C( C( G( A. G. U. U. C) G) G) G. C) C) U. C. C.
87	>P88	UUAUGAACUCUUCUGACGUCA	1.0	...(((..((....))..)))	U. U. A. U( G( A( A. C. U( C( U. U. C. U. G) A) C. G. U) C) A)
88	>P89	AAUAUGCAGAUAUACCAAAAA	1.0	.....................	A. A. U. A. U. G. C. A. G. A. U. A. U. A. C. C. A. A. A. A. A.
89	>P90	UUGUUUUUAAUUAAGGACAGU	1.0	((((((((....)))))))).	U( U( G( U( U( U( U( U( A. A. U. U. A) A) G) G) A) C) A) G) U.
90	>P91	GAAGCAUGGAUACAGCUUGAU	1.0	.((((.((....))))))...	G. A( A( G( C( A. U( G( G. A. U. A. C) A) G) C) U) U) G. A. U.
91	>P92	UACAUUAGACUUUUUUAAUUA	1.0	.....................	U. A. C. A. U. U. A. G. A. C. U. U. U. U. U. U. A. A. U. U. A.
92	>P93	UAAACUAAAUUAUGAAUGAAU	1.0	.....................	U. A. A. A. C. U. A. A. A. U. U. A. U. G. A. A. U. G. A. A. U.
93	>P94	CCUGGAUUAAUACUGGUUGGG	1.0	.((.(((((....))))).))	C. C( U( G. G( A( U( U( A( A. U. A. C. U) G) G) U) U) G. G) G)
94	>P95	UAAGAAAGAUUUAUAUAAUGU	1.0	.....................	U. A. A. G. A. A. A. G. A. U. U. U. A. U. A. U. A. A. U. G. U.
95	>P96	GGGCUCAGGUUACACCUUCCC	1.0	(((...((((...)))).)))	G( G( G( C. U. C. A( G( G( U( U. A. C. A) C) C) U) U. C) C) C)
96	>P97	ACCUAGGUUGUUUCCCUCUGC	1.0	.....((......))......	A. C. C. U. A. G( G( U. U. G. U. U. U. C) C) C. U. C. U. G. C.
97	>P98	UAAAUGAGAAUACUACUUUAG	1.0	.....................	U. A. A. A. U. G. A. G. A. A. U. A. C. U. A. C. U. U. U. A. G.
98	>P99	AACUUGAACUUUCCUGCUUGC	1.0	.....................	A. A. C. U. U. G. A. A. C. U. U. U. C. C. U. G. C. U. U. G. C.
99	>P100	UGGUGCUGACUACUUGAAAGG	1.0	((((....)))).........	U( G( G( U( G. C. U. G. A) C) U) A) C. U. U. G. A. A. A. G. G.
100	>P101	AAGGGACAAAUUUCAGACUAC	1.0	.....................	A. A. G. G. G. A. C. A. A. A. U. U. U. C. A. G. A. C. U. A. C.
101	>P102	GGAAAACCCCUUCUAUCUGCU	1.0	((((......)))).......	G( G( A( A( A. A. C. C. C. C. U) U) C) U) A. U. C. U. G. C. U.
102	>P103	UUUAAACCGUUCCAUUUUAUU	1.0	.....................	U. U. U. A. A. A. C. C. G. U. U. C. C. A. U. U. U. U. A. U. U.
103	>P104	GUGUUCUCUUUUCUUUGGGUG	1.0	.....(((........)))..	G. U. G. U. U. C( U( C( U. U. U. U. C. U. U. U. G) G) G) U. G.
104	>P105	UUGACCCCCCUACCCACGCGC	1.0	.....................	U. U. G. A. C. C. C. C. C. C. U. A. C. C. C. A. C. G. C. G. C.
105	>P106	GGAGAUGACUUUUAAGCACCC	1.0	.....................	G. G. A. G. A. U. G. A. C. U. U. U. U. A. A. G. C. A. C. C. C.
106	>P107	UGCCUCUUUCUAGGUUCUGCA	1.0	.((((......))))......	U. G( C( C( U( C. U. U. U. C. U. A) G) G) U) U. C. U. G. C. A.
107	>P108	AAAAACUCAUUAUUGAAUCCA	1.0	......(((....))).....	A. A. A. A. A. C. U( C( A( U. U. A. U. U) G) A) A. U. C. C. A.
108	>P109	CAGACCUCUCUUUCAAUGAGU	1.0	.......(((.......))).	C. A. G. A. C. C. U. C( U( C( U. U. U. C. A. A. U. G) A) G) U.
109	>P110	UCUGAAGUUCUUCUUAAGCCA	1.0	.....................	U. C. U. G. A. A. G. U. U. C. U. U. C. U. U. A. A. G. C. C. A.
110	>P111	AGGAGACCGGUUCUUGAAUUU	1.0	..((((.....))))......	A. G. G( A( G( A( C. C. G. G. U. U) C) U) U) G. A. A. U. U. U.
111	>P112	UUUUCUAAUAUAUAAAAUACU	1.0	.....................	U. U. U. U. C. U. A. A. U. A. U. A. U. A. A. A. A. U. A. C. U.
112	>P113	CAGCCUGGCCUACAUUUCAAA	1.0	.....................	C. A. G. C. C. U. G. G. C. C. U. A. C. A. U. U. U. C. A. A. A.
113	>P114	CCUGGUGGUCUAGUGGUUAGG	1.0	.((((....))))........	C. C( U( G( G( U. G. G. U. C) U) A) G) U. G. G. U. U. A. G. G.
114	>P115	GGUCCCCGGUUCGAAACCGGG	1.0	....(((((((...)))))))	G. G. U. C. C( C( C( G( G( U( U( C. G. A. A) A) C) C) G) G) G)
115	>P116	ACAGGGGACCUUCCUACGGCC	1.0	....((((...))))......	A. C. A. G. G( G( G( A( C. C. U. U) C) C) U) A. C. G. G. C. C.
116	>P117	UGCUCCAUUCUAGCCAUUUCC	1.0	.(((.......))).......	U. G( C( U( C. C. A. U. U. C. U. A) G) C) C. A. U. U. U. C. C.
117	>P118	GAGCGACUCAUACCCCCGCUU	1.0	(((((...........)))))	G( A( G( C( G( A. C. U. C. A. U. A. C. C. C. C. C) G) C) U) U)
118	>P119	ACUACCUGCCUAUCUCCAGCA	1.0	.....(((........)))..	A. C. U. A. C. C( U( G( C. C. U. A. U. C. U. C. C) A) G) C. A.
119	>P120	ACGAGUGAGUUUAAAAUUAUU	1.0	.....................	A. C. G. A. G. U. G. A. G. U. U. U. A. A. A. A. U. U. A. U. U.
120	>P121	UGGAAUUGGCUAUCCAUACCC	1.0	((((........)))).....	U( G( G( A( A. U. U. G. G. C. U. A. U) C) C) A) U. A. C. C. C.
121	>P122	AUAUUGGAGUUCCCUUAGCAG	1.0	.....((.....)).......	A. U. A. U. U. G( G( A. G. U. U. C. C) C) U. U. A. G. C. A. G.
122	>P123	AAGAUUGAUGUAGAUAUUCCC	1.0	.....................	A. A. G. A. U. U. G. A. U. G. U. A. G. A. U. A. U. U. C. C. C.
123	>P124	GGGGUAAAGCUUUGUACUAGC	1.0	..((((........))))...	G. G. G( G( U( A( A. A. G. C. U. U. U. G. U) A) C) U) A. G. C.
124	>P125	CCCGACCCUUUACCGAUGCAA	1.0	.....................	C. C. C. G. A. C. C. C. U. U. U. A. C. C. G. A. U. G. C. A. A.
125	>P126	CCUUGAGUUAUAUGCUCGAGU	1.0	.(((((((.....))))))).	C. C( U( U( G( A( G( U( U. A. U. A. U. G) C) U) C) G) A) G) U.
126	>P127	GUGCUUCUGCUAAACAAGACU	1.0	..((....))...........	G. U. G( C( U. U. C. U. G) C) U. A. A. A. C. A. A. G. A. C. U.
127	>P128	AUGUUUAUGUUAGCAACUGGA	1.0	.((((......))))......	A. U( G( U( U( U. A. U. G. U. U. A) G) C) A) A. C. U. G. G. A.
128	>P129	UAGAGAAUUAUUUAUUUCUUU	1.0	.((((((........))))))	U. A( G( A( G( A( A( U. U. A. U. U. U. A. U. U) U) C) U) U) U)
129	>P130	AGGCCCUGGCUUAUGCUAGGG	1.0	...(((((((....)))))))	A. G. G. C( C( C( U( G( G( C( U. U. A. U. G) C) U) A) G) G) G)
130	>P131	UAGCAGAACUUACCUGUGCAG	1.0	..((((.......))))....	U. A. G( C( A( G( A. A. C. U. U. A. C. C) U) G) U) G. C. A. G.
131	>P132	GUCAGGGUGGUUCGCGCUGGG	1.0	.((((.(((...))).)))).	G. U( C( A( G( G. G( U( G( G. U. U. C) G) C) G. C) U) G) G) G.
132	>P133	UUCCUGGCUUUUCCUCCUUCA	1.0	.....................	U. U. C. C. U. G. G. C. U. U. U. U. C. C. U. C. C. U. U. C. A.
133	>P134	AAAGAGAAGCUAUCAAUGGGC	1.0	........(((.......)))	A. A. A. G. A. G. A. A. G( C( U( A. U. C. A. A. U. G. G) G) C)
134	>P135	UUUUACCAAAUAUAUACUUUU	1.0	.....................	U. U. U. U. A. C. C. A. A. A. U. A. U. A. U. A. C. U. U. U. U.
135	>P136	AAACUGUCUGUAUCAGGAUGU	1.0	.....((((......))))..	A. A. A. C. U. G( U( C( U( G. U. A. U. C. A. G) G) A) U) G. U.
136	>P137	CCGAUUGCUCUUCCAAAGGUC	1.0	((..(((......))).))..	C( C( G. A. U( U( G( C. U. C. U. U. C. C) A) A) A. G) G) U. C.
137	>P138	GGGGUCCAUAUACAAGUAAAA	1.0	.....................	G. G. G. G. U. C. C. A. U. A. U. A. C. A. A. G. U. A. A. A. A.
138	>P139	UAUCAAGAUUUACAAACCGCA	1.0	.....................	U. A. U. C. A. A. G. A. U. U. U. A. C. A. A. A. C. C. G. C. A.
139	>P140	AGAAAGUUUCUUAAAGACUCA	1.0	....(((((.....)))))..	A. G. A. A. A( G( U( U( U( C. U. U. A. A. A) G) A) C) U) C. A.
140	>P141	ACUGCAGACCUAUAAUUUAUU	1.0	.....................	A. C. U. G. C. A. G. A. C. C. U. A. U. A. A. U. U. U. A. U. U.
141	>P142	GUAUAUAUUCUGUGUGGUCUC	1.0	.((((((...)))))).....	G. U( A( U( A( U( A( U. U. C. U) G) U) G) U) G) G. U. C. U. C.
142	>P143	CUGCAUUAGCUAAUGCUAGAG	1.0	......((((....))))...	C. U. G. C. A. U. U( A( G( C( U. A. A. U. G) C) U) A) G. A. G.
143	>P144	CUCAGCAAGCUGUGGACGCUU	1.0	......((((.......))))	C. U. C. A. G. C. A( A( G( C( U. G. U. G. G. A. C. G) C) U) U)
144	>P145	UCCCCGGCAUUUGCGUCUCUA	1.0	.....(((......)))....	U. C. C. C. C. G( G( C( A. U. U. U. G. C. G) U) C) U. C. U. A.
145	>P146	CCACUACCACUAUUCAGUGUG	1.0	.......((((....))))..	C. C. A. C. U. A. C. C( A( C( U( A. U. U. C. A) G) U) G) U. G.
146	>P147	GAGAAACCUCUAGGAGAUUAG	1.0	(((....)))...........	G( A( G( A. A. A. C. C) U) C) U. A. G. G. A. G. A. U. U. A. G.
147	>P148	AGUUGGGGGUUUUACCUUGUA	1.0	....((((......))))...	A. G. U. U. G( G( G( G( G. U. U. U. U. A. C) C) U) U) G. U. A.
148	>P149	AAUGCAAAUCUUUAAAAAGGA	1.0	.....................	A. A. U. G. C. A. A. A. U. C. U. U. U. A. A. A. A. A. G. G. A.
149	>P150	CAUGCCCCUGUAGAAGAGUCA	1.0	.....................	C. A. U. G. C. C. C. C. U. G. U. A. G. A. A. G. A. G. U. C. A.
150	>P151	GGGGAGCAGUUCAAGCCUGCC	1.0	.....((((.......)))).	G. G. G. G. A. G( C( A( G( U. U. C. A. A. G. C. C) U) G) C) C.
151	>P152	UGGCUGGUGAUAAUGGCCCAG	1.0	.(((((.......)))))...	U. G( G( C( U( G( G. U. G. A. U. A. A. U) G) G) C) C) C. A. G.
152	>P153	GCUGGAGGGCUUCAUCAGCCG	1.0	(((((.(.....).)))))..	G( C( U( G( G( A. G( G. G. C. U. U. C) A. U) C) A) G) C) C. G.
153	>P154	CCUCGCUUCCUUCCCAGGAUU	1.0	.......((((....))))..	C. C. U. C. G. C. U. U( C( C( U( U. C. C. C. A) G) G) A) U. U.
154	>P155	ACUGCAGGCAUUCUGAGGGAC	1.0	.((.(((.....))).))...	A. C( U( G. C( A( G( G. C. A. U. U. C) U) G) A. G) G) G. A. C.
155	>P156	CUUCAUUCAGUACAUUGCCAG	1.0	.....................	C. U. U. C. A. U. U. C. A. G. U. A. C. A. U. U. G. C. C. A. G.
156	>P157	CGCCUUCCUCUUCAACAACGA	1.0	.....................	C. G. C. C. U. U. C. C. U. C. U. U. C. A. A. C. A. A. C. G. A.
157	>P158	CCCAGCCCUGUGCCACAGCCC	1.0	.......((((...))))...	C. C. C. A. G. C. C. C( U( G( U( G. C. C. A) C) A) G) C. C. C.
158	>P159	AAUGUGGGGUUUGAGUCCCCG	1.0	.....((((.......)))).	A. A. U. G. U. G( G( G( G( U. U. U. G. A. G. U. C) C) C) C) G.
159	>P160	AUUCAGAGGCUUGGGACUUUG	1.0	...(((((........)))))	A. U. U. C( A( G( A( G( G. C. U. U. G. G. G. A. C) U) U) U) G)
160	>P161	AUACUAAGAAUAAUAAAUAUU	1.0	.....................	A. U. A. C. U. A. A. G. A. A. U. A. A. U. A. A. A. U. A. U. U.
161	>P162	AAGGAAAAGGUAACAAAUUCC	1.0	..((((...........))))	A. A. G( G( A( A( A. A. G. G. U. A. A. C. A. A. A. U) U) C) C)
162	>P163	GGUCUUUCAUUUGGAGAUCCC	1.0	(((((((.....)))))))..	G( G( U( C( U( U( U( C. A. U. U. U. G) G) A) G) A) U) C) C. C.
163	>P164	GAAAGAACGCUUAACAGCUCU	1.0	........(((....)))...	G. A. A. A. G. A. A. C. G( C( U( U. A. A. C. A) G) C) U. C. U.
164	>P165	ACUCACACCUUACCAUCUUCC	1.0	.....................	A. C. U. C. A. C. A. C. C. U. U. A. C. C. A. U. C. U. U. C. C.
165	>P166	AACUGAACAAUUCCAAGUACU	1.0	.....................	A. A. C. U. G. A. A. C. A. A. U. U. C. C. A. A. G. U. A. C. U.
166	>P167	AUGAACCUAUUUUGAGUUUUU	1.0	..(((((......).))))..	A. U. G( A( A( C( C( U. A. U. U. U. U. G) A. G) U) U) U) U. U.
167	>P168	CAAGGUCUUGUUCCUGGAAGG	1.0	..(((.......)))......	C. A. A( G( G( U. C. U. U. G. U. U. C) C) U) G. G. A. A. G. G.
168	>P169	AAUCGCAGCUUAUCACAAGGC	1.0	.......((((......))))	A. A. U. C. G. C. A. G( C( U( U( A. U. C. A. C. A. A) G) G) C)
169	>P170	UGACCGAGAGUCCCACCAAGU	1.0	.(((.....))).........	U. G( A( C( C. G. A. G. A. G) U) C) C. C. A. C. C. A. A. G. U.
170	>P171	CUAUUUCAUCUCUUGAACGAU	1.0	....((((.....))))....	C. U. A. U. U( U( C( A( U. C. U. C. U. U) G) A) A) C. G. A. U.
171	>P172	UGUGGAUUUGUAUCAAAAAAC	1.0	....(((....))).......	U. G. U. G. G( A( U( U. U. G. U. A) U) C) A. A. A. A. A. A. C.
172	>P173	CAGCAGCGGGUCCAGGGAGCU	1.0	.(((..(........)..)))	C. A( G( C( A. G. C( G. G. G. U. C. C. A. G. G) G. A. G) C) U)
173	>P174	GUGUCAGUGGUUUCCGGUCUU	1.0	.....(.(((...))).)...	G. U. G. U. C. A( G. U( G( G( U. U. U. C) C) G) G. U) C. U. U.
174	>P175	UUAAUUUUUGUUUUUAAAGCC	1.0	.....................	U. U. A. A. U. U. U. U. U. G. U. U. U. U. U. A. A. A. G. C. C.
175	>P176	UGGCAGAACAUUUAGAGGAGA	1.0	.....................	U. G. G. C. A. G. A. A. C. A. U. U. U. A. G. A. G. G. A. G. A.
176	>P177	ACAUUGUAUGUACAAAAGUGU	1.0	(((((...........)))))	A( C( A( U( U( G. U. A. U. G. U. A. C. A. A. A. A) G) U) G) U)
177	>P178	CAAAGUCCUCUAUGUCAUCAC	1.0	.....................	C. A. A. A. G. U. C. C. U. C. U. A. U. G. U. C. A. U. C. A. C.
178	>P179	AGGAGCAGAAUAAGGAAAGGG	1.0	.....................	A. G. G. A. G. C. A. G. A. A. U. A. A. G. G. A. A. A. G. G. G.
179	>P180	GGAACUGGCUUACAGGAAGGA	1.0	....(((.....)))......	G. G. A. A. C( U( G( G. C. U. U. A. C) A) G) G. A. A. G. G. A.
180	>P181	AGCUCUGGAGUAUUUGCACUC	1.0	.......((((......))))	A. G. C. U. C. U. G. G( A( G( U( A. U. U. U. G. C. A) C) U) C)
181	>P182	AAAUCCACUGUAUGGCAAGUC	1.0	......(((........))).	A. A. A. U. C. C. A( C( U( G. U. A. U. G. G. C. A. A) G) U) C.
182	>P183	CUGCCAGGGCUUUAUAAAGAA	1.0	.....................	C. U. G. C. C. A. G. G. G. C. U. U. U. A. U. A. A. A. G. A. A.
183	>P184	ACCUGUCAGCUAACUCAGAAG	1.0	..(((..........)))...	A. C. C( U( G( U. C. A. G. C. U. A. A. C. U. C) A) G) A. A. G.
184	>P185	UGGAGUGGUGUUUGGUGCCAG	1.0	.....((((.......)))).	U. G. G. A. G. U( G( G( U( G. U. U. U. G. G. U. G) C) C) A) G.
185	>P186	CUUGAAGGAUUACCGAAGCUA	1.0	......((....)).......	C. U. U. G. A. A. G( G( A. U. U. A. C) C) G. A. A. G. C. U. A.
186	>P187	AUAAAAGUUAUACUGUACCCU	1.0	.....................	A. U. A. A. A. A. G. U. U. A. U. A. C. U. G. U. A. C. C. C. U.
187	>P188	AGGAGAUUCCUACUACUUCCC	1.0	((((...))))..........	A( G( G( A( G. A. U. U) C) C) U) A. C. U. A. C. U. U. C. C. C.
188	>P189	CCUGCCCUCAUUUUAGUUGGC	1.0	...(((..(......)..)))	C. C. U. G( C( C( C. U. C( A. U. U. U. U. A. G) U. U. G) G) C)
189	>P190	GGAAAUAGGGUUCAACCAUGC	1.0	.......((......))....	G. G. A. A. A. U. A. G( G( G. U. U. C. A. A. C) C) A. U. G. C.
190	>P191	UGGGACUUCUUUAUGGACAGA	1.0	..(..(........)..)...	U. G. G( G. A. C( U. U. C. U. U. U. A. U. G) G. A. C) A. G. A.
191	>P192	AGGCCGACUGUACCCAUGAGA	1.0	.....................	A. G. G. C. C. G. A. C. U. G. U. A. C. C. C. A. U. G. A. G. A.
192	>P193	CGGGUUUGUGUCAUUAAAGGU	1.0	.....................	C. G. G. G. U. U. U. G. U. G. U. C. A. U. U. A. A. A. G. G. U.
193	>P194	CCAAAGAGAUUAAAGACGCCA	1.0	.....................	C. C. A. A. A. G. A. G. A. U. U. A. A. A. G. A. C. G. C. C. A.
194	>P195	CCAGGGACAUUUUGUAAGGAU	1.0	.....................	C. C. A. G. G. G. A. C. A. U. U. U. U. G. U. A. A. G. G. A. U.
195	>P196	AACACCGUAGUAUUGUCCAAA	1.0	.....................	A. A. C. A. C. C. G. U. A. G. U. A. U. U. G. U. C. C. A. A. A.
196	>P197	AGGCUGUUGUUAUUACUACAA	1.0	....(((.((....)).))).	A. G. G. C. U( G( U( U. G( U( U. A. U. U. A) C) U. A) C) A) A.
197	>P198	GUAUCCCUGGUAUCUAAGGCC	1.0	.....(((........)))..	G. U. A. U. C. C( C( U( G. G. U. A. U. C. U. A. A) G) G) C. C.
198	>P199	GGUUAGAGCGUGGUGCUAAUA	1.0	.(((((.((...)).))))).	G. G( U( U( A( G( A. G( C( G. U. G. G) U) G. C) U) A) A) U) A.
199	>P200	GUUAGCACUCUGGACUCUGAA	1.0	.....................	G. U. U. A. G. C. A. C. U. C. U. G. G. A. C. U. C. U. G. A. A.
200	>P201	GGAGUGAUUGUACCCUCUGGA	1.0	((.(((....)))))......	G( G( A. G( U( G( A. U. U. G. U) A) C) C) C) U. C. U. G. G. A.
201	>P202	CUCAGGUUUCUAGGGGACGAA	1.0	.....(((((...)))))...	C. U. C. A. G. G( U( U( U( C( U. A. G. G) G) G) A) C) G. A. A.
202	>P203	CGCACUGCACUGUCUCUCUGC	1.0	.....................	C. G. C. A. C. U. G. C. A. C. U. G. U. C. U. C. U. C. U. G. C.
203	>P204	GUCCCCCCCUUACUUUUCCUC	1.0	.....................	G. U. C. C. C. C. C. C. C. U. U. A. C. U. U. U. U. C. C. U. C.
204	>P205	UAAGCUCUAGUAAACAUUCUA	1.0	.....................	U. A. A. G. C. U. C. U. A. G. U. A. A. A. C. A. U. U. C. U. A.
205	>P206	AGAAGCUAAGUAAAAUGGUGG	1.0	.....................	A. G. A. A. G. C. U. A. A. G. U. A. A. A. A. U. G. G. U. G. G.
206	>P207	ACAAUCUACGUACCUUUCUCC	1.0	.....................	A. C. A. A. U. C. U. A. C. G. U. A. C. C. U. U. U. C. U. C. C.
207	>P208	GUGCCAGGUGUUUGAUCGGUU	1.0	..(((.(((.....)))))).	G. U. G( C( C( A. G( G( U( G. U. U. U. G. A) U) C) G) G) U) U.
208	>P209	ACACUGGACCUACAGUGGCUG	1.0	.(((((......)))))....	A. C( A( C( U( G( G. A. C. C. U. A. C) A) G) U) G) G. C. U. G.
209	>P210	UUUGUAAGCCUAAGGAAGUGU	1.0	.....................	U. U. U. G. U. A. A. G. C. C. U. A. A. G. G. A. A. G. U. G. U.
210	>P211	AGAAAAGACAUUUGUUGCACA	1.0	.....................	A. G. A. A. A. A. G. A. C. A. U. U. U. G. U. U. G. C. A. C. A.
211	>P212	ACAGCAGCUAUGUAGACUAGC	1.0	......((((.......))))	A. C. A. G. C. A. G( C( U( A( U. G. U. A. G. A. C. U) A) G) C)
212	>P213	CCCGAAUACAUAAAAGGUUUC	1.0	...(((..(......)..)))	C. C. C. G( A( A( U. A. C( A. U. A. A. A. A. G) G. U. U) U) C)
213	>P214	AUUCAGUAUUUAUUAGCCCAG	1.0	.....................	A. U. U. C. A. G. U. A. U. U. U. A. U. U. A. G. C. C. C. A. G.
214	>P215	UGAACAAACCUAUAGAAAUGU	1.0	.....................	U. G. A. A. C. A. A. A. C. C. U. A. U. A. G. A. A. A. U. G. U.
215	>P216	CGUUAUUGGGUACAGGAUUGA	1.0	((...(((....)))...)).	C( G( U. U. A. U( U( G( G. G. U. A. C) A) G) G. A. U. U) G) A.
216	>P217	GAAGUUGUGAUACGCGGAGCG	1.0	...(((.((.....)).))).	G. A. A. G( U( U( G. U( G( A. U. A. C. G. C) G) G. A) G) C) G.
217	>P218	AUAUGGGUUAUAUAUGAGGCU	1.0	.....................	A. U. A. U. G. G. G. U. U. A. U. A. U. A. U. G. A. G. G. C. U.
218	>P219	CGAUCCGAGUUCAAAUCUCGG	1.0	....(((((.......)))))	C. G. A. U. C( C( G( A( G( U. U. C. A. A. A. U. C) U) C) G) G)
219	>P220	AUCUUGUACAUACCUUUUUCC	1.0	.....................	A. U. C. U. U. G. U. A. C. A. U. A. C. C. U. U. U. U. U. C. C.
220	>P221	GUUCGGUAGGUUCACGAUGAC	1.0	..(((.........)))....	G. U. U( C( G( G. U. A. G. G. U. U. C. A. C) G) A) U. G. A. C.
221	>P222	GAGUUCGUUUUAUUAAUAUCA	1.0	.....................	G. A. G. U. U. C. G. U. U. U. U. A. U. U. A. A. U. A. U. C. A.
222	>P223	UGCACCUCCCUUAGACGCCGU	1.0	.((..((.....))..))...	U. G( C( A. C. C( U( C. C. C. U. U. A) G) A. C. G) C) C. G. U.
223	>P224	CCCAGCCAAAUCAGAUGACAC	1.0	.....................	C. C. C. A. G. C. C. A. A. A. U. C. A. G. A. U. G. A. C. A. C.
224	>P225	GUACCAUUUCUUAGUGACGAG	1.0	....((((....)))).....	G. U. A. C. C( A( U( U( U. C. U. U. A) G) U) G) A. C. G. A. G.
225	>P226	CUGCUGGGAUUGCAGAAAAUC	1.0	((((.......))))......	C( U( G( C( U. G. G. G. A. U. U. G) C) A) G) A. A. A. A. U. C.
226	>P227	UGAAGACGGGUACAGUCAAGG	1.0	....(((.......)))....	U. G. A. A. G( A( C( G. G. G. U. A. C. A. G) U) C) A. A. G. G.
227	>P228	UCAAAAGGCGUUAGAAUCUAU	1.0	.....................	U. C. A. A. A. A. G. G. C. G. U. U. A. G. A. A. U. C. U. A. U.
228	>P229	GGCCAACCUCUAAGGAUGAUU	1.0	...((.(((...))).))...	G. G. C. C( A( A. C( C( U( C. U. A. A) G) G) A. U) G) A. U. U.
229	>P230	GAGAUAACUCUUCGCUGCCCU	1.0	(((....)))...........	G( A( G( A. U. A. A. C) U) C) U. U. C. G. C. U. G. C. C. C. U.
230	>P231	AGACAAGAUCUUCAGGCAGAU	1.0	.......((((......))))	A. G. A. C. A. A. G. A( U( C( U( U. C. A. G. G. C. A) G) A) U)
231	>P232	UGACCUAGACUUCAACCCCAA	1.0	.....................	U. G. A. C. C. U. A. G. A. C. U. U. C. A. A. C. C. C. C. A. A.
232	>P233	CCAUCUUUGCUUUUGCCACCU	1.0	........((....)).....	C. C. A. U. C. U. U. U. G( C( U. U. U. U. G) C) C. A. C. C. U.
233	>P234	CUAAGAUGUGUGUUGGGUUGU	1.0	((((........)))).....	C( U( A( A( G. A. U. G. U. G. U. G. U) U) G) G) G. U. U. G. U.
234	>P235	AAUGUGGACUUGUAUAUUUGU	1.0	((((((......))))))...	A( A( U( G( U( G( G. A. C. U. U. G. U) A) U) A) U) U) U. G. U.
235	>P236	CACACACACAUAUGUGUGUGU	1.0	.((((((((....))))))))	C. A( C( A( C( A( C( A( C( A. U. A. U. G) U) G) U) G) U) G) U)
236	>P237	GCUACUUCGGUGUGGAGCCAA	1.0	.((((......))))......	G. C( U( A( C( U. U. C. G. G. U. G) U) G) G) A. G. C. C. A. A.
237	>P238	GGACUCUUAAUCCCAGGGUCG	1.0	.((((((.......)))))).	G. G( A( C( U( C( U( U. A. A. U. C. C. C. A) G) G) G) U) C) G.
238	>P239	AGUUGCGGGAUAUUCCUCAAG	1.0	..(((.(((....))).))).	A. G. U( U( G( C. G( G( G( A. U. A. U. U) C) C) U. C) A) A) G.
239	>P240	UGGCUGUGUUUGUUGCCUCAA	1.0	.(((..........)))....	U. G( G( C( U. G. U. G. U. U. U. G. U. U. G) C) C) U. C. A. A.
240	>P241	UUAUGGACUAUACCCUGAAAC	1.0	(((.((......)).)))...	U( U( A( U. G( G( A. C. U. A. U. A. C) C) C. U) G) A) A. A. C.
241	>P242	AAUGUCACCAUAUUAGAGGAU	1.0	...(((..(......)..)))	A. A. U. G( U( C( A. C. C( A. U. A. U. U. A. G) A. G. G) A) U)
242	>P243	GUUCUUCAUGUAGCAGACUUG	1.0	.....................	G. U. U. C. U. U. C. A. U. G. U. A. G. C. A. G. A. C. U. U. G.
243	>P244	GACUGGCUCAUAAAGCAAUAU	1.0	.....(((.....))).....	G. A. C. U. G. G( C( U( C. A. U. A. A. A) G) C) A. A. U. A. U.
244	>P245	UAAUCACGAUUAAGUCCUGGA	1.0	....((.(((...))).))..	U. A. A. U. C( A( C. G( A( U( U. A. A. G) U) C) C. U) G) G. A.
245	>P246	CAACGUCAGUUACAACGUGGU	1.0	..((((........))))...	C. A. A( C( G( U( C. A. G. U. U. A. C. A. A) C) G) U) G. G. U.
246	>P247	CCCCAUCUUUUUGGGAAAAGU	1.0	.((((......))))......	C. C( C( C( A( U. C. U. U. U. U. U) G) G) G) A. A. A. A. G. U.
247	>P248	GCUUGUCCACUGACUAGGAUC	1.0	....((((........)))).	G. C. U. U. G( U( C( C( A. C. U. G. A. C. U. A. G) G) A) U) C.
248	>P249	CUUCUGCUCAUCUUAUUCUGG	1.0	.....................	C. U. U. C. U. G. C. U. C. A. U. C. U. U. A. U. U. C. U. G. G.
249	>P250	CGAGAAAGCCUCUGAUGGUCC	1.0	.......(((......)))..	C. G. A. G. A. A. A. G( C( C( U. C. U. G. A. U. G) G) U) C. C.
250	>P251	GUGGAUGCUGUAACCCCCAGC	1.0	......((((.......))))	G. U. G. G. A. U. G( C( U( G( U. A. A. C. C. C. C. C) A) G) C)
251	>P252	CUGCAGAAGCUGUGUUCCAGG	1.0	(((..(((......)))))).	C( U( G( C. A. G( A( A( G. C. U. G. U. G. U) U) C) C) A) G) G.
252	>P253	CCCCAGGGAUUUUGGAUCAUC	1.0	..((((.....))))......	C. C. C( C( A( G( G. G. A. U. U. U) U) G) G) A. U. C. A. U. C.
253	>P254	AACCCCAACUUACAGUUUACA	1.0	.....................	A. A. C. C. C. C. A. A. C. U. U. A. C. A. G. U. U. U. A. C. A.
254	>P255	CUUGAAAGGUUUUUAUCUAUG	1.0	......((((....))))...	C. U. U. G. A. A. A( G( G( U( U. U. U. U. A) U) C) U) A. U. G.
255	>P256	UCAAAUUUGCUUCCUUCAUGU	1.0	.....................	U. C. A. A. A. U. U. U. G. C. U. U. C. C. U. U. C. A. U. G. U.
256	>P257	GUGGCAAUAGUAAGCUUAUCC	1.0	..(((........))).....	G. U. G( G( C( A. A. U. A. G. U. A. A. G) C) U) U. A. U. C. C.
257	>P258	UGACUACGGAUCAGAAGAUUC	1.0	.......(((((....)))))	U. G. A. C. U. A. C. G( G( A( U( C( A. G. A. A. G) A) U) U) C)
258	>P259	GAUUCCAGGUUCGACUCCUGG	1.0	....(((((.......)))))	G. A. U. U. C( C( A( G( G( U. U. C. G. A. C. U. C) C) U) G) G)
259	>P260	CUCUGAGAACUACACGGAGAA	1.0	(((((.........)))))..	C( U( C( U( G( A. G. A. A. C. U. A. C. A. C) G) G) A) G) A. A.
260	>P261	CCAUUGCAGAUUUCAUCUUGG	1.0	(((....((((...)))))))	C( C( A( U. U. G. C. A( G( A( U( U. U. C. A) U) C) U) U) G) G)
261	>P262	GGAAAAGGGAUAGAAGAUACA	1.0	.....................	G. G. A. A. A. A. G. G. G. A. U. A. G. A. A. G. A. U. A. C. A.
262	>P263	GAACCCUUAAUUAAAAAAUUG	1.0	.....................	G. A. A. C. C. C. U. U. A. A. U. U. A. A. A. A. A. A. U. U. G.
263	>P264	GAUGGGAAGCUCUUCCAGUCC	1.0	(((.((((....)))).))).	G( A( U( G. G( G( A( A( G. C. U. C. U) U) C) C) A. G) U) C) C.
264	>P265	ACUAUCUAGUUUCUGUAGGUU	1.0	...(((((.......))))).	A. C. U. A( U( C( U( A( G. U. U. U. C. U. G. U) A) G) G) U) U.
265	>P266	UCGAGCAGGUUAAAUCCCUGA	1.0	.....((((.......)))).	U. C. G. A. G. C( A( G( G( U. U. A. A. A. U. C. C) C) U) G) A.
266	>P267	CGAGCAUGCAUUGCUUGAAAG	1.0	((((((.....))))))....	C( G( A( G( C( A( U. G. C. A. U. U) G) C) U) U) G) A. A. A. G.
267	>P268	GGAGCAGCGGUACGGGCUGGC	1.0	....((((.......))))..	G. G. A. G. C( A( G( C( G. G. U. A. C. G. G. G) C) U) G) G. C.
268	>P269	UAGCAACAGUUUCGCCUACAA	1.0	.....................	U. A. G. C. A. A. C. A. G. U. U. U. C. G. C. C. U. A. C. A. A.
269	>P270	CCAGCUGUAUUAUGACCCUUC	1.0	.....................	C. C. A. G. C. U. G. U. A. U. U. A. U. G. A. C. C. C. U. U. C.
270	>P271	UUACAGGAACUAAGUCAUCCA	1.0	.....(((.........))).	U. U. A. C. A. G( G( A( A. C. U. A. A. G. U. C. A. U) C) C) A.
271	>P272	AUCCCUUAUGUUCAGACAACA	1.0	.....................	A. U. C. C. C. U. U. A. U. G. U. U. C. A. G. A. C. A. A. C. A.
272	>P273	UCCCCAAACCUGCUGUUCCAC	1.0	.....................	U. C. C. C. C. A. A. A. C. C. U. G. C. U. G. U. U. C. C. A. C.
273	>P274	AUUAAUUUGAUAUUUUGAUAA	1.0	.....................	A. U. U. A. A. U. U. U. G. A. U. A. U. U. U. U. G. A. U. A. A.
274	>P275	UAUGAUGUGGUUUAAAACUAA	1.0	.......(((((...))))).	U. A. U. G. A. U. G. U( G( G( U( U( U. A. A. A) A) C) U) A) A.
275	>P276	GAAGAGCGCCUAAGCAGUGGC	1.0	.......(((........)))	G. A. A. G. A. G. C. G( C( C( U. A. A. G. C. A. G. U. G) G) C)
276	>P277	ACCUGGUGAUUAUGCACGAGG	1.0	.(((.(((......))).)))	A. C( C( U( G. G( U( G( A. U. U. A. U. G. C) A) C) G. A) G) G)
277	>P278	UCAAUCGAAAUUUAACCCGAA	1.0	....(((..........))).	U. C. A. A. U( C( G( A. A. A. U. U. U. A. A. C. C. C) G) A) A.
278	>P279	AACAGGUAUAUGACAUGGUUA	1.0	.....................	A. A. C. A. G. G. U. A. U. A. U. G. A. C. A. U. G. G. U. U. A.
279	>P280	CUCGUUGUGGUGUUUGGUAAG	1.0	.....................	C. U. C. G. U. U. G. U. G. G. U. G. U. U. U. G. G. U. A. A. G.
280	>P281	AUCAAGAGGCUACGGUGAUAG	1.0	((((...(....)..))))..	A( U( C( A( A. G. A. G( G. C. U. A. C) G. G. U) G) A) U) A. G.
281	>P282	CAGUGCCCGCUAAAAGUCUCU	1.0	.....................	C. A. G. U. G. C. C. C. G. C. U. A. A. A. A. G. U. C. U. C. U.
282	>P283	GAGAACUCCCUAUGGACCGUC	1.0	......(((....))).....	G. A. G. A. A. C. U( C( C( C. U. A. U. G) G) A) C. C. G. U. C.
283	>P284	AGUGGGAACGUUAGAACUGAC	1.0	.((.((..(....)..)).))	A. G( U( G. G( G( A. A. C( G. U. U. A. G) A. A. C) U) G. A) C)
284	>P285	CUGCUGGCUCUAGAUGUGUAC	1.0	.....................	C. U. G. C. U. G. G. C. U. C. U. A. G. A. U. G. U. G. U. A. C.
285	>P286	AGGGACGUGGUUUUGAAGGCA	1.0	.....................	A. G. G. G. A. C. G. U. G. G. U. U. U. U. G. A. A. G. G. C. A.
286	>P287	UUCCUAUAUGUAGGAGUGUCU	1.0	((((((....)))))).....	U( U( C( C( U( A( U. A. U. G. U) A) G) G) A) G) U. G. U. C. U.
287	>P288	UCUAAACAAUUAUCCUUGUUA	1.0	....(((((......))))).	U. C. U. A. A( A( C( A( A( U. U. A. U. C. C. U) U) G) U) U) A.
288	>P289	GCAGCGGCGGUAACCAACGCC	1.0	.....((((........))))	G. C. A. G. C. G( G( C( G( G. U. A. A. C. C. A. A. C) G) C) C)
289	>P290	UGAAGAAAGUUUUUGACGUCU	1.0	.....................	U. G. A. A. G. A. A. A. G. U. U. U. U. U. G. A. C. G. U. C. U.
290	>P291	CUGAUUAAGGUUCAUUUUAUU	1.0	.....................	C. U. G. A. U. U. A. A. G. G. U. U. C. A. U. U. U. U. A. U. U.
291	>P292	GCGUUGGUCCUACAGCAUGGC	1.0	..((((......)))).....	G. C. G( U( U( G( G. U. C. C. U. A. C) A) G) C) A. U. G. G. C.
292	>P293	AAAAAACCGCUAAUGUAGCUU	1.0	........((((...))))..	A. A. A. A. A. A. C. C. G( C( U( A( A. U. G. U) A) G) C) U. U.
293	>P294	ACAGCAAGCAUACCAAGAAGC	1.0	.....................	A. C. A. G. C. A. A. G. C. A. U. A. C. C. A. A. G. A. A. G. C.
294	>P295	AGCUGCCAUGUACAAAGAGAU	1.0	.....................	A. G. C. U. G. C. C. A. U. G. U. A. C. A. A. A. G. A. G. A. U.
295	>P296	GCCGUUCCAAUAAUGGAUUCA	1.0	.....((((....))))....	G. C. C. G. U. U( C( C( A( A. U. A. A. U) G) G) A) U. U. C. A.
296	>P297	GUCUACACGCUGCCUGAGUUU	1.0	........(((.....)))..	G. U. C. U. A. C. A. C. G( C( U( G. C. C. U. G. A) G) U) U. U.
297	>P298	GUUCUGCACCUUCAUCUCUAU	1.0	.....................	G. U. U. C. U. G. C. A. C. C. U. U. C. A. U. C. U. C. U. A. U.
298	>P299	GUUCAGGUUCUACCCGUUACA	1.0	((...((......))...)).	G( U( U. C. A. G( G( U. U. C. U. A. C. C) C) G. U. U. A) C) A.
299	>P300	UACCGGCUUUUACGCCAGACU	1.0	....(((......))).....	U. A. C. C. G( G( C( U. U. U. U. A. C. G) C) C) A. G. A. C. U.
300	>P301	GAUCAUGAAUUACUUCUUGGG	1.0	..(((.(((....))).))).	G. A. U( C( A( U. G( A( A( U. U. A. C. U) U) C) U. U) G) G) G.
301	>P302	AGGGGAGUCCUACCCAAGCCU	1.0	.(((........)))......	A. G( G( G( G. A. G. U. C. C. U. A. C) C) C) A. A. G. C. C. U.
302	>P303	ACGGCACCCCUGCUGAUCUCU	1.0	.(((((....)))))......	A. C( G( G( C( A( C. C. C. C. U) G) C) U) G) A. U. C. U. C. U.
303	>P304	UCCUGGAGUCUAUCGAUGAUG	1.0	((.(.((.....)).).))..	U( C( C. U( G. G( A( G. U. C. U. A. U) C) G. A) U. G) A) U. G.
304	>P305	AAGAUGUCCUUUCCGGAGGGG	1.0	......(((((....))))).	A. A. G. A. U. G. U( C( C( U( U( U. C. C. G. G) A) G) G) G) G.
305	>P306	UCUAAGCCCCUACCCCCUCCU	1.0	.....................	U. C. U. A. A. G. C. C. C. C. U. A. C. C. C. C. C. U. C. C. U.
306	>P307	AUUCGUAACUUUUAGAAUCCU	1.0	.....................	A. U. U. C. G. U. A. A. C. U. U. U. U. A. G. A. A. U. C. C. U.
307	>P308	CCAUGUCCGCUAUGGAGGCGG	1.0	......(((((.....)))))	C. C. A. U. G. U. C( C( G( C( U( A. U. G. G. A. G) G) C) G) G)
308	>P309	UUGCACCCUGUAAGAGUGGAA	1.0	.(.(((.((...)).))).).	U. U( G. C( A( C( C. C( U( G. U. A. A) G) A. G) U) G) G. A) A.
309	>P310	AACUGGAGGUUUUAUUCCUCU	1.0	....(((((.......)))))	A. A. C. U. G( G( A( G( G( U. U. U. U. A. U. U. C) C) U) C) U)
310	>P311	AAAGUCAGGGUUUAAAUGACA	1.0	...((((.........)))).	A. A. A. G( U( C( A( G. G. G. U. U. U. A. A. A. U) G) A) C) A.
311	>P312	UUCAACCGCUUCCUUAAUACA	1.0	.....................	U. U. C. A. A. C. C. G. C. U. U. C. C. U. U. A. A. U. A. C. A.
312	>P313	CAAAGCCAGCUUUGUGGAUGA	1.0	.....(((......)))....	C. A. A. A. G. C( C( A( G. C. U. U. U. G. U) G) G) A. U. G. A.
313	>P314	UGGGGUGCCCUUGGGAGAGCU	1.0	.(((...)))...........	U. G( G( G( G. U. G. C) C) C) U. U. G. G. G. A. G. A. G. C. U.
314	>P315	GACAUACCUGUAGACAGCCCA	1.0	.......(((....)))....	G. A. C. A. U. A. C. C( U( G( U. A. G. A. C) A) G) C. C. C. A.
315	>P316	UGGCAAAUCAUCUUUCGGGAC	1.0	.....................	U. G. G. C. A. A. A. U. C. A. U. C. U. U. U. C. G. G. G. A. C.
316	>P317	UGCAACUAAAUAAAAAGUAUU	1.0	.....................	U. G. C. A. A. C. U. A. A. A. U. A. A. A. A. A. G. U. A. U. U.
317	>P318	UUCCCUUCCCUUAAAAUAUGA	1.0	.....................	U. U. C. C. C. U. U. C. C. C. U. U. A. A. A. A. U. A. U. G. A.
318	>P319	UAACCCAUCUUUCAUCAGCGA	1.0	.....................	U. A. A. C. C. C. A. U. C. U. U. U. C. A. U. C. A. G. C. G. A.
319	>P320	UUGAGAAAAAUAUCCUUGUCG	1.0	..((.((........)).)).	U. U. G( A( G. A( A( A. A. A. U. A. U. C. C. U) U) G. U) C) G.
320	>P321	GUAUUCUUCUUCCAAAGUUCU	1.0	.....................	G. U. A. U. U. C. U. U. C. U. U. C. C. A. A. A. G. U. U. C. U.
321	>P322	UAGUCGGCCAUAUCCUGCUCA	1.0	.(((.((......)).)))..	U. A( G( U( C. G( G( C. C. A. U. A. U. C) C) U. G) C) U) C. A.
322	>P323	UAUCAACAUCUAUAAGACGGU	1.0	.....................	U. A. U. C. A. A. C. A. U. C. U. A. U. A. A. G. A. C. G. G. U.
323	>P324	UGGGGAGUUAUUUUUUUCCUU	1.0	..(((((........))))).	U. G. G( G( G( A( G( U. U. A. U. U. U. U. U. U) U) C) C) U) U.
324	>P325	CUGUGCUCCAUAUUCCUGCUU	1.0	....((...........))..	C. U. G. U. G( C( U. C. C. A. U. A. U. U. C. C. U. G) C) U. U.
325	>P326	UUGGAAGGAGUUUCUGGGGAA	1.0	((((((.....))))))....	U( U( G( G( A( A( G. G. A. G. U. U) U) C) U) G) G) G. G. A. A.
326	>P327	GAAUCUUGGUUAAACUCCUUA	1.0	.......((.......))...	G. A. A. U. C. U. U. G( G( U. U. A. A. A. C. U. C) C) U. U. A.
327	>P328	AGUUCAGAGGUCAAAGGCAGU	1.0	.....................	A. G. U. U. C. A. G. A. G. G. U. C. A. A. A. G. G. C. A. G. U.
328	>P329	AAAAUGUCUUUUCAGUGGUCU	1.0	.....................	A. A. A. A. U. G. U. C. U. U. U. U. C. A. G. U. G. G. U. C. U.
329	>P330	GCCUGUUGGGUUUCAAUGGAG	1.0	..((((((.....))))))..	G. C. C( U( G( U( U( G( G. G. U. U. U. C) A) A) U) G) G) A. G.
330	>P331	CCGCCCCGUCUUAGGAAGGAC	1.0	((...((......))..))..	C( C( G. C. C. C( C( G. U. C. U. U. A. G) G) A. A. G) G) A. C.
331	>P332	GAGUGGCCACUACCAGAACCC	1.0	...(((......)))......	G. A. G. U( G( G( C. C. A. C. U. A. C) C) A) G. A. A. C. C. C.
332	>P333	UCCUGGCAUAUAGGUGACAAU	1.0	.((((.....)))).......	U. C( C( U( G( G. C. A. U. A. U) A) G) G) U. G. A. C. A. A. U.
333	>P334	AAGAGCUUGCUCAAAAGGGAC	1.0	..(((....))).........	A. A. G( A( G( C. U. U. G. C) U) C) A. A. A. A. G. G. G. A. C.
334	>P335	ACACUGUCGCUGUCUUCAGAC	1.0	.........(((....)))..	A. C. A. C. U. G. U. C. G. C( U( G( U. C. U. U. C) A) G) A. C.
335	>P336	UCUCGGCCCUUUACGAAUGUC	1.0	..(((........))).....	U. C. U( C( G( G. C. C. C. U. U. U. A. C) G) A) A. U. G. U. C.
336	>P337	UGAACUUGUAUACAUACACUA	1.0	......((((....))))...	U. G. A. A. C. U. U( G( U( A( U. A. C. A. U) A) C) A) C. U. A.
337	>P338	UUUAAUGUGUUUACUCCUAGC	1.0	.....................	U. U. U. A. A. U. G. U. G. U. U. U. A. C. U. C. C. U. A. G. C.
338	>P339	CAGAACGAGCUUAAAAAGAGG	1.0	.....................	C. A. G. A. A. C. G. A. G. C. U. U. A. A. A. A. A. G. A. G. G.
339	>P340	ACAGUAAAGCUUUAAAACCAU	1.0	.....................	A. C. A. G. U. A. A. A. G. C. U. U. U. A. A. A. A. C. C. A. U.
340	>P341	GGGUCUCUGAUACAUAAAAGC	1.0	.....................	G. G. G. U. C. U. C. U. G. A. U. A. C. A. U. A. A. A. A. G. C.
341	>P342	UUGUACAGUGUAUUCGUUGUA	1.0	...(((((((....)))))))	U. U. G. U( A( C( A( G( U( G( U. A. U. U. C) G) U) U) G) U) A)
342	>P343	CAGCAAAGUGUUCAAGAGCAA	1.0	........((((....)))).	C. A. G. C. A. A. A. G. U( G( U( U( C. A. A. G. A) G) C) A) A.
343	>P344	UCUCACUCUCUUCCGAGUCCA	1.0	....((((......))))...	U. C. U. C. A( C( U( C( U. C. U. U. C. C. G) A) G) U) C. C. A.
344	>P345	UGGGGCGGCGUACAAACACGU	1.0	.......((((......))))	U. G. G. G. G. C. G. G( C( G( U( A. C. A. A. A. C. A) C) G) U)
345	>P346	UUAACGGCAGUGAGGACUGUG	1.0	......(((((....))))).	U. U. A. A. C. G. G( C( A( G( U( G. A. G. G. A) C) U) G) U) G.
346	>P347	CGCUCCCAUCUACUGCAUCUG	1.0	.((...........)).....	C. G( C( U. C. C. C. A. U. C. U. A. C. U. G) C) A. U. C. U. G.
347	>P348	UACCGACAUGUGUUGUUGUUG	1.0	...(((((.....)))))...	U. A. C. C( G( A( C( A( U. G. U. G. U. U) G) U) U) G) U. U. G.
348	>P349	UUUGAGUCUGUAGCUUUGGGG	1.0	...((((.....)))).....	U. U. U. G( A( G( U( C. U. G. U. A. G) C) U) U) U. G. G. G. G.
349	>P350	CACCCCCAACUGCGGGCGCUG	1.0	....(((......))).....	C. A. C. C. C( C( C( A. A. C. U. G. C. G) G) G) C. G. C. U. G.
350	>P351	CCGAAGUGUGUCCACCUCUGG	1.0	((((.(((....))).)).))	C( C( G( A( A. G( U( G( U. G. U. C. C) A) C) C. U) C) U. G) G)
351	>P352	CUUCUCUCUCUCUCUCUUUUU	1.0	.....................	C. U. U. C. U. C. U. C. U. C. U. C. U. C. U. C. U. U. U. U. U.
352	>P353	CAAGGAUUCAUUUCCCACCAU	1.0	...(((......)))......	C. A. A. G( G( A( U. U. C. A. U. U. U) C) C) C. A. C. C. A. U.
353	>P354	CUUUUUUGACUUUGUCCCUCU	1.0	.....................	C. U. U. U. U. U. U. G. A. C. U. U. U. G. U. C. C. C. U. C. U.
354	>P355	UACCAAGCGUUAUAUAGUUAU	1.0	.....(((........)))..	U. A. C. C. A. A( G( C( G. U. U. A. U. A. U. A. G) U) U) A. U.
355	>P356	GUUUUCAUUGUAGUAUUUUAU	1.0	.....................	G. U. U. U. U. C. A. U. U. G. U. A. G. U. A. U. U. U. U. A. U.
356	>P357	AGAACCACCAUACCAGGCCUU	1.0	.......((......))....	A. G. A. A. C. C. A. C( C( A. U. A. C. C. A. G) G) C. C. U. U.
357	>P358	GAUAACUGAAUUCUGGCCAUC	1.0	.....................	G. A. U. A. A. C. U. G. A. A. U. U. C. U. G. G. C. C. A. U. C.
358	>P359	AUUCUGGGGGUACCAAGUCCG	1.0	....(((.....)))......	A. U. U. C. U( G( G( G. G. G. U. A. C) C) A) A. G. U. C. C. G.
359	>P360	GAAACAACCUUAUCAGGCUUU	1.0	.......(((....)))....	G. A. A. A. C. A. A. C( C( U( U. A. U. C. A) G) G) C. U. U. U.
360	>P361	AAGAGAAAGCUUUGCCCAAUG	1.0	.((((....))))........	A. A( G( A( G( A. A. A. G. C) U) U) U) G. C. C. C. A. A. U. G.
361	>P362	UUAGACCGAUUAUUGUGGUGC	1.0	....((((.......))))..	U. U. A. G. A( C( C( G( A. U. U. A. U. U. G. U) G) G) U) G. C.
362	>P363	UCACCAGAGAUAAAUGACAAU	1.0	.....................	U. C. A. C. C. A. G. A. G. A. U. A. A. A. U. G. A. C. A. A. U.
363	>P364	CAUAAAAUGUUUUUCCUGGAA	1.0	.....................	C. A. U. A. A. A. A. U. G. U. U. U. U. U. C. C. U. G. G. A. A.
364	>P365	GAGGUGGGACUAUACUACGUC	1.0	((.((((.......)))).))	G( A( G. G( U( G( G( G. A. C. U. A. U. A. C) U) A) C) G. U) C)
365	>P366	CUGUGCUGACUAUACACGUCA	1.0	......((((.......))))	C. U. G. U. G. C. U( G( A( C( U. A. U. A. C. A. C. G) U) C) A)
366	>P367	CUAGUAGUGAUACAGAUGAUG	1.0	...(((....)))........	C. U. A. G( U( A( G. U. G. A. U) A) C) A. G. A. U. G. A. U. G.
367	>P368	AGUGGGCUGCUAAGCCUGGAU	1.0	...(((((....)))))....	A. G. U. G( G( G( C( U( G. C. U. A. A) G) C) C) U) G. G. A. U.
368	>P369	GUCAGCAGUGUUUGUGAUCCU	1.0	((((.((.....))))))...	G( U( C( A( G. C( A( G. U. G. U. U. U) G) U) G) A) U) C. C. U.
369	>P370	CCGGCUCCCAUUUGUCUGGUG	1.0	(((((........).))))..	C( C( G( G( C( U. C. C. C. A. U. U. U. G) U. C) U) G) G) U. G.
370	>P371	GGCUUUUCAUUUUAAAUCUUU	1.0	.....................	G. G. C. U. U. U. U. C. A. U. U. U. U. A. A. A. U. C. U. U. U.
371	>P372	UUAUAGACAAUUCCAUGUUAC	1.0	.....((((......))))..	U. U. A. U. A. G( A( C( A( A. U. U. C. C. A. U) G) U) U) A. C.
372	>P373	GAGAAACCGUUUCAAAAAUAA	1.0	((((.....))))........	G( A( G( A( A. A. C. C. G. U) U) U) C) A. A. A. A. A. U. A. A.
373	>P374	GGUUUCACAGUACUCAGCUGC	1.0	.......((((.....)))).	G. G. U. U. U. C. A. C( A( G( U( A. C. U. C. A. G) C) U) G) C.
374	>P375	AUUUGAACUAUUAAAUUUUGG	1.0	.....................	A. U. U. U. G. A. A. C. U. A. U. U. A. A. A. U. U. U. U. G. G.
375	>P376	GACAUUCCACUUCUGCUGAGC	1.0	.....................	G. A. C. A. U. U. C. C. A. C. U. U. C. U. G. C. U. G. A. G. C.
376	>P377	UUCCUUUUGGUAAAGCAAAGA	1.0	....(((((......))))).	U. U. C. C. U( U( U( U( G( G. U. A. A. A. G. C) A) A) A) G) A.
377	>P378	GAUUGGCCGGUACAACCUGAC	1.0	........(((...)))....	G. A. U. U. G. G. C. C. G( G( U( A. C. A. A) C) C) U. G. A. C.
378	>P379	UCCUUUUACUUACAGAAUAGU	1.0	.....................	U. C. C. U. U. U. U. A. C. U. U. A. C. A. G. A. A. U. A. G. U.
379	>P380	UCGGUUCAUUUCCGGCCACCG	1.0	.(((.......))).......	U. C( G( G( U. U. C. A. U. U. U. C) C) G) G. C. C. A. C. C. G.
380	>P381	UUGUGGAGAAUAUGGCCGAGU	1.0	.....................	U. U. G. U. G. G. A. G. A. A. U. A. U. G. G. C. C. G. A. G. U.
381	>P382	GAAUAUCUGAUAACUCCAGUG	1.0	......(((.......)))..	G. A. A. U. A. U. C( U( G( A. U. A. A. C. U. C. C) A) G) U. G.
382	>P383	GGUUGAGAGCUACCGGGCCAU	1.0	((((..(.....)..))))..	G( G( U( U( G. A. G( A. G. C. U. A. C) C. G. G) G) C) C) A. U.
383	>P384	UGGCCUCAAAUACACUUGCAU	1.0	.....................	U. G. G. C. C. U. C. A. A. A. U. A. C. A. C. U. U. G. C. A. U.
384	>P385	AUUUUCUCUUUAUAACCUUGG	1.0	.....................	A. U. U. U. U. C. U. C. U. U. U. A. U. A. A. C. C. U. U. G. G.
385	>P386	ACAACUAGGGUAUUUAGCUGG	1.0	....((((.........))))	A. C. A. A. C( U( A( G( G. G. U. A. U. U. U. A. G. C) U) G) G)
386	>P387	GUGCAAAAUGUACUUCAAAAA	1.0	(((((...)))))........	G( U( G( C( A( A. A. A. U) G) U) A) C) U. U. C. A. A. A. A. A.
387	>P388	UGAGGUGCGCUAGGAGGGAGG	1.0	.....................	U. G. A. G. G. U. G. C. G. C. U. A. G. G. A. G. G. G. A. G. G.
388	>P389	GGUUGCAUUGUGUAGUGGGAC	1.0	.(((.((((....)))).)))	G. G( U( U( G. C( A( U( U( G. U. G. U. A) G) U) G) G. G) A) C)
389	>P390	UGGAGGGCUGUACAAAGGAGG	1.0	.....................	U. G. G. A. G. G. G. C. U. G. U. A. C. A. A. A. G. G. A. G. G.
390	>P391	ACAGCGACAGUACAAAGAAGA	1.0	.....................	A. C. A. G. C. G. A. C. A. G. U. A. C. A. A. A. G. A. A. G. A.
391	>P392	AGCAAUUGCCUAUGCUUUCUU	1.0	((((........)))).....	A( G( C( A( A. U. U. G. C. C. U. A. U) G) C) U) U. U. C. U. U.
392	>P393	CAUUUGGUGAUUCUACCAUCA	1.0	....(((((....)))))...	C. A. U. U. U( G( G( U( G( A. U. U. C. U) A) C) C) A) U. C. A.
393	>P394	GGCAACAAUUUUGCUCCCAAU	1.0	(((((.....)))))......	G( G( C( A( A( C. A. A. U. U. U) U) G) C) U) C. C. C. A. A. U.
394	>P395	AUGAGAUGUUUAUAGGCCCUC	1.0	.....................	A. U. G. A. G. A. U. G. U. U. U. A. U. A. G. G. C. C. C. U. C.
395	>P396	CUCUUAGGAUUACGGGUGACC	1.0	.............((....))	C. U. C. U. U. A. G. G. A. U. U. A. C. G( G( G. U. G. A. C) C)
396	>P397	UUCAUCCAGCUAAUGAAAUGA	1.0	(((((.......)))))....	U( U( C( A( U( C. C. A. G. C. U. A. A) U) G) A) A) A. U. G. A.
397	>P398	CUUCUGCCACUACUAUAUAGC	1.0	.....................	C. U. U. C. U. G. C. C. A. C. U. A. C. U. A. U. A. U. A. G. C.
398	>P399	AGCCUCUCUGUAGGAAUAUUG	1.0	..(((......))).......	A. G. C( C( U( C. U. C. U. G. U. A) G) G) A. A. U. A. U. U. G.
399	>P400	ACGACUCUCUUAGACGAUUUU	1.0	.....................	A. C. G. A. C. U. C. U. C. U. U. A. G. A. C. G. A. U. U. U. U.
400	>P401	UGAGCGAACAUUAGAAGAAGA	1.0	.....................	U. G. A. G. C. G. A. A. C. A. U. U. A. G. A. A. G. A. A. G. A.
401	>P402	GAUGGGACAGUAAAUGUUGAG	1.0	.....((((.....))))...	G. A. U. G. G. G( A( C( A( G. U. A. A. A. U) G) U) U) G. A. G.
402	>P403	UGAGAAGGAUUUUAGCUAAAG	1.0	.....................	U. G. A. G. A. A. G. G. A. U. U. U. U. A. G. C. U. A. A. A. G.
403	>P404	GGGAAUAUUGUAGACUUCUUU	1.0	.....................	G. G. G. A. A. U. A. U. U. G. U. A. G. A. C. U. U. C. U. U. U.
404	>P405	UCCAAGAAGUUAUAACCUUCC	1.0	.....((((.......)))).	U. C. C. A. A. G( A( A( G( U. U. A. U. A. A. C. C) U) U) C) C.
405	>P406	CAACACCUGGUAUGUUGAAAA	1.0	(((((.......)))))....	C( A( A( C( A( C. C. U. G. G. U. A. U) G) U) U) G) A. A. A. A.
406	>P407	CUCUUCUCCUUUCUCUGUCCC	1.0	.....................	C. U. C. U. U. C. U. C. C. U. U. U. C. U. C. U. G. U. C. C. C.
407	>P408	ACUCAGUCCUUAUUUUCUCUG	1.0	.....................	A. C. U. C. A. G. U. C. C. U. U. A. U. U. U. U. C. U. C. U. G.
408	>P409	ACAGAAUCAGUACCAGGCCUG	1.0	.....................	A. C. A. G. A. A. U. C. A. G. U. A. C. C. A. G. G. C. C. U. G.
409	>P410	UUUACAUUUUUUUUUUAAUGU	1.0	...(((((........)))))	U. U. U. A( C( A( U( U( U. U. U. U. U. U. U. U. A) A) U) G) U)
410	>P411	UUCCUUCCAAUACGAAGUUUG	1.0	...((((......))))....	U. U. C. C( U( U( C( C. A. A. U. A. C. G) A) A) G) U. U. U. G.
411	>P412	UGAACGGGGAUCCAGCUUUUA	1.0	.....((....))........	U. G. A. A. C. G( G( G. G. A. U. C) C) A. G. C. U. U. U. U. A.
412	>P413	GAAUGGACAAUGAGACAGGCA	1.0	(..((..........))..).	G( A. A. U( G( G. A. C. A. A. U. G. A. G. A. C) A) G. G. C) A.
413	>P414	ACCAUGACCAUAUGCCAGUUU	1.0	.....................	A. C. C. A. U. G. A. C. C. A. U. A. U. G. C. C. A. G. U. U. U.
414	>P415	UGUACACAAAUAAAAAGGCUU	1.0	.....................	U. G. U. A. C. A. C. A. A. A. U. A. A. A. A. A. G. G. C. U. U.
415	>P416	GUUUGUUUUGUUCUGUUUUUU	1.0	.....................	G. U. U. U. G. U. U. U. U. G. U. U. C. U. G. U. U. U. U. U. U.
416	>P417	AGCACGCUGCUACCACCACCC	1.0	((((...))))..........	A( G( C( A( C. G. C. U) G) C) U) A. C. C. A. C. C. A. C. C. C.
417	>P418	GCUUAACUCUUAUUUGUGGAC	1.0	.....................	G. C. U. U. A. A. C. U. C. U. U. A. U. U. U. G. U. G. G. A. C.
418	>P419	UUGGGGAUGGUAUUAAAGUGC	1.0	.....................	U. U. G. G. G. G. A. U. G. G. U. A. U. U. A. A. A. G. U. G. C.
419	>P420	CACUGAGCCAUGUACGCAAAA	1.0	.....................	C. A. C. U. G. A. G. C. C. A. U. G. U. A. C. G. C. A. A. A. A.
420	>P421	CUCAGUGUUGUUUCUAGGGGU	1.0	(((((........)).)))..	C( U( C( A( G( U. G. U. U. G. U. U. U. C) U) A. G) G) G) G. U.
421	>P422	CAACAAGUAGUAAAUAGCGGC	1.0	.....................	C. A. A. C. A. A. G. U. A. G. U. A. A. A. U. A. G. C. G. G. C.
422	>P423	GCCUACAGUAUCCCAGCCUUG	1.0	.....................	G. C. C. U. A. C. A. G. U. A. U. C. C. C. A. G. C. C. U. U. G.
423	>P424	UGAUGAUGAAUACGACCGAAG	1.0	.....................	U. G. A. U. G. A. U. G. A. A. U. A. C. G. A. C. C. G. A. A. G.
424	>P425	GACCCCCAGGUCCAAGUGGGG	1.0	...(((((........)))))	G. A. C. C( C( C( C( A( G. G. U. C. C. A. A. G. U) G) G) G) G)
425	>P426	ACCCCAGGAGUUCAGCUUCGG	1.0	...((.(((((...)))))))	A. C. C. C( C( A. G( G( A( G( U( U. C. A. G) C) U) U) C) G) G)
426	>P427	GUUUAGGGUUUUUAUGAGUGU	1.0	.....................	G. U. U. U. A. G. G. G. U. U. U. U. U. A. U. G. A. G. U. G. U.
427	>P428	AACUUCCUGAUACAGUGGGGU	1.0	.((((((((...))).)))))	A. A( C( U( U( C( C( U( G( A. U. A. C) A) G) U. G) G) G) G) U)
428	>P429	GGCCGCGCUUUAUGGUGGCGU	1.0	.(((((........)))))..	G. G( C( C( G( C( G. C. U. U. U. A. U. G. G) U) G) G) C) G. U.
429	>P430	GGAAUUGGGGUACGGAAAAAA	1.0	.....................	G. G. A. A. U. U. G. G. G. G. U. A. C. G. G. A. A. A. A. A. A.
430	>P431	UUCAACAAAGUAGGCCAGCAU	1.0	.....................	U. U. C. A. A. C. A. A. A. G. U. A. G. G. C. C. A. G. C. A. U.
431	>P432	CCACUAAGGGUACAUGUGCGC	1.0	.(((...........)))...	C. C( A( C( U. A. A. G. G. G. U. A. C. A. U. G) U) G) C. G. C.
432	>P433	UUAUCUCCCCUAUGGAGGACU	1.0	....((((.....))))....	U. U. A. U. C( U( C( C( C. C. U. A. U. G) G) A) G) G. A. C. U.
433	>P434	AAAAAAUACCUACAAAUUUCU	1.0	.....................	A. A. A. A. A. A. U. A. C. C. U. A. C. A. A. A. U. U. U. C. U.
434	>P435	AGAGCACCGGUAUUUCAGAAA	1.0	.....................	A. G. A. G. C. A. C. C. G. G. U. A. U. U. U. C. A. G. A. A. A.
435	>P436	UCCUGAAAUUUAUUUUUCUUU	1.0	....((((......))))...	U. C. C. U. G( A( A( A( U. U. U. A. U. U. U) U) U) C) U. U. U.
436	>P437	UCGCCUGCUCUAGAGGAAGAA	1.0	...(((.......))).....	U. C. G. C( C( U( G. C. U. C. U. A. G. A) G) G) A. A. G. A. A.
437	>P438	CCUCUGGGUUUAAUGUAUUUA	1.0	.....................	C. C. U. C. U. G. G. G. U. U. U. A. A. U. G. U. A. U. U. U. A.
438	>P439	AGUGAUUUCUUAAGUUCAAGU	1.0	.....................	A. G. U. G. A. U. U. U. C. U. U. A. A. G. U. U. C. A. A. G. U.
439	>P440	GGUAGUGAUGUUCGAGACAUG	1.0	.......(((((...))))).	G. G. U. A. G. U. G. A( U( G( U( U( C. G. A. G) A) C) A) U) G.
440	>P441	GCCUGGCGGCUUCUGGCGCCG	1.0	....((((.(....).)))).	G. C. C. U. G( G( C( G( G. C( U. U. C. U. G) G. C) G) C) C) G.
441	>P442	GGAGAGACAAUAAAUGUUUUA	1.0	...((((((.....)))))).	G. G. A. G( A( G( A( C( A( A. U. A. A. A. U) G) U) U) U) U) A.
442	>P443	GGUUAAAUACUUUAAAUGGGA	1.0	.....................	G. G. U. U. A. A. A. U. A. C. U. U. U. A. A. A. U. G. G. G. A.
443	>P444	CCCUUAAGGAUAUGUGGCUAA	1.0	.((....))............	C. C( C( U. U. A. A. G) G) A. U. A. U. G. U. G. G. C. U. A. A.
444	>P445	AGAGUCAAAGUAGUUGGCCGA	1.0	...(((((.....)))))...	A. G. A. G( U( C( A( A( A. G. U. A. G. U) U) G) G) C) C. G. A.
445	>P446	GGUGGGGCCGUUCGUUCUGAG	1.0	...(((((.....)))))...	G. G. U. G( G( G( G( C( C. G. U. U. C. G) U) U) C) U) G. A. G.
446	>P447	UCUUGUUUUUUAAAGAGUUGG	1.0	((((........)))).....	U( C( U( U( G. U. U. U. U. U. U. A. A) A) G) A) G. U. U. G. G.
447	>P448	CGUGGUUCUCUUUGUUUUGGU	1.0	.....................	C. G. U. G. G. U. U. C. U. C. U. U. U. G. U. U. U. U. G. G. U.
448	>P449	CCUGGUUUUGUUCUUUUUCAC	1.0	.....................	C. C. U. G. G. U. U. U. U. G. U. U. C. U. U. U. U. U. C. A. C.
449	>P450	CAACAGAAGAUCUUCCUCCGC	1.0	.....................	C. A. A. C. A. G. A. A. G. A. U. C. U. U. C. C. U. C. C. G. C.
450	>P451	UAACCAAAACUAUCCAGAAUG	1.0	.....................	U. A. A. C. C. A. A. A. A. C. U. A. U. C. C. A. G. A. A. U. G.
451	>P452	ACUUUUUAUUUUAAAAACCCU	1.0	.....................	A. C. U. U. U. U. U. A. U. U. U. U. A. A. A. A. A. C. C. C. U.
452	>P453	GUUUGUGAGCUACUUCUUUUU	1.0	.....................	G. U. U. U. G. U. G. A. G. C. U. A. C. U. U. C. U. U. U. U. U.
453	>P454	GAUCUUUUUCUAAGAGUUUGG	1.0	..((((.....))))......	G. A. U( C( U( U( U. U. U. C. U. A) A) G) A) G. U. U. U. G. G.
454	>P455	GGUGCAGGAAUUCAACCGGGA	1.0	(((...........)))....	G( G( U( G. C. A. G. G. A. A. U. U. C. A. A) C) C) G. G. G. A.
455	>P456	AUGUGUUAGGUGUUUAAAAAU	1.0	.....................	A. U. G. U. G. U. U. A. G. G. U. G. U. U. U. A. A. A. A. A. U.
456	>P457	UUUGGAGGUGUGGCCUUGUUG	1.0	....(((((...)))))....	U. U. U. G. G( A( G( G( U( G. U. G. G) C) C) U) U) G. U. U. G.
457	>P458	GAGCCUGCUGUAGAAAUUGAA	1.0	.....................	G. A. G. C. C. U. G. C. U. G. U. A. G. A. A. A. U. U. G. A. A.
458	>P459	GCAGAAAAAAUACUAGAGUCC	1.0	.....................	G. C. A. G. A. A. A. A. A. A. U. A. C. U. A. G. A. G. U. C. C.
459	>P460	GGUGUUUUGAUAUGGUAUUAA	1.0	.....................	G. G. U. G. U. U. U. U. G. A. U. A. U. G. G. U. A. U. U. A. A.
460	>P461	GCUGAGGAUGUAUAUGAUGUG	1.0	.....................	G. C. U. G. A. G. G. A. U. G. U. A. U. A. U. G. A. U. G. U. G.
461	>P462	AAGUCCAGGUUAUCCUGUUAC	1.0	.....((((....))))....	A. A. G. U. C. C( A( G( G( U. U. A. U. C) C) U) G) U. U. A. C.
462	>P463	UUGUGCAAGAUACAGCCCCAC	1.0	(((((.....)))))......	U( U( G( U( G( C. A. A. G. A. U) A) C) A) G) C. C. C. C. A. C.
463	>P464	GUGCUGUUGGUACGGAAGGAA	1.0	(((((...)))))........	G( U( G( C( U( G. U. U. G) G) U) A) C) G. G. A. A. G. G. A. A.
464	>P465	CAGUGUAGGCUACUGUGAGCA	1.0	(((((.....)))))......	C( A( G( U( G( U. A. G. G. C. U) A) C) U) G) U. G. A. G. C. A.
465	>P466	CCCCUUUGGAUUCAACCCCUC	1.0	.......((........))..	C. C. C. C. U. U. U. G( G( A. U. U. C. A. A. C. C. C) C) U. C.
466	>P467	AGUUAAUUCAUAAUUUCCUUU	1.0	.....................	A. G. U. U. A. A. U. U. C. A. U. A. A. U. U. U. C. C. U. U. U.
467	>P468	AACUAAAGCGUAUUUUAACAC	1.0	.....................	A. A. C. U. A. A. A. G. C. G. U. A. U. U. U. U. A. A. C. A. C.
468	>P469	GGCACCGAGUUUCCUUGGGAG	1.0	....(((((....)))))...	G. G. C. A. C( C( G( A( G( U. U. U. C. C) U) U) G) G) G. A. G.
469	>P470	UUUUAUGUGCUUUCAAAUGCA	1.0	.......(((........)))	U. U. U. U. A. U. G. U( G( C( U. U. U. C. A. A. A. U. G) C) A)
470	>P471	GUCCCAAAUGUAGUGGCCUUU	1.0	...(((.......))).....	G. U. C. C( C( A( A. A. U. G. U. A. G. U) G) G) C. C. U. U. U.
471	>P472	GCCACAAACUUCUAAGGAUUG	1.0	.....................	G. C. C. A. C. A. A. A. C. U. U. C. U. A. A. G. G. A. U. U. G.
472	>N1	UAGCCCUAGAUUCCAGGCAGA	0.0	..(((..........)))...	U. A. G( C( C( C. U. A. G. A. U. U. C. C. A. G) G) C) A. G. A.
473	>N2	UAGGUAAAUAUAAAAUAAUAC	0.0	.....................	U. A. G. G. U. A. A. A. U. A. U. A. A. A. A. U. A. A. U. A. C.
474	>N3	UUCCAUGUAAUAGUUAGGGAA	0.0	((((............)))).	U( U( C( C( A. U. G. U. A. A. U. A. G. U. U. A. G) G) G) A) A.
475	>N4	UCAAUGGGGUUGAGACAUUCU	0.0	(((((...)))))........	U( C( A( A( U( G. G. G. G) U) U) G) A) G. A. C. A. U. U. C. U.
476	>N5	UGGAAACACAUUUUACCCAGA	0.0	(((.............)))..	U( G( G( A. A. A. C. A. C. A. U. U. U. U. A. C. C) C) A) G. A.
477	>N6	CACACUCUCCUAAGAACAGAA	0.0	.....................	C. A. C. A. C. U. C. U. C. C. U. A. A. G. A. A. C. A. G. A. A.
478	>N7	GCUCGACACUUCAAGACUAAG	0.0	.....................	G. C. U. C. G. A. C. A. C. U. U. C. A. A. G. A. C. U. A. A. G.
479	>N8	ACUAGUUCACUCACUCCUCCA	0.0	.....................	A. C. U. A. G. U. U. C. A. C. U. C. A. C. U. C. C. U. C. C. A.
480	>N9	ACAAGUGGACUCAAAGAUGGA	0.0	.....................	A. C. A. A. G. U. G. G. A. C. U. C. A. A. A. G. A. U. G. G. A.
481	>N10	UUGUGAGCCCUGCUGCCCCCU	0.0	.....(((...))).......	U. U. G. U. G. A( G( C( C. C. U. G) C) U) G. C. C. C. C. C. U.
482	>N11	CUGAGGCAGGUGGAUCUCUGU	0.0	.....(((((......)))))	C. U. G. A. G. G( C( A( G( G( U. G. G. A. U. C. U) C) U) G) U)
483	>N12	AUAACUGAAAUGUAGUACCGC	0.0	...((((.....)))).....	A. U. A. A( C( U( G( A. A. A. U. G. U) A) G) U) A. C. C. G. C.
484	>N13	CCUCAAAGGAUCACUCUUAUA	0.0	(((...)))............	C( C( U( C. A. A. A) G) G) A. U. C. A. C. U. C. U. U. A. U. A.
485	>N14	UAUGGAUAGCUAAAACUGCCA	0.0	..(((.(((......))))))	U. A. U( G( G( A. U( A( G( C. U. A. A. A. A. C) U) G) C) C) A)
486	>N15	AGCCCCCUGAUGAACAUGAUU	0.0	.....................	A. G. C. C. C. C. C. U. G. A. U. G. A. A. C. A. U. G. A. U. U.
487	>N16	GCCCUUCUUUUUGCCUGAUUG	0.0	.....................	G. C. C. C. U. U. C. U. U. U. U. U. G. C. C. U. G. A. U. U. G.
488	>N17	ACAAGUUGGUUCUUGCCUAAA	0.0	.((((......))))......	A. C( A( A( G( U. U. G. G. U. U. C) U) U) G) C. C. U. A. A. A.
489	>N18	AAUAUCACUAUAAGGAAAUAG	0.0	.......((((......))))	A. A. U. A. U. C. A. C( U( A( U( A. A. G. G. A. A. A) U) A) G)
490	>N19	CUUUUUCACCUAGUUGUACCU	0.0	.....................	C. U. U. U. U. U. C. A. C. C. U. A. G. U. U. G. U. A. C. C. U.
491	>N20	UCCGACCACCUCCCCCGCCAG	0.0	.....................	U. C. C. G. A. C. C. A. C. C. U. C. C. C. C. C. G. C. C. A. G.
492	>N21	GAGAGGCUUUUGCCUCAAGAA	0.0	..(((((....))))).....	G. A. G( A( G( G( C( U. U. U. U. G) C) C) U) C) A. A. G. A. A.
493	>N22	CAGAAGGUACUCUAUCCAAUU	0.0	.....((........))....	C. A. G. A. A. G( G( U. A. C. U. C. U. A. U. C) C) A. A. U. U.
494	>N23	GCCUUGGAGAUAUGGGUACAG	0.0	((((.........))))....	G( C( C( U( U. G. G. A. G. A. U. A. U. G) G) G) U) A. C. A. G.
495	>N24	GCUGUAGAUUUACAGCAGGAG	0.0	((((((....)))))).....	G( C( U( G( U( A( G. A. U. U. U) A) C) A) G) C) A. G. G. A. G.
496	>N25	UGAGGGCUUAUAGAACAAUCU	0.0	.....................	U. G. A. G. G. G. C. U. U. A. U. A. G. A. A. C. A. A. U. C. U.
497	>N26	UUAUUUAAUCUCAUCAGUGGU	0.0	.....................	U. U. A. U. U. U. A. A. U. C. U. C. A. U. C. A. G. U. G. G. U.
498	>N27	CUCACUGUUGUACUUCGGCUG	0.0	......((((.....))))..	C. U. C. A. C. U. G( U( U( G( U. A. C. U. U. C) G) G) C) U. G.
499	>N28	GGGUGUGAGUUGUCACAUUUU	0.0	.(((((((....)))))))..	G. G( G( U( G( U( G( A( G. U. U. G. U) C) A) C) A) U) U) U. U.
500	>N29	CAUUUUCACUUAUGUAUGAAA	0.0	...(((((........)))))	C. A. U. U( U( U( C( A( C. U. U. A. U. G. U. A. U) G) A) A) A)
501	>N30	UUAUUCGUAUUCUUAGGGGGA	0.0	...(((.((....)).)))..	U. U. A. U( U( C( G. U( A( U. U. C. U. U) A) G. G) G) G) G. A.
502	>N31	GUGAUAAAACUCCCGAGACCA	0.0	.....................	G. U. G. A. U. A. A. A. A. C. U. C. C. C. G. A. G. A. C. C. A.
503	>N32	AUAUUUUGCAUGUAACACCCC	0.0	.....................	A. U. A. U. U. U. U. G. C. A. U. G. U. A. A. C. A. C. C. C. C.
504	>N33	UCUUGUAAUUUUGUACAGCUA	0.0	..(((((......)))))...	U. C. U( U( G( U( A( A. U. U. U. U. G. U) A) C) A) G) C. U. A.
505	>N34	UAUAACAAAAUACGGGGAGGG	0.0	.....................	U. A. U. A. A. C. A. A. A. A. U. A. C. G. G. G. G. A. G. G. G.
506	>N35	GGAGUUUUUGUGGAAGAAUAU	0.0	...((((((....))))))..	G. G. A. G( U( U( U( U( U( G. U. G. G. A) A) G) A) A) U) A. U.
507	>N36	GGGCACAUGCUCCCCUAUGUU	0.0	((((....)))).........	G( G( G( C( A. C. A. U. G) C) U) C) C. C. C. U. A. U. G. U. U.
508	>N37	UUGAUCUUUUUAUAAACACUU	0.0	.....................	U. U. G. A. U. C. U. U. U. U. U. A. U. A. A. A. C. A. C. U. U.
509	>N38	AAUGCCUGCCUCUCAUCAUUU	0.0	.....................	A. A. U. G. C. C. U. G. C. C. U. C. U. C. A. U. C. A. U. U. U.
510	>N39	UAUAAAAAGUUAGAUGCUCGA	0.0	.....................	U. A. U. A. A. A. A. A. G. U. U. A. G. A. U. G. C. U. C. G. A.
511	>N40	UCAUUUGAACUCAGGAAGAGA	0.0	.........(((.....))).	U. C. A. U. U. U. G. A. A. C( U( C( A. G. G. A. A. G) A) G) A.
512	>N41	CAAGAACACUUUGAGAACCAA	0.0	.....................	C. A. A. G. A. A. C. A. C. U. U. U. G. A. G. A. A. C. C. A. A.
513	>N42	UAAAGUGACAUGGGAAACAGA	0.0	.....................	U. A. A. A. G. U. G. A. C. A. U. G. G. G. A. A. A. C. A. G. A.
514	>N43	AUUCUCAGGAUCAACAAGGUG	0.0	.....................	A. U. U. C. U. C. A. G. G. A. U. C. A. A. C. A. A. G. G. U. G.
515	>N44	AGGCCUUAGGUUUCACAAACC	0.0	........(((((...)))))	A. G. G. C. C. U. U. A. G( G( U( U( U( C. A. C. A) A) A) C) C)
516	>N45	UCCAGGGGAGUUGAUCCCAAC	0.0	.....((((.....))))...	U. C. C. A. G. G( G( G( A( G. U. U. G. A. U) C) C) C) A. A. C.
517	>N46	GAGGGAGCUGUGAGUUGGCAC	0.0	......((((.....))))..	G. A. G. G. G. A. G( C( U( G( U. G. A. G. U. U) G) G) C) A. C.
518	>N47	CAAUGAAUUUUCACCUCCACC	0.0	.....................	C. A. A. U. G. A. A. U. U. U. U. C. A. C. C. U. C. C. A. C. C.
519	>N48	ACUCCUGGAAUUCUGCAAGUU	0.0	.....................	A. C. U. C. C. U. G. G. A. A. U. U. C. U. G. C. A. A. G. U. U.
520	>N49	GCCCCCCUUCUUUAUAAGAAG	0.0	......((((((...))))))	G. C. C. C. C. C. C( U( U( C( U( U( U. A. U. A) A) G) A) A) G)
521	>N50	AAUACAAAAGUGGUGCUCUGG	0.0	.....................	A. A. U. A. C. A. A. A. A. G. U. G. G. U. G. C. U. C. U. G. G.
522	>N51	CUAUUUGCAAUACAGAUGAUU	0.0	.((((((.....))))))...	C. U( A( U( U( U( G( C. A. A. U. A. C) A) G) A) U) G) A. U. U.
523	>N52	GGUGCAUGCCUUUAAUCCCAG	0.0	(((....)))...........	G( G( U( G. C. A. U. G) C) C) U. U. U. A. A. U. C. C. C. A. G.
524	>N53	UGUGCGUGUGUGUUCACAUGU	0.0	...(((((((....)))))))	U. G. U. G( C( G( U( G( U( G( U. G. U. U. C) A) C) A) U) G) U)
525	>N54	AAAUGACAUCUUUUUUCUCGU	0.0	.....................	A. A. A. U. G. A. C. A. U. C. U. U. U. U. U. U. C. U. C. G. U.
526	>N55	AAAACUUCCCUACCCAAAUAG	0.0	.....................	A. A. A. A. C. U. U. C. C. C. U. A. C. C. C. A. A. A. U. A. G.
527	>N56	CGGGUCCCCUUCCCCUUCCUU	0.0	.(((........)))......	C. G( G( G( U. C. C. C. C. U. U. C. C) C) C) U. U. C. C. U. U.
528	>N57	UUAAACAAAAUUUACAUUUCU	0.0	.....................	U. U. A. A. A. C. A. A. A. A. U. U. U. A. C. A. U. U. U. C. U.
529	>N58	GGGGCAUCUCUCCACCAAAUA	0.0	((((.....))))........	G( G( G( G( C. A. U. C. U. C) U) C) C) A. C. C. A. A. A. U. A.
530	>N59	UAAGAACCGGUUGUUGAGAUU	0.0	.....................	U. A. A. G. A. A. C. C. G. G. U. U. G. U. U. G. A. G. A. U. U.
531	>N60	CAUGCAACAAUCUCCAUUUGC	0.0	...((((..........))))	C. A. U. G( C( A( A( C. A. A. U. C. U. C. C. A. U. U) U) G) C)
532	>N61	UUUCCAGGAGUAAGAGGCUGG	0.0	...((((..........))))	U. U. U. C( C( A( G( G. A. G. U. A. A. G. A. G. G. C) U) G) G)
533	>N62	GCAUAGGGAGUGGGAGCAGAA	0.0	.....................	G. C. A. U. A. G. G. G. A. G. U. G. G. G. A. G. C. A. G. A. A.
534	>N63	UUGCCUGAGAUGGCGAACCAA	0.0	(((((......))))).....	U( U( G( C( C( U. G. A. G. A. U. G) G) C) G) A) A. C. C. A. A.
535	>N64	AUGAUCAGCUUUUGGGGGAGG	0.0	.....................	A. U. G. A. U. C. A. G. C. U. U. U. U. G. G. G. G. G. A. G. G.
536	>N65	AUGUGUUGAUUUAUCAACAUC	0.0	..(((((((....))))))).	A. U. G( U( G( U( U( G( A( U. U. U. A. U) C) A) A) C) A) U) C.
537	>N66	AUAGAGGCUGUAACCGCCGCU	0.0	..((.(((.......))).))	A. U. A( G( A. G( G( C( U. G. U. A. A. C. C. G) C) C) G. C) U)
538	>N67	ACCGGGGCCAUACACAUACCG	0.0	..(((.............)))	A. C. C( G( G( G. G. C. C. A. U. A. C. A. C. A. U. A. C) C) G)
539	>N68	AUUUACAAAAUAAACAGCUAG	0.0	.....................	A. U. U. U. A. C. A. A. A. A. U. A. A. A. C. A. G. C. U. A. G.
540	>N69	GACCCAGAUGUAGCUGUCUCU	0.0	((..(((......)))..)).	G( A( C. C. C( A( G( A. U. G. U. A. G. C) U) G) U. C. U) C) U.
541	>N70	AAAACAAUUUUCUUAAAGGAA	0.0	.....................	A. A. A. A. C. A. A. U. U. U. U. C. U. U. A. A. A. G. G. A. A.
542	>N71	CAAGCCGCGCUGAGGCUGUUC	0.0	..((((.......))))....	C. A. A( G( C( C( G. C. G. C. U. G. A. G) G) C) U) G. U. U. C.
543	>N72	AAAACAGCACUGGGUGAGGGC	0.0	....(..(((...)))..)..	A. A. A. A. C( A. G. C( A( C( U. G. G. G) U) G) A. G. G) G. C.
544	>N73	AGGAGAAAAUUAUCUGAGAGC	0.0	.(((........)))......	A. G( G( A( G. A. A. A. A. U. U. A. U) C) U) G. A. G. A. G. C.
545	>N74	GGAGGUGAUGUGGUGCCUAUG	0.0	..((((........))))...	G. G. A( G( G( U( G. A. U. G. U. G. G. U. G) C) C) U) A. U. G.
546	>N75	UGUACGAUGUUGGUUCCUGAU	0.0	.....................	U. G. U. A. C. G. A. U. G. U. U. G. G. U. U. C. C. U. G. A. U.
547	>N76	ACUGCUCAAAUGCAAUGCAUU	0.0	..(((......))).......	A. C. U( G( C( U. C. A. A. A. U. G) C) A) A. U. G. C. A. U. U.
548	>N77	GGAUCAAGUGUUACACUAAAA	0.0	.....................	G. G. A. U. C. A. A. G. U. G. U. U. A. C. A. C. U. A. A. A. A.
549	>N78	CCCUAGUUUAUUAUUUUAAUG	0.0	.....................	C. C. C. U. A. G. U. U. U. A. U. U. A. U. U. U. U. A. A. U. G.
550	>N79	GGAGCCGCCCUCACAUUCGCC	0.0	.(((.....))).........	G. G( A( G( C. C. G. C. C. C) U) C) A. C. A. U. U. C. G. C. C.
551	>N80	UCCGCCUCCCUUAUGGCCUCG	0.0	...(((........)))....	U. C. C. G( C( C( U. C. C. C. U. U. A. U. G) G) C) C. U. C. G.
552	>N81	AGUCCCAAGUUCAUGGAGGUG	0.0	....(((......))).....	A. G. U. C. C( C( A( A. G. U. U. C. A. U) G) G) A. G. G. U. G.
553	>N82	UACUAAUUAUUUAAACAAGUU	0.0	.....................	U. A. C. U. A. A. U. U. A. U. U. U. A. A. A. C. A. A. G. U. U.
554	>N83	GGAACGCUCAUAAGUACUGUU	0.0	((.((........)).))...	G( G( A. A( C( G. C. U. C. A. U. A. A. G) U) A. C) U) G. U. U.
555	>N84	GGGCCAGGCCUCGCUCGAUUG	0.0	((((........)))).....	G( G( G( C( C. A. G. G. C. C. U. C. G) C) U) C) G. A. U. U. G.
556	>N85	UGCUGGAGAAUGUUUCCGCGC	0.0	.((.(((((...)))))))..	U. G( C( U. G( G( A( G( A( A. U. G. U) U) U) C) C) G) C) G. C.
557	>N86	UUUCCGCAGCUUUUUAGGAAA	0.0	.((((...........)))).	U. U( U( C( C( G. C. A. G. C. U. U. U. U. U. A. G) G) A) A) A.
558	>N87	CUACGUUUACUGCCCCCCACC	0.0	.....................	C. U. A. C. G. U. U. U. A. C. U. G. C. C. C. C. C. C. A. C. C.
559	>N88	UUCUACAUCCUUGGGAUCUUU	0.0	......((((...))))....	U. U. C. U. A. C. A( U( C( C( U. U. G. G) G) A) U) C. U. U. U.
560	>N89	UCCGAGCAGAUGUCUGACCAC	0.0	...(..(((....)))..)..	U. C. C. G( A. G. C( A( G( A. U. G. U. C) U) G) A. C. C) A. C.
561	>N90	UAUUAAGCCGUGACAUUGACA	0.0	.....................	U. A. U. U. A. A. G. C. C. G. U. G. A. C. A. U. U. G. A. C. A.
562	>N91	CCGGCCGGAUUAGGCAGCCAG	0.0	...(((......)))......	C. C. G. G( C( C( G. G. A. U. U. A. G) G) C) A. G. C. C. A. G.
563	>N92	CUCCUCCUCCUAGGUGCAGAG	0.0	((.(.(((...))).).))..	C( U( C. C( U. C( C( U( C. C. U. A) G) G) U. G) C. A) G) A. G.
564	>N93	GGGAAGGUGUUCAAGGCCCAC	0.0	(((...(....)....)))..	G( G( G( A. A. G. G( U. G. U. U. C) A. A. G. G. C) C) C) A. C.
565	>N94	CUGCGGUGGCUUCCCAGCAGC	0.0	((((((.(....))).)))).	C( U( G( C( G( G( U. G( G. C. U. U. C) C) C) A. G) C) A) G) C.
566	>N95	GCCCAGCCAAUCCUGAGUUGC	0.0	...((((((....)).)))).	G. C. C. C( A( G( C( C( A( A. U. C. C. U) G) A. G) U) U) G) C.
567	>N96	UUACGGUUCGUAAUCUCGAGU	0.0	......((((......)))).	U. U. A. C. G. G. U( U( C( G( U. A. A. U. C. U. C) G) A) G) U.
568	>N97	GUUGCGAUUAUUUAAGGAAAU	0.0	.....................	G. U. U. G. C. G. A. U. U. A. U. U. U. A. A. G. G. A. A. A. U.
569	>N98	GGAGUCUCAUUUGCAGUACAC	0.0	.....................	G. G. A. G. U. C. U. C. A. U. U. U. G. C. A. G. U. A. C. A. C.
570	>N99	CCACCUGGGCUGCAGGAGACC	0.0	...((((.....)))).....	C. C. A. C( C( U( G( G. G. C. U. G. C) A) G) G) A. G. A. C. C.
571	>N100	AUAAUAGUAGUUAACAGCACC	0.0	.....................	A. U. A. A. U. A. G. U. A. G. U. U. A. A. C. A. G. C. A. C. C.
572	>N101	GUCCAGGCAGUGGUGGCACAU	0.0	(((((........))).))..	G( U( C( C( A( G. G. C. A. G. U. G. G. U) G) G) C. A) C) A. U.
573	>N102	GGAGAUUUUCUGACUCUUUCU	0.0	((((.((....))))))....	G( G( A( G( A. U( U( U. U. C. U. G) A) C) U) C) U) U. U. C. U.
574	>N103	UAGGAAAUGAUAAGCAAAGAU	0.0	.....................	U. A. G. G. A. A. A. U. G. A. U. A. A. G. C. A. A. A. G. A. U.
575	>N104	AGAUUUAUUUUUCAGCCAGGC	0.0	.....................	A. G. A. U. U. U. A. U. U. U. U. U. C. A. G. C. C. A. G. G. C.
576	>N105	AAUAAAAGCUUUGCCGUAGAA	0.0	.....................	A. A. U. A. A. A. A. G. C. U. U. U. G. C. C. G. U. A. G. A. A.
577	>N106	CACCAGGUGCUGAUAGGAGAC	0.0	...(((...))).........	C. A. C. C( A( G( G. U. G. C) U) G) A. U. A. G. G. A. G. A. C.
578	>N107	CCCCCCCCCAUUUCACAGGCC	0.0	.....................	C. C. C. C. C. C. C. C. C. A. U. U. U. C. A. C. A. G. G. C. C.
579	>N108	AAGGAUUGGGUUUUUUCUAGA	0.0	......((((.....))))..	A. A. G. G. A. U. U( G( G( G( U. U. U. U. U. U) C) U) A) G. A.
580	>N109	AUUUGAUUUGUGCGGGUUAAA	0.0	.((((((((....))))))))	A. U( U( U( G( A( U( U( U( G. U. G. C. G) G) G) U) U) A) A) A)
581	>N110	CUGGCCACCAUGCAUAAGUUG	0.0	.(((...)))...........	C. U( G( G( C. C. A. C) C) A) U. G. C. A. U. A. A. G. U. U. G.
582	>N111	AAGGGGGAUAUGUUUUUUAAG	0.0	.....................	A. A. G. G. G. G. G. A. U. A. U. G. U. U. U. U. U. U. A. A. G.
583	>N112	GAAAAUCCACUUUGGAUCCCG	0.0	....(((((...)))))....	G. A. A. A. A( U( C( C( A( C. U. U. U) G) G) A) U) C. C. C. G.
584	>N113	CUGCAAAGGGUGGAUUCUCAU	0.0	.......(((......)))..	C. U. G. C. A. A. A. G( G( G( U. G. G. A. U. U. C) U) C) A. U.
585	>N114	AUUCGAACCCUGGCAGCAACG	0.0	.....................	A. U. U. C. G. A. A. C. C. C. U. G. G. C. A. G. C. A. A. C. G.
586	>N115	AUGGGCUAAAUUUCAACAAUU	0.0	.....................	A. U. G. G. G. C. U. A. A. A. U. U. U. C. A. A. C. A. A. U. U.
587	>N116	GAGAAGGAAUUUGCUAUGAAA	0.0	.....................	G. A. G. A. A. G. G. A. A. U. U. U. G. C. U. A. U. G. A. A. A.
588	>N117	CAAGACGGGUUUUUUGUUUUG	0.0	((((((((.....))))))))	C( A( A( G( A( C( G( G( G. U. U. U. U. U) U) G) U) U) U) U) G)
589	>N118	AGACCCGGAUUUAAAAGCAUA	0.0	.....................	A. G. A. C. C. C. G. G. A. U. U. U. A. A. A. A. G. C. A. U. A.
590	>N119	AAAAGGGAUUUAAUAAAAUAU	0.0	.....................	A. A. A. A. G. G. G. A. U. U. U. A. A. U. A. A. A. A. U. A. U.
591	>N120	GGUAAACUUUUAGGCUAUUUG	0.0	.....................	G. G. U. A. A. A. C. U. U. U. U. A. G. G. C. U. A. U. U. U. G.
592	>N121	CAACUGAGGCUCAGAGGCCCC	0.0	.......((((....))))..	C. A. A. C. U. G. A. G( G( C( U( C. A. G. A. G) G) C) C) C. C.
593	>N122	AGUUGUUUUUUUCCUAAAAAA	0.0	.....................	A. G. U. U. G. U. U. U. U. U. U. U. C. C. U. A. A. A. A. A. A.
594	>N123	AUAUUUUAGCUAAUGCCUCUA	0.0	........((....)).....	A. U. A. U. U. U. U. A. G( C( U. A. A. U. G) C) C. U. C. U. A.
595	>N124	AAGGAAAGUUUAAAGUUCUGG	0.0	.....................	A. A. G. G. A. A. A. G. U. U. U. A. A. A. G. U. U. C. U. G. G.
596	>N125	AGUCUGUGUUUCCGACAUGGU	0.0	...(((((((...))))))).	A. G. U. C( U( G( U( G( U( U( U. C. C. G) A) C) A) U) G) G) U.
597	>N126	UUUAUAAAAUUAUUAAAAUGA	0.0	.....................	U. U. U. A. U. A. A. A. A. U. U. A. U. U. A. A. A. A. U. G. A.
598	>N127	GUGUCAUUAUUCGCACAAGAC	0.0	((((........)))).....	G( U( G( U( C. A. U. U. A. U. U. C. G) C) A) C) A. A. G. A. C.
599	>N128	AAUUUGGUUAUUAGGAGGAGG	0.0	.....................	A. A. U. U. U. G. G. U. U. A. U. U. A. G. G. A. G. G. A. G. G.
600	>N129	CAUGGUGCCUUCUCCAAAAUU	0.0	..(((........))).....	C. A. U( G( G( U. G. C. C. U. U. C. U. C) C) A) A. A. A. U. U.
601	>N130	GAUGCUAUGAUAGUAUAUAUA	0.0	.((((((...)))))).....	G. A( U( G( C( U( A( U. G. A. U) A) G) U) A) U) A. U. A. U. A.
602	>N131	UAUGGUCACUUGAUCUUUGAC	0.0	...((((....))))......	U. A. U. G( G( U( C( A. C. U. U. G) A) U) C) U. U. U. G. A. C.
603	>N132	GUGAUGUCUAUCCUUGAUAUU	0.0	..((((((.......))))))	G. U. G( A( U( G( U( C( U. A. U. C. C. U. U. G) A) U) A) U) U)
604	>N133	CGAUUCCUGUUAUUUUGAUUU	0.0	.....................	C. G. A. U. U. C. C. U. G. U. U. A. U. U. U. U. G. A. U. U. U.
605	>N134	UAUUGUUGUGUUGUAUGCAUG	0.0	.......((((.....)))).	U. A. U. U. G. U. U. G( U( G( U( U. G. U. A. U. G) C) A) U) G.
606	>N135	UUAGGAUGAUUAGUAACACAA	0.0	.....................	U. U. A. G. G. A. U. G. A. U. U. A. G. U. A. A. C. A. C. A. A.
607	>N136	AAUGAGCCACUCGAGGGGUUC	0.0	...(((((........)))))	A. A. U. G( A( G( C( C( A. C. U. C. G. A. G. G. G) G) U) U) C)
608	>N137	GGACGCUUUCUCUAAAUUGUU	0.0	.....................	G. G. A. C. G. C. U. U. U. C. U. C. U. A. A. A. U. U. G. U. U.
609	>N138	UUAGGGAAGUUUGCACAGGUG	0.0	.....................	U. U. A. G. G. G. A. A. G. U. U. U. G. C. A. C. A. G. G. U. G.
610	>N139	UAACUGGUGUUCAGUCGAGGU	0.0	..((((.....))))......	U. A. A( C( U( G( G. U. G. U. U. C) A) G) U) C. G. A. G. G. U.
611	>N140	AUGGCACAGGUCGAAAGGCUU	0.0	.......(((((....)))))	A. U. G. G. C. A. C. A( G( G( U( C( G. A. A. A. G) G) C) U) U)
612	>N141	GUAGCUCUGGUUAAAAUAUCU	0.0	.((((....))))........	G. U( A( G( C( U. C. U. G. G) U) U) A) A. A. A. U. A. U. C. U.
613	>N142	GGGGGGAGGCUUGUUUGCUGU	0.0	.......(((......)))..	G. G. G. G. G. G. A. G( G( C( U. U. G. U. U. U. G) C) U) G. U.
614	>N143	AGGUUUUGUGUAAUGCCCCUA	0.0	.(((..........)))....	A. G( G( U( U. U. U. G. U. G. U. A. A. U. G) C) C) C. C. U. A.
615	>N144	CCUUGUGCCCUGCCUGUCCCG	0.0	.....................	C. C. U. U. G. U. G. C. C. C. U. G. C. C. U. G. U. C. C. C. G.
616	>N145	UCUUAUCCCCUACAGUCAUAA	0.0	.....................	U. C. U. U. A. U. C. C. C. C. U. A. C. A. G. U. C. A. U. A. A.
617	>N146	AACUCCUGAUUCGGCGUGCAC	0.0	.((.((......)).))....	A. A( C( U. C( C( U. G. A. U. U. C. G) G) C. G) U) G. C. A. C.
618	>N147	UUAAUGAAAAUAUCCCCGUUU	0.0	.....................	U. U. A. A. U. G. A. A. A. A. U. A. U. C. C. C. C. G. U. U. U.
619	>N148	GCUAUAGACCUCUCUAAUGUU	0.0	....((((....)))).....	G. C. U. A. U( A( G( A( C. C. U. C. U) C) U) A) A. U. G. U. U.
620	>N149	GAGACACCAAUUCAAUGGCAU	0.0	......(((......)))...	G. A. G. A. C. A. C( C( A( A. U. U. C. A. A. U) G) G) C. A. U.
621	>N150	AAGGGGACCUUGCAGUAACAG	0.0	((((...))))..........	A( A( G( G( G. G. A. C) C) U) U) G. C. A. G. U. A. A. C. A. G.
622	>N151	UCUUUUAACAUUUGAAAUAUC	0.0	.....................	U. C. U. U. U. U. A. A. C. A. U. U. U. G. A. A. A. U. A. U. C.
623	>N152	ACCUAUCUUGUGGGUAGUGGC	0.0	((((((...))))))......	A( C( C( U( A( U( C. U. U. G) U) G) G) G) U) A. G. U. G. G. C.
624	>N153	UGCAUGGGAAUGCACUAAAUA	0.0	(((((....))))).......	U( G( C( A( U( G. G. G. A. A) U) G) C) A) C. U. A. A. A. U. A.
625	>N154	UUGCCAAAUGUUGGGUCCGGC	0.0	...((((...)))).......	U. U. G. C( C( A( A( A. U. G. U) U) G) G) G. U. C. C. G. G. C.
626	>N155	UAAAAAUAAAUGACACUUCAG	0.0	.....................	U. A. A. A. A. A. U. A. A. A. U. G. A. C. A. C. U. U. C. A. G.
627	>N156	CUGUAGAGUUUUUGGCUUUUU	0.0	....((((((...))))))..	C. U. G. U. A( G( A( G( U( U( U. U. U. G) G) C) U) U) U) U. U.
628	>N157	UAAUUGUGUAUGUGUCUUUUA	0.0	.....................	U. A. A. U. U. G. U. G. U. A. U. G. U. G. U. C. U. U. U. U. A.
629	>N158	CAGAAAUACCUCUCCUGGGCA	0.0	........((......))...	C. A. G. A. A. A. U. A. C( C( U. C. U. C. C. U. G) G) G. C. A.
630	>N159	GUGCUGACUCUGGGGGCCAUA	0.0	((.((.......)).))....	G( U( G. C( U( G. A. C. U. C. U. G. G) G) G. G) C) C. A. U. A.
631	>N160	AGGAGUAGGAUGGGGGCUGGG	0.0	.....(((........)))..	A. G. G. A. G. U( A( G( G. A. U. G. G. G. G. G. C) U) G) G. G.
632	>N161	CUCAGAAUCCUCGAAACGCUC	0.0	.....................	C. U. C. A. G. A. A. U. C. C. U. C. G. A. A. A. C. G. C. U. C.
633	>N162	GGAAAAAUUCUUCUAAGUGGG	0.0	((((......)))).......	G( G( A( A( A. A. A. U. U. C. U) U) C) U) A. A. G. U. G. G. G.
634	>N163	AAAGAAAGGGUUUAUUAAAAG	0.0	.....................	A. A. A. G. A. A. A. G. G. G. U. U. U. A. U. U. A. A. A. A. G.
635	>N164	UGAAACCUGUUUGCUCAGGUU	0.0	...((((((......))))))	U. G. A. A( A( C( C( U( G( U. U. U. G. C. U. C) A) G) G) U) U)
636	>N165	UACUCCAAGAUGAUUUGGCGG	0.0	..(.((((......)))).).	U. A. C( U. C( C( A( A( G. A. U. G. A. U. U) U) G) G) C. G) G.
637	>N166	CCUUGAUUAAUAAGGACGCAC	0.0	(((((.....)))))......	C( C( U( U( G( A. U. U. A. A. U) A) A) G) G) A. C. G. C. A. C.
638	>N167	UGUUUUUUCCUCUACCAGCCA	0.0	.....................	U. G. U. U. U. U. U. U. C. C. U. C. U. A. C. C. A. G. C. C. A.
639	>N168	GAAAAAAAAAUGUUCAUGUCU	0.0	.....................	G. A. A. A. A. A. A. A. A. A. U. G. U. U. C. A. U. G. U. C. U.
640	>N169	AAGAGUGACAUGUUAUUUUUA	0.0	((((((((....)))))))).	A( A( G( A( G( U( G( A( C. A. U. G. U) U) A) U) U) U) U) U) A.
641	>N170	UUUUGAAAAGUUUAAUUGGUA	0.0	.....................	U. U. U. U. G. A. A. A. A. G. U. U. U. A. A. U. U. G. G. U. A.
642	>N171	CUUGGGACAAUAACAGACACC	0.0	.....................	C. U. U. G. G. G. A. C. A. A. U. A. A. C. A. G. A. C. A. C. C.
643	>N172	UAGUUUCAGAUCGGGUUGCUU	0.0	.....................	U. A. G. U. U. U. C. A. G. A. U. C. G. G. G. U. U. G. C. U. U.
644	>N173	UUGAAAGAGGUUGGUACCAAA	0.0	........(((....)))...	U. U. G. A. A. A. G. A. G( G( U( U. G. G. U. A) C) C) A. A. A.
645	>N174	CCCACCCAAAUAAAAGAGCCG	0.0	.....................	C. C. C. A. C. C. C. A. A. A. U. A. A. A. A. G. A. G. C. C. G.
646	>N175	UUAGUAGCUGUUUAGGGAGGG	0.0	.....................	U. U. A. G. U. A. G. C. U. G. U. U. U. A. G. G. G. A. G. G. G.
647	>N176	UUAGCUUCCUUGUCCAAUGGG	0.0	.......(((........)))	U. U. A. G. C. U. U. C( C( U( U. G. U. C. C. A. A. U. G) G) G)
648	>N177	AUAAACCCUUUCCUCUUCAUC	0.0	.....................	A. U. A. A. A. C. C. C. U. U. U. C. C. U. C. U. U. C. A. U. C.
649	>N178	UUUGUUGUAUUUUAAAAGUGC	0.0	......((((((...))))))	U. U. U. G. U. U. G( U( A( U( U( U( U. A. A. A) A) G) U) G) C)
650	>N179	AGCACCCGAUUUUCUACUGGG	0.0	....((((.........))))	A. G. C. A. C( C( C( G( A. U. U. U. U. C. U. A. C. U) G) G) G)
651	>N180	CCUCCUCAAGUGAUGUCCCAG	0.0	.....................	C. C. U. C. C. U. C. A. A. G. U. G. A. U. G. U. C. C. C. A. G.
652	>N181	UAUUUGGAGUUUGUCUUAAGA	0.0	.....................	U. A. U. U. U. G. G. A. G. U. U. U. G. U. C. U. U. A. A. G. A.
653	>N182	GACUCUGACAUUCUAGUUGGC	0.0	....(((((......))))).	G. A. C. U. C( U( G( A( C( A. U. U. C. U. A. G) U) U) G) G) C.
654	>N183	UAAUUAAUGUUCCACUCUACA	0.0	.....................	U. A. A. U. U. A. A. U. G. U. U. C. C. A. C. U. C. U. A. C. A.
655	>N184	CGUAAAUUUAUAUGUAUACCA	0.0	.....................	C. G. U. A. A. A. U. U. U. A. U. A. U. G. U. A. U. A. C. C. A.
656	>N185	UUCUCAGGACUGAAUGGGAUA	0.0	.(((((........)))))..	U. U( C( U( C( A( G. G. A. C. U. G. A. A. U) G) G) G) A) U. A.
657	>N186	ACCCCCCUAGUUCCUGGGCCC	0.0	....(((........)))...	A. C. C. C. C( C( C( U. A. G. U. U. C. C. U. G) G) G) C. C. C.
658	>N187	ACUGCUGGCAUUCCCUUUGGG	0.0	............(((...)))	A. C. U. G. C. U. G. G. C. A. U. U. C( C( C( U. U. U. G) G) G)
659	>N188	UACGGCGGCCUCCGAGCCCCC	0.0	...((.(((......))))).	U. A. C. G( G( C. G( G( C( C. U. C. C. G. A. G) C) C) C) C) C.
660	>N189	CAGUCAAAGUUAAAAGCCACA	0.0	.....................	C. A. G. U. C. A. A. A. G. U. U. A. A. A. A. G. C. C. A. C. A.
661	>N190	UGUUCUUUUUUUUUUUUUUUU	0.0	.....................	U. G. U. U. C. U. U. U. U. U. U. U. U. U. U. U. U. U. U. U. U.
662	>N191	GUGCUCGAAGUGGCCACAGAA	0.0	(((((......)).)))....	G( U( G( C( U( C. G. A. A. G. U. G) G) C. C) A) C) A. G. A. A.
663	>N192	AGCAGGGUCAUGUUCGUCAAC	0.0	.(((......)))........	A. G( C( A( G. G. G. U. C. A. U) G) U) U. C. G. U. C. A. A. C.
664	>N193	UCGCUCUUGGUUUUGGCUUCC	0.0	..((.(........)))....	U. C. G( C( U. C( U. U. G. G. U. U. U. U. G) G) C) U. U. C. C.
665	>N194	AAAUGUUAAGUGAGGACAAGG	0.0	...((((.......))))...	A. A. A. U( G( U( U( A. A. G. U. G. A. G. G) A) C) A) A. G. G.
666	>N195	GUGCUAGUGAUUGAGCCACCA	0.0	(((((........)).)))..	G( U( G( C( U( A. G. U. G. A. U. U. G. A) G) C. C) A) C) C. A.
667	>N196	AAUAGGGGUCUUAUGUUUUUA	0.0	.(((((...))))).......	A. A( U( A( G( G( G. G. U. C) U) U) A) U) G. U. U. U. U. U. A.
668	>N197	UUAAAAUGACUCUCAAGGGCU	0.0	.........(((....)))..	U. U. A. A. A. A. U. G. A. C( U( C( U. C. A. A. G) G) G) C. U.
669	>N198	GUCCUGGGGCUCCAACUCAGG	0.0	..((((((.......))))))	G. U. C( C( U( G( G( G( G. C. U. C. C. A. A. C) U) C) A) G) G)
670	>N199	GAUGUAGACCUGAGGCCUCAG	0.0	.........((((....))))	G. A. U. G. U. A. G. A. C. C( U( G( A( G. G. C. C. U) C) A) G)
671	>N200	AUAAGAAAAGUUCCAAGGUAC	0.0	.....................	A. U. A. A. G. A. A. A. A. G. U. U. C. C. A. A. G. G. U. A. C.
672	>N201	AGAUGGUAGAUAAAACCUAGC	0.0	....(((.......)))....	A. G. A. U. G( G( U( A. G. A. U. A. A. A. A) C) C) U. A. G. C.
673	>N202	AGGAAGAGGCUGAGCACAAGG	0.0	.....................	A. G. G. A. A. G. A. G. G. C. U. G. A. G. C. A. C. A. A. G. G.
674	>N203	UGUGUAUAUAUAUAUAUAUAC	0.0	.((((((((....))))))))	U. G( U( G( U( A( U( A( U( A. U. A. U. A) U) A) U) A) U) A) C)
675	>N204	UUUGAGGGUGUGGCCUUGCUG	0.0	...((((......))))....	U. U. U. G( A( G( G( G. U. G. U. G. G. C) C) U) U) G. C. U. G.
676	>N205	CUGGGGAGCUUAGGACUCCCU	0.0	..(((((((....).))))))	C. U. G( G( G( G( A( G( C( U. U. A. G. G) A. C) U) C) C) C) U)
677	>N206	AACUAUGUUUUAAUUGAUGAU	0.0	.....................	A. A. C. U. A. U. G. U. U. U. U. A. A. U. U. G. A. U. G. A. U.
678	>N207	UGGGGGUUUUUUUGGGGGGUG	0.0	.....................	U. G. G. G. G. G. U. U. U. U. U. U. U. G. G. G. G. G. G. U. G.
679	>N208	GGGGGGGGUGUACUAAGAAUU	0.0	.....................	G. G. G. G. G. G. G. G. U. G. U. A. C. U. A. A. G. A. A. U. U.
680	>N209	UUUUUUUUUCUAACUUGGGCU	0.0	.....................	U. U. U. U. U. U. U. U. U. C. U. A. A. C. U. U. G. G. G. C. U.
681	>N210	CGCCUUAAGAUCAACGGAAAA	0.0	.....................	C. G. C. C. U. U. A. A. G. A. U. C. A. A. C. G. G. A. A. A. A.
682	>N211	GCAAAAAAUAUCAUGGCAAAG	0.0	.....................	G. C. A. A. A. A. A. A. U. A. U. C. A. U. G. G. C. A. A. A. G.
683	>N212	UCUGUAAGCUUAAGGCCCAAA	0.0	.......(((...))).....	U. C. U. G. U. A. A. G( C( U( U. A. A. G) G) C) C. C. A. A. A.
684	>N213	CUACACUUUUUCACUGCAACC	0.0	.....................	C. U. A. C. A. C. U. U. U. U. U. C. A. C. U. G. C. A. A. C. C.
685	>N214	AUGUGGUUGCUGGGAAUUGAA	0.0	.....................	A. U. G. U. G. G. U. U. G. C. U. G. G. G. A. A. U. U. G. A. A.
686	>N215	GGAGGGAAGGUAGAAAAUGAG	0.0	.....................	G. G. A. G. G. G. A. A. G. G. U. A. G. A. A. A. A. U. G. A. G.
687	>N216	GACGCUCAGGUGGCACGCGGC	0.0	..(((...........)))..	G. A. C( G( C( U. C. A. G. G. U. G. G. C. A. C. G) C) G) G. C.
688	>N217	CCCUGUUUUAUGCAAUGCUGG	0.0	...(((.....))).......	C. C. C. U( G( U( U. U. U. A. U. G) C) A) A. U. G. C. U. G. G.
689	>N218	AAGUGAAGCCUAAGCAGCCAG	0.0	.......((....))......	A. A. G. U. G. A. A. G( C( C. U. A. A. G) C) A. G. C. C. A. G.
690	>N219	UUUAGGUUUCUGGGUGGAGCG	0.0	.....(((((.....))))).	U. U. U. A. G. G( U( U( U( C( U. G. G. G. U. G) G) A) G) C) G.
691	>N220	GAAGGCCACUUUGGAAGAGUC	0.0	((((....)))).........	G( A( A( G( G. C. C. A. C) U) U) U) G. G. A. A. G. A. G. U. C.
692	>N221	GCCCUCGGACUACACGUGGAG	0.0	..((.((.......)).))..	G. C. C( C( U. C( G( G. A. C. U. A. C. A. C) G) U. G) G) A. G.
693	>N222	UUGUGUCUGGUGUGGUUGGGA	0.0	.....(((.(......).)))	U. U. G. U. G. U( C( U( G. G( U. G. U. G. G. U. U) G. G) G) A)
694	>N223	CGGAUGGUUGUGAGCCACCAU	0.0	.((.(((((...)))))))..	C. G( G( A. U( G( G( U( U( G. U. G. A) G) C) C) A) C) C) A. U.
695	>N224	CUGUGGGAGGUGGGGAGAGGG	0.0	.....................	C. U. G. U. G. G. G. A. G. G. U. G. G. G. G. A. G. A. G. G. G.
696	>N225	AAAAAGAGUUUGGACUACACA	0.0	.....................	A. A. A. A. A. G. A. G. U. U. U. G. G. A. C. U. A. C. A. C. A.
697	>N226	CCCGGGUCACUUUGGGCUCGG	0.0	.(((((((......)))))))	C. C( C( G( G( G( U( C( A. C. U. U. U. G. G) G) C) U) C) G) G)
698	>N227	CAGGGAGGGAUACUGGCAUUG	0.0	(((.........)))......	C( A( G( G. G. A. G. G. G. A. U. A. C) U) G) G. C. A. U. U. G.
699	>N228	UACUCCCACCUCCUGCUCAGA	0.0	.....................	U. A. C. U. C. C. C. A. C. C. U. C. C. U. G. C. U. C. A. G. A.
700	>N229	UGAGCUAUGGUGAGUCUGGGU	0.0	.....................	U. G. A. G. C. U. A. U. G. G. U. G. A. G. U. C. U. G. G. G. U.
701	>N230	AUGUAUUUUUUAUAAAGAAUA	0.0	...(((((((....)))))))	A. U. G. U( A( U( U( U( U( U( U. A. U. A. A) A) G) A) A) U) A)
702	>N231	AUUUCAGACCUUGAAGACAAG	0.0	.........((((....))))	A. U. U. U. C. A. G. A. C. C( U( U( G( A. A. G. A. C) A) A) G)
703	>N232	GAUGUUCCCUUUCUUCAUAAC	0.0	.....................	G. A. U. G. U. U. C. C. C. U. U. U. C. U. U. C. A. U. A. A. C.
704	>N233	UAUGGUAUAUUAUUCAUCUAU	0.0	.((((........))))....	U. A( U( G( G( U. A. U. A. U. U. A. U. U) C) A) U) C. U. A. U.
705	>N234	CCCCACUGACUAGCGUUCAUG	0.0	.....................	C. C. C. C. A. C. U. G. A. C. U. A. G. C. G. U. U. C. A. U. G.
706	>N235	AGCAUGAACUUGAGUGUGGUG	0.0	.((((........))))....	A. G( C( A( U( G. A. A. C. U. U. G. A. G) U) G) U) G. G. U. G.
707	>N236	AACAACCAAAUAAAAGAAAAA	0.0	.....................	A. A. C. A. A. C. C. A. A. A. U. A. A. A. A. G. A. A. A. A. A.
708	>N237	UUUCUUUAAAUAAUGUGUGUU	0.0	.....................	U. U. U. C. U. U. U. A. A. A. U. A. A. U. G. U. G. U. G. U. U.
709	>N238	GAAAGAAUUGUAAGCCAGCUA	0.0	.....................	G. A. A. A. G. A. A. U. U. G. U. A. A. G. C. C. A. G. C. U. A.
710	>N239	CACCCACCGGUACUACUGAAG	0.0	.(((....)))..........	C. A( C( C( C. A. C. C. G) G) U) A. C. U. A. C. U. G. A. A. G.
711	>N240	CAUGAGAUCCUGGGGACAGUC	0.0	.........(((....)))..	C. A. U. G. A. G. A. U. C. C( U( G( G. G. G. A. C) A) G) U. C.
712	>N241	GUAUAGCCUUUUGUAGAAGGA	0.0	......(((((....))))).	G. U. A. U. A. G. C( C( U( U( U( U. G. U. A. G) A) A) G) G) A.
713	>N242	UGUCAGAGACUGAGAGGAGAG	0.0	(.((((...)))).)......	U( G. U( C( A( G( A. G. A. C) U) G) A) G. A) G. G. A. G. A. G.
714	>N243	AGUUGCCACUUUAGCAUAGGC	0.0	....(((...........)))	A. G. U. U. G( C( C( A. C. U. U. U. A. G. C. A. U. A. G) G) C)
715	>N244	AACAGGCUGCUUCAUGGAUUA	0.0	.....................	A. A. C. A. G. G. C. U. G. C. U. U. C. A. U. G. G. A. U. U. A.
716	>N245	GUGGCUACAAUUGUUGCACUC	0.0	(((((.......)))))....	G( U( G( G( C( U. A. C. A. A. U. U. G) U) U) G) C) A. C. U. C.
717	>N246	CAGUUCUGAGUGUCUGGAUUU	0.0	.(((((.((...)).))))).	C. A( G( U( U( C( U. G( A( G. U. G. U) C) U. G) G) A) U) U) U.
718	>N247	AGUCAGUAAGUCAGGUCCCAU	0.0	.....................	A. G. U. C. A. G. U. A. A. G. U. C. A. G. G. U. C. C. C. A. U.
719	>N248	AAGUUGAAUGUGGAGGGGAAA	0.0	.....................	A. A. G. U. U. G. A. A. U. G. U. G. G. A. G. G. G. G. A. A. A.
720	>N249	ACAGACAGGGUACUUGUUUGG	0.0	.((((((((...)))))))).	A. C( A( G( A( C( A( G( G( G. U. A. C) U) U) G) U) U) U) G) G.
721	>N250	CAAACCAACCUGCCUUUUUCA	0.0	.....................	C. A. A. A. C. C. A. A. C. C. U. G. C. C. U. U. U. U. U. C. A.
722	>N251	GAGGAAACACUGAGGUAACGG	0.0	.....................	G. A. G. G. A. A. A. C. A. C. U. G. A. G. G. U. A. A. C. G. G.
723	>N252	AACACAAAACUACAAAAGAAC	0.0	.....................	A. A. C. A. C. A. A. A. A. C. U. A. C. A. A. A. A. G. A. A. C.
724	>N253	UAUGUAGUACUGGUUGGGCCA	0.0	..........((((...))))	U. A. U. G. U. A. G. U. A. C. U( G( G( U( U. G. G. G) C) C) A)
725	>N254	AAGGAUGGCAUGGAUACUAGG	0.0	.....................	A. A. G. G. A. U. G. G. C. A. U. G. G. A. U. A. C. U. A. G. G.
726	>N255	CAGAUAAUCCUAGAUUGUGUU	0.0	.(.((((((...)))))).).	C. A( G. A( U( A( A( U( C( C. U. A. G) A) U) U) G) U) G. U) U.
727	>N256	CGAGGUCCCCUAGACACAGGC	0.0	....(((.....)))......	C. G. A. G. G( U( C( C. C. C. U. A. G) A) C) A. C. A. G. G. C.
728	>N257	CCUUUGCCCAUGUUAACAUUA	0.0	.....................	C. C. U. U. U. G. C. C. C. A. U. G. U. U. A. A. C. A. U. U. A.
729	>N258	GUGCCUUGCCUGCGGAGUCUC	0.0	...((........))......	G. U. G. C( C( U. U. G. C. C. U. G. C. G) G) A. G. U. C. U. C.
730	>N259	UGGAAGGAGUUACAGAGACAA	0.0	.....................	U. G. G. A. A. G. G. A. G. U. U. A. C. A. G. A. G. A. C. A. A.
731	>N260	UUUGUGGUGGUGUUAAAAAGA	0.0	.....................	U. U. U. G. U. G. G. U. G. G. U. G. U. U. A. A. A. A. A. G. A.
732	>N261	UCUUUCCAGAUAAAAGGUGGA	0.0	....((((.........))))	U. C. U. U. U( C( C( A( G. A. U. A. A. A. A. G. G. U) G) G) A)
733	>N262	UUGCAGGGGAUGAAAAGGGCU	0.0	.....................	U. U. G. C. A. G. G. G. G. A. U. G. A. A. A. A. G. G. G. C. U.
734	>N263	GACUACAGGCUCCCCUCAUUG	0.0	......(((....))).....	G. A. C. U. A. C. A( G( G( C. U. C. C. C) C) U) C. A. U. U. G.
735	>N264	GCCAUUCAAUUCCUUAAUACU	0.0	.....................	G. C. C. A. U. U. C. A. A. U. U. C. C. U. U. A. A. U. A. C. U.
736	>N265	GCGAAGACCAUCUCCCCCUCC	0.0	.....................	G. C. G. A. A. G. A. C. C. A. U. C. U. C. C. C. C. C. U. C. C.
737	>N266	CCACCCGGCCUGAUAGUCUGG	0.0	...((.(((......))).))	C. C. A. C( C( C. G( G( C( C. U. G. A. U. A. G) U) C) U. G) G)
738	>N267	AUCUGCACAGUCAAGAGAAGU	0.0	.....................	A. U. C. U. G. C. A. C. A. G. U. C. A. A. G. A. G. A. A. G. U.
739	>N268	AAGAUGAAUGUCAAGGAUGUU	0.0	......((((((...))))))	A. A. G. A. U. G. A( A( U( G( U( C( A. A. G. G) A) U) G) U) U)
740	>N269	UGGUAUCAAGUCCAGUCCCAA	0.0	(((........))).......	U( G( G( U. A. U. C. A. A. G. U. C) C) A) G. U. C. C. C. A. A.
741	>N270	AUGCUAGACUUGCGAGCCUGC	0.0	..((.......))........	A. U. G( C( U. A. G. A. C. U. U. G) C) G. A. G. C. C. U. G. C.
742	>N271	AAAAAAAUGAUUGUUGUUUUU	0.0	.....................	A. A. A. A. A. A. A. U. G. A. U. U. G. U. U. G. U. U. U. U. U.
743	>N272	GAAAGAUAACUACCUUGGGGA	0.0	.....................	G. A. A. A. G. A. U. A. A. C. U. A. C. C. U. U. G. G. G. G. A.
744	>N273	GGCGCCCCAAUGAUUGUAUAU	0.0	((....)).............	G( G( C. G. C. C. C) C) A. A. U. G. A. U. U. G. U. A. U. A. U.
745	>N274	UACUCACUUGUUCACCAGCAU	0.0	.....................	U. A. C. U. C. A. C. U. U. G. U. U. C. A. C. C. A. G. C. A. U.
746	>N275	GAGUCAGCCCUGCAGGGCAAC	0.0	......((((....))))...	G. A. G. U. C. A. G( C( C( C( U. G. C. A. G) G) G) C) A. A. C.
747	>N276	AAACAUAGAUUAUUUAUACCU	0.0	.....................	A. A. A. C. A. U. A. G. A. U. U. A. U. U. U. A. U. A. C. C. U.
748	>N277	ACCUGCACUGUAUCGUGCCUC	0.0	....((((......))))...	A. C. C. U. G( C( A( C( U. G. U. A. U. C. G) U) G) C) C. U. C.
749	>N278	AAUUCAGAGGUUACCACACUG	0.0	.....................	A. A. U. U. C. A. G. A. G. G. U. U. A. C. C. A. C. A. C. U. G.
750	>N279	CCCUAACUCCUAAAUAUUUCU	0.0	.....................	C. C. C. U. A. A. C. U. C. C. U. A. A. A. U. A. U. U. U. C. U.
751	>N280	ACUCCAACUAUGGAAGGAGGG	0.0	.((((..........))))..	A. C( U( C( C( A. A. C. U. A. U. G. G. A. A. G) G) A) G) G. G.
752	>N281	CUGACUGCUCUUCUGGAGGUC	0.0	..(((..((((...)))))))	C. U. G( A( C( U. G. C( U( C( U( U. C. U. G) G) A) G) G) U) C)
753	>N282	UUUUUGGUCUUCAUGGGUACU	0.0	.....................	U. U. U. U. U. G. G. U. C. U. U. C. A. U. G. G. G. U. A. C. U.
754	>N283	UUUCAGUAAGUAGGACACAGU	0.0	.....................	U. U. U. C. A. G. U. A. A. G. U. A. G. G. A. C. A. C. A. G. U.
755	>N284	CUUAGAUAAAUAAGGUUUCAC	0.0	((((......)))).......	C( U( U( A( G. A. U. A. A. A. U) A) A) G) G. U. U. U. C. A. C.
756	>N285	ACUUCCCCUCUAAUGCCCCCC	0.0	.....................	A. C. U. U. C. C. C. C. U. C. U. A. A. U. G. C. C. C. C. C. C.
757	>N286	AGGCUAGAGUUAUAGGCAAGU	0.0	.(.(((......))).)....	A. G( G. C( U( A( G. A. G. U. U. A. U) A) G) G. C) A. A. G. U.
758	>N287	AUAAGGAACUUCCUUUGUGAU	0.0	..(((((...)))))......	A. U. A( A( G( G( A( A. C. U. U) C) C) U) U) U. G. U. G. A. U.
759	>N288	UGUGGUUUGUUUGAGACAGGG	0.0	....((((.....))))....	U. G. U. G. G( U( U( U( G. U. U. U. G. A) G) A) C) A. G. G. G.
760	>N289	ACUGAUUCCUUCUCUAGGUGG	0.0	.......(((.....)))...	A. C. U. G. A. U. U. C( C( U( U. C. U. C. U. A) G) G) U. G. G.
761	>N290	GAUCCAGACAUGGCCCUCCAA	0.0	...(((....)))........	G. A. U. C( C( A( G. A. C. A. U) G) G) C. C. C. U. C. C. A. A.
762	>N291	CCAUGGCUGCUAAAGUAGUUA	0.0	...(((((((....)))))))	C. C. A. U( G( G( C( U( G( C( U. A. A. A. G) U) A) G) U) U) A)
763	>N292	CCUCUUCUUCUUCUCUCCCCC	0.0	.....................	C. C. U. C. U. U. C. U. U. C. U. U. C. U. C. U. C. C. C. C. C.
764	>N293	CGUCAGGUAUUUUAUCAGAGC	0.0	..((.((((...)))).))..	C. G. U( C( A. G( G( U( A( U. U. U. U) A) U) C) A. G) A) G. C.
765	>N294	AAGAAGAAGAUAAAGGAGGAG	0.0	.....................	A. A. G. A. A. G. A. A. G. A. U. A. A. A. G. G. A. G. G. A. G.
766	>N295	AUCCAUCAGAUGGGAGAUGGU	0.0	..(((((........))))).	A. U. C( C( A( U( C( A. G. A. U. G. G. G. A. G) A) U) G) G) U.
767	>N296	AAAGAGAUAUUCUCUAGCAAU	0.0	..(((((...)))))......	A. A. A( G( A( G( A( U. A. U. U) C) U) C) U) A. G. C. A. A. U.
768	>N297	CCUAUACAAGUCAAUGAAUAA	0.0	.....................	C. C. U. A. U. A. C. A. A. G. U. C. A. A. U. G. A. A. U. A. A.
769	>N298	CACUGAUUCUUUAGCAGACAA	0.0	..((((....)))).......	C. A. C( U( G( A( U. U. C. U. U) U) A) G) C. A. G. A. C. A. A.
770	>N299	GAGCCAGUUGUGCUAUGAUCC	0.0	.((((....).))).......	G. A( G( C( C( A. G. U. U. G) U. G) C) U) A. U. G. A. U. C. C.
771	>N300	GGGGUGUCUUUCAAACAUAAU	0.0	...((((.......))))...	G. G. G. G( U( G( U( C. U. U. U. C. A. A. A) C) A) U) A. A. U.
772	>N301	GAGAUGAGGAUUGGGGUGCAU	0.0	.....................	G. A. G. A. U. G. A. G. G. A. U. U. G. G. G. G. U. G. C. A. U.
773	>N302	CACACGAGGCUAGGUCUUGGG	0.0	....((((((...))))))..	C. A. C. A. C( G( A( G( G( C( U. A. G. G) U) C) U) U) G) G. G.
774	>N303	GAGAUUGAUUUUCCUAUGGUC	0.0	((((.....))))........	G( A( G( A( U. U. G. A. U. U) U) U) C) C. U. A. U. G. G. U. C.
775	>N304	CAUUAGGGGGUGUGUGACCCA	0.0	.......((((.....)))).	C. A. U. U. A. G. G. G( G( G( U( G. U. G. U. G. A) C) C) C) A.
776	>N305	AGAGAAAGAUUAACACAUUCA	0.0	.....................	A. G. A. G. A. A. A. G. A. U. U. A. A. C. A. C. A. U. U. C. A.
777	>N306	UCAGCUUUUUUCUUUUCUUUC	0.0	.....................	U. C. A. G. C. U. U. U. U. U. U. C. U. U. U. U. C. U. U. U. C.
778	>N307	GCCUGCAGUUUAGGUAUGAUG	0.0	(((((.....)))))......	G( C( C( U( G( C. A. G. U. U. U) A) G) G) U) A. U. G. A. U. G.
779	>N308	AACUAGGAGCUCUCUGGUUGA	0.0	(((((((.....)))))))..	A( A( C( U( A( G( G( A. G. C. U. C. U) C) U) G) G) U) U) G. A.
780	>N309	AGUAGCCACAUUCUUCACCAA	0.0	.....................	A. G. U. A. G. C. C. A. C. A. U. U. C. U. U. C. A. C. C. A. A.
781	>N310	CUUUAAAAGAUUUUUGAUUAA	0.0	.....................	C. U. U. U. A. A. A. A. G. A. U. U. U. U. U. G. A. U. U. A. A.
782	>N311	ACGCCCAGCGUAAGGGCUUUA	0.0	..((((.......))))....	A. C. G( C( C( C( A. G. C. G. U. A. A. G) G) G) C) U. U. U. A.
783	>N312	AUAACCCACAUAACCAUACGU	0.0	.....................	A. U. A. A. C. C. C. A. C. A. U. A. A. C. C. A. U. A. C. G. U.
784	>N313	GGGCUUGAAAUAGAGACCUCA	0.0	((((((......))).)))..	G( G( G( C( U( U( G. A. A. A. U. A. G) A) G) A. C) C) U) C. A.
785	>N314	UAAUGGGUGCUGACAACAUCC	0.0	....(((((.......)))))	U. A. A. U. G( G( G( U( G( C. U. G. A. C. A. A. C) A) U) C) C)
786	>N315	GACAAAAUACUUUGGGUCUUA	0.0	(((..((....))..)))...	G( A( C( A. A. A( A( U. A. C. U. U) U) G. G. G) U) C) U. U. A.
787	>N316	GGGAAGGCUAUAAGAUAUUAC	0.0	.....................	G. G. G. A. A. G. G. C. U. A. U. A. A. G. A. U. A. U. U. A. C.
788	>N317	UAUUAUGUGGUCAAUUUUGGA	0.0	.....................	U. A. U. U. A. U. G. U. G. G. U. C. A. A. U. U. U. U. G. G. A.
789	>N318	CCACAGGCCAUGGAAAAGUGU	0.0	(((.......)))........	C( C( A( C. A. G. G. C. C. A. U) G) G) A. A. A. A. G. U. G. U.
790	>N319	UCUGAAACUCUAAGCCAGCCU	0.0	.....................	U. C. U. G. A. A. A. C. U. C. U. A. A. G. C. C. A. G. C. C. U.
791	>N320	CAACCAGGAAUAUCUGCAGAA	0.0	....(((......))).....	C. A. A. C. C( A( G( G. A. A. U. A. U. C) U) G) C. A. G. A. A.
792	>N321	AAUUAACAAAUAUAAACGUGG	0.0	.....................	A. A. U. U. A. A. C. A. A. A. U. A. U. A. A. A. C. G. U. G. G.
793	>N322	UGUUACACAUUGAUAACAUCU	0.0	(((((........)))))...	U( G( U( U( A( C. A. C. A. U. U. G. A. U) A) A) C) A) U. C. U.
794	>N323	UCCUCAUUUAUACUGGAAGGA	0.0	(((...........)))....	U( C( C( U. C. A. U. U. U. A. U. A. C. U. G) G) A) A. G. G. A.
795	>N324	AAAAAUACAAUUCCACGUCAC	0.0	.....................	A. A. A. A. A. U. A. C. A. A. U. U. C. C. A. C. G. U. C. A. C.
796	>N325	GAACAUACCUUCGAAGUAUAG	0.0	.....................	G. A. A. C. A. U. A. C. C. U. U. C. G. A. A. G. U. A. U. A. G.
797	>N326	GUAAACCUACUCCCCAAGACA	0.0	.....................	G. U. A. A. A. C. C. U. A. C. U. C. C. C. C. A. A. G. A. C. A.
798	>N327	UUUUCUGCGGUUUAUGCUUCU	0.0	......(((.....)))....	U. U. U. U. C. U. G( C( G( G. U. U. U. A. U) G) C) U. U. C. U.
799	>N328	GAAGGUGCUGUAUAGGUUACU	0.0	..((..(((.....)))..))	G. A. A( G( G. U. G( C( U( G. U. A. U. A. G) G) U) U. A. C) U)
800	>N329	CUUUUCCUAAUUAGUGGGUUU	0.0	.....((((.....))))...	C. U. U. U. U. C( C( U( A( A. U. U. A. G. U) G) G) G) U. U. U.
801	>N330	GUUUGUUACUUGUAUCCCUCA	0.0	.....................	G. U. U. U. G. U. U. A. C. U. U. G. U. A. U. C. C. C. U. C. A.
802	>N331	ACAAAUGCCUUUUAACCCUUU	0.0	.....................	A. C. A. A. A. U. G. C. C. U. U. U. U. A. A. C. C. C. U. U. U.
803	>N332	AUUUGAUGGUUCCUGGAACCA	0.0	......((((((...))))))	A. U. U. U. G. A. U( G( G( U( U( C( C. U. G. G) A) A) C) C) A)
804	>N333	AAUUGGAGGAUUAGGAAUAAA	0.0	.....................	A. A. U. U. G. G. A. G. G. A. U. U. A. G. G. A. A. U. A. A. A.
805	>N334	AUAUUUUAAAUAUUAAAAGAG	0.0	.....................	A. U. A. U. U. U. U. A. A. A. U. A. U. U. A. A. A. A. G. A. G.
806	>N335	UUUGCUGAAGUGGAAGGCGAG	0.0	.(((((.........))))).	U. U( U( G( C( U( G. A. A. G. U. G. G. A. A. G) G) C) G) A) G.
807	>N336	AACAUUGAAAUGGGUCUUCUC	0.0	.....................	A. A. C. A. U. U. G. A. A. A. U. G. G. G. U. C. U. U. C. U. C.
808	>N337	CUCCAAAUAGUUUGGACCAGA	0.0	.((((((...)))))).....	C. U( C( C( A( A( A( U. A. G. U) U) U) G) G) A) C. C. A. G. A.
809	>N338	UUUUCUGAAGUCCACCUUCUU	0.0	......((((.....))))..	U. U. U. U. C. U. G( A( A( G( U. C. C. A. C. C) U) U) C) U. U.
810	>N339	AGGGGCCCAAUUCCCGCCAAA	0.0	.((((......))))......	A. G( G( G( G( C. C. C. A. A. U. U) C) C) C) G. C. C. A. A. A.
811	>N340	GAAGGAGUUCUAAUACAUCAU	0.0	...((.((......)).))..	G. A. A. G( G( A. G( U( U. C. U. A. A. U. A) C) A. U) C) A. U.
812	>N341	UGAAACACCAUGAAUUUGAAA	0.0	.....................	U. G. A. A. A. C. A. C. C. A. U. G. A. A. U. U. U. G. A. A. A.
813	>N342	UCUUCUAAAGUAAGAUCCCCC	0.0	.....................	U. C. U. U. C. U. A. A. A. G. U. A. A. G. A. U. C. C. C. C. C.
814	>N343	GGUAACAGAAUCACCAGGGGA	0.0	(((.........)))......	G( G( U( A. A. C. A. G. A. A. U. C. A) C) C) A. G. G. G. G. A.
815	>N344	GAAAAAGGAGUGGAGAUCUGA	0.0	.....................	G. A. A. A. A. A. G. G. A. G. U. G. G. A. G. A. U. C. U. G. A.
816	>N345	AAUUUAGACAUAAGACUCUCC	0.0	.....................	A. A. U. U. U. A. G. A. C. A. U. A. A. G. A. C. U. C. U. C. C.
817	>N346	UUUGGAACACUGGGGAAACGA	0.0	.....................	U. U. U. G. G. A. A. C. A. C. U. G. G. G. G. A. A. A. C. G. A.
818	>N347	GUGAUUGGGUUACCUCACUCA	0.0	((((..((....))))))...	G( U( G( A( U. U. G( G( G. U. U. A. C) C) U) C) A) C) U. C. A.
819	>N348	CAGGGGCAGUUGUACCCCCUA	0.0	.(((((.........))))).	C. A( G( G( G( G( C. A. G. U. U. G. U. A. C. C) C) C) C) U) A.
820	>N349	CAAACUACCAUUGGGGAGCUU	0.0	....((.((....)).))...	C. A. A. A. C( U( A. C( C( A. U. U. G. G) G) G. A) G) C. U. U.
821	>N350	CUUUCCGCCUUACCACGUGGC	0.0	....((((........)))).	C. U. U. U. C( C( G( C( C. U. U. A. C. C. A. C. G) U) G) G) C.
822	>N351	CUCCCGCAAAUCCAUUCUUGG	0.0	...........(((....)))	C. U. C. C. C. G. C. A. A. A. U. C( C( A( U. U. C. U. U) G) G)
823	>N352	GAAAUAAUCAUACUCAGGGCU	0.0	.....................	G. A. A. A. U. A. A. U. C. A. U. A. C. U. C. A. G. G. G. C. U.
824	>N353	AAUUUUAUUUUUAUUUCAAAA	0.0	.....................	A. A. U. U. U. U. A. U. U. U. U. U. A. U. U. U. C. A. A. A. A.
825	>N354	AUAUCCAAAAUCUAUCCCCUC	0.0	.....................	A. U. A. U. C. C. A. A. A. A. U. C. U. A. U. C. C. C. C. U. C.
826	>N355	ACGCUAAAUCUCCUUUGUUUC	0.0	.....................	A. C. G. C. U. A. A. A. U. C. U. C. C. U. U. U. G. U. U. U. C.
827	>N356	AUCCCAAAAGUCCCCCAUACC	0.0	.....................	A. U. C. C. C. A. A. A. A. G. U. C. C. C. C. C. A. U. A. C. C.
828	>N357	AUGAUACCACUAACAGUAUUC	0.0	..(((((........))))).	A. U. G( A( U( A( C( C. A. C. U. A. A. C. A. G) U) A) U) U) C.
829	>N358	GGUAGGACAGUCUCUCGGUGG	0.0	.....................	G. G. U. A. G. G. A. C. A. G. U. C. U. C. U. C. G. G. U. G. G.
830	>N359	CCCCCACUAAUAGUAAUCCUC	0.0	.....................	C. C. C. C. C. A. C. U. A. A. U. A. G. U. A. A. U. C. C. U. C.
831	>N360	GACAAUACCUUCUGUGUCUAA	0.0	((((..........))))...	G( A( C( A( A. U. A. C. C. U. U. C. U. G. U) G) U) C) U. A. A.
832	>N361	GGGAAAAUGGUACAUAAUUUU	0.0	.....................	G. G. G. A. A. A. A. U. G. G. U. A. C. A. U. A. A. U. U. U. U.
833	>N362	AAAGAGGGCAUGUAUGUGGGU	0.0	.....................	A. A. A. G. A. G. G. G. C. A. U. G. U. A. U. G. U. G. G. G. U.
834	>N363	AUUCCCCUUCUAUAUCUAGAG	0.0	........((((....)))).	A. U. U. C. C. C. C. U. U( C( U( A( U. A. U. C. U) A) G) A) G.
835	>N364	UCUGGAACCAUAGAUUCGAGC	0.0	.((.(((.......))).)).	U. C( U( G. G( A( A( C. C. A. U. A. G. A. U) U) C) G. A) G) C.
836	>N365	UUUUGCUGCUUACAGGAAACU	0.0	.(((.(((....))).)))..	U. U( U( U( G. C( U( G( C. U. U. A. C) A) G) G. A) A) A) C. U.
837	>N366	CUCGGACAAAUCAAAAAGUUA	0.0	.....................	C. U. C. G. G. A. C. A. A. A. U. C. A. A. A. A. A. G. U. U. A.
838	>N367	GGAUACCACUUUACCAUUAGC	0.0	.....................	G. G. A. U. A. C. C. A. C. U. U. U. A. C. C. A. U. U. A. G. C.
839	>N368	CGGAAACCCCUUUCCUAUUUA	0.0	.(((((....)))))......	C. G( G( A( A( A( C. C. C. C. U) U) U) C) C) U. A. U. U. U. A.
840	>N369	GAAGAUUAGGUUGAAAAUUAA	0.0	.....................	G. A. A. G. A. U. U. A. G. G. U. U. G. A. A. A. A. U. U. A. A.
841	>N370	CCAAUGCUCAUGGACUGGCAG	0.0	....((((........)))).	C. C. A. A. U( G( C( U( C. A. U. G. G. A. C. U. G) G) C) A) G.
842	>N371	AUCAAGGAACUCCACAUAAAA	0.0	.....((....))........	A. U. C. A. A. G( G( A. A. C. U. C) C) A. C. A. U. A. A. A. A.
843	>N372	GAGGUGAGGCUUGGAAGGGGG	0.0	(((......))).........	G( A( G( G. U. G. A. G. G. C) U) U) G. G. A. A. G. G. G. G. G.
844	>N373	UGAUGAUUUUUAAGGUAAUGG	0.0	.....................	U. G. A. U. G. A. U. U. U. U. U. A. A. G. G. U. A. A. U. G. G.
845	>N374	CAGGCUCCUGUCUGCAGGUAU	0.0	(((((....))))).......	C( A( G( G( C( U. C. C. U. G) U) C) U) G) C. A. G. G. U. A. U.
846	>N375	GGGCUGUUUCUGGUUGAGAGA	0.0	......(((((.....)))))	G. G. G. C. U. G. U( U( U( C( U( G. G. U. U. G. A) G) A) G) A)
847	>N376	UGGGCUAUCUUGUUGCCAGGU	0.0	..(((.........)))....	U. G. G( G( C( U. A. U. C. U. U. G. U. U. G) C) C) A. G. G. U.
848	>N377	GGUGCCCAACUAGAAACUUCA	0.0	(((.....)))..........	G( G( U( G. C. C. C. A. A) C) U) A. G. A. A. A. C. U. U. C. A.
849	>N378	UUGGCUUAAAUCAGUUUACAU	0.0	.....................	U. U. G. G. C. U. U. A. A. A. U. C. A. G. U. U. U. A. C. A. U.
850	>N379	UAACAUCCUAUUAUGACACUG	0.0	.....................	U. A. A. C. A. U. C. C. U. A. U. U. A. U. G. A. C. A. C. U. G.
851	>N380	GGGAGAGUCCUCACGUUGUGA	0.0	((((...))))(((...))).	G( G( G( A( G. A. G. U) C) C) U) C( A( C( G. U. U. G) U) G) A.
852	>N381	GGGAGGAGAAUGUUAUAGUUU	0.0	.....................	G. G. G. A. G. G. A. G. A. A. U. G. U. U. A. U. A. G. U. U. U.
853	>N382	GAGUGAACAAUAAACCCAGAA	0.0	.....................	G. A. G. U. G. A. A. C. A. A. U. A. A. A. C. C. C. A. G. A. A.
854	>N383	UUGAUAAACCUGGGAGGGGGA	0.0	........(((.....)))..	U. U. G. A. U. A. A. A. C( C( U( G. G. G. A. G. G) G) G) G. A.
855	>N384	GGAGGACAACUAGGGAGGAUU	0.0	.....................	G. G. A. G. G. A. C. A. A. C. U. A. G. G. G. A. G. G. A. U. U.
856	>N385	GAGGUCAUUUUUUUUCCAAUU	0.0	.....................	G. A. G. G. U. C. A. U. U. U. U. U. U. U. U. C. C. A. A. U. U.
857	>N386	CCAACCCACAUACACAGAGAG	0.0	.....................	C. C. A. A. C. C. C. A. C. A. U. A. C. A. C. A. G. A. G. A. G.
858	>N387	GACUUAAAGUUAGCACACAAC	0.0	.....................	G. A. C. U. U. A. A. A. G. U. U. A. G. C. A. C. A. C. A. A. C.
859	>N388	UUGUAAACUGUAAGGCUUGUA	0.0	.....................	U. U. G. U. A. A. A. C. U. G. U. A. A. G. G. C. U. U. G. U. A.
860	>N389	AGUAUGAAGCUAUAAACGUUA	0.0	.....................	A. G. U. A. U. G. A. A. G. C. U. A. U. A. A. A. C. G. U. U. A.
861	>N390	AGGAGGGUAAUAGAAUAAAUA	0.0	.....................	A. G. G. A. G. G. G. U. A. A. U. A. G. A. A. U. A. A. A. U. A.
862	>N391	AGAACUCUGAUAUUCCACCUA	0.0	.....................	A. G. A. A. C. U. C. U. G. A. U. A. U. U. C. C. A. C. C. U. A.
863	>N392	CAACAUUUAAUUGGGGCUGGC	0.0	.....................	C. A. A. C. A. U. U. U. A. A. U. U. G. G. G. G. C. U. G. G. C.
864	>N393	CAUCACCAAAUGAAUUACAGA	0.0	.....................	C. A. U. C. A. C. C. A. A. A. U. G. A. A. U. U. A. C. A. G. A.
865	>N394	AAAAAAGGUGUCAAACGUUUG	0.0	...(((.((.....)).))).	A. A. A. A( A( A( G. G( U( G. U. C. A. A. A) C) G. U) U) U) G.
866	>N395	CAGAGGGACCUACGGCCUUUU	0.0	.((((((.((...))))))))	C. A( G( A( G( G( G( A. C( C( U. A. C. G) G) C) C) U) U) U) U)
867	>N396	GCCAGAGAAGUACGACAGUGG	0.0	.(((..(........)..)))	G. C( C( A( G. A. G( A. A. G. U. A. C. G. A. C) A. G. U) G) G)
868	>N397	AUAACAGUGUUAGGAGGGGUG	0.0	.....................	A. U. A. A. C. A. G. U. G. U. U. A. G. G. A. G. G. G. G. U. G.
869	>N398	GAAAAUUAAUUCUGCAGAGUC	0.0	.....................	G. A. A. A. A. U. U. A. A. U. U. C. U. G. C. A. G. A. G. U. C.
870	>N399	CCAAAAGGUAUAAUCACACAU	0.0	.....................	C. C. A. A. A. A. G. G. U. A. U. A. A. U. C. A. C. A. C. A. U.
871	>N400	GGGGGCGCGCUGGGAAGGCCC	0.0	..((((.(........)))))	G. G. G( G( G( C( G. C( G. C. U. G. G. G. A. A. G) G) C) C) C)
872	>N401	UUGAGGCAGUUGCCAACAAGA	0.0	....(((....))).......	U. U. G. A. G( G( C( A. G. U. U. G) C) C) A. A. C. A. A. G. A.
873	>N402	CACCUUCAGAUAACCCUGGGA	0.0	....(((((......))))).	C. A. C. C. U( U( C( A( G( A. U. A. A. C. C. C) U) G) G) G) A.
874	>N403	ACAAAACACAUAUUAUUUGAG	0.0	.....................	A. C. A. A. A. A. C. A. C. A. U. A. U. U. A. U. U. U. G. A. G.
875	>N404	UUUGUGUGUGUGUGUGUGAUU	0.0	.....................	U. U. U. G. U. G. U. G. U. G. U. G. U. G. U. G. U. G. A. U. U.
876	>N405	CAAAAGGACAUACGUGGUAUG	0.0	........(((((...)))))	C. A. A. A. A. G. G. A. C( A( U( A( C( G. U. G. G) U) A) U) G)
877	>N406	UACUAUAACAUAAGUAAGGUA	0.0	((((........)))).....	U( A( C( U( A. U. A. A. C. A. U. A. A) G) U) A) A. G. G. U. A.
878	>N407	GGUGGAUCUCUUCACCGGAAC	0.0	((((((....)))))).....	G( G( U( G( G( A( U. C. U. C. U) U) C) A) C) C) G. G. A. A. C.
879	>N408	AACUUCAGUAUAAUGGUUUAU	0.0	.....................	A. A. C. U. U. C. A. G. U. A. U. A. A. U. G. G. U. U. U. A. U.
880	>N409	GGGGAUAGGGUAUGAGUAUAC	0.0	.....................	G. G. G. G. A. U. A. G. G. G. U. A. U. G. A. G. U. A. U. A. C.
881	>N410	UUUUUUUUUUUGGGGGGGGGG	0.0	.....................	U. U. U. U. U. U. U. U. U. U. U. G. G. G. G. G. G. G. G. G. G.
882	>N411	GAUAACCACAUGGCAAAAGGC	0.0	.....((....))........	G. A. U. A. A. C( C( A. C. A. U. G) G) C. A. A. A. A. G. G. C.
883	>N412	CAUGGGGAAAUAAGAAAAGAU	0.0	.....................	C. A. U. G. G. G. G. A. A. A. U. A. A. G. A. A. A. A. G. A. U.
884	>N413	AUUAACCGCGUUUGGUAGAGU	0.0	....(((......))).....	A. U. U. A. A( C( C( G. C. G. U. U. U. G) G) U) A. G. A. G. U.
885	>N414	AGCUGGUUCUUUGAGAAAAUC	0.0	.....................	A. G. C. U. G. G. U. U. C. U. U. U. G. A. G. A. A. A. A. U. C.
886	>N415	AGCUUGUUCAUAACUUUAGAG	0.0	.....................	A. G. C. U. U. G. U. U. C. A. U. A. A. C. U. U. U. A. G. A. G.
887	>N416	AAAAAAGAAAUCCAAGAAUGU	0.0	.....................	A. A. A. A. A. A. G. A. A. A. U. C. C. A. A. G. A. A. U. G. U.
888	>N417	AGUUCCCUUUUGGCACAAGGG	0.0	....(((((.......)))))	A. G. U. U. C( C( C( U( U( U. U. G. G. C. A. C. A) A) G) G) G)
889	>N418	AAACAAUGAGUUAGGGUGCUC	0.0	.......((((......))))	A. A. A. C. A. A. U. G( A( G( U( U. A. G. G. G. U. G) C) U) C)
890	>N419	UGGGGGGUUCUAGGAGGAGCU	0.0	.....((((((....))))))	U. G. G. G. G. G( G( U( U( C( U( A. G. G. A. G) G) A) G) C) U)
891	>N420	CAUGAUUUAAUAAUGCAAUAA	0.0	.....................	C. A. U. G. A. U. U. U. A. A. U. A. A. U. G. C. A. A. U. A. A.
892	>N421	UCUACCCGUUUAAUUAUGAUC	0.0	.....................	U. C. U. A. C. C. C. G. U. U. U. A. A. U. U. A. U. G. A. U. C.
893	>N422	GUAAAAAGGAUUAGAUAUCCA	0.0	.......((((.....)))).	G. U. A. A. A. A. A. G( G( A( U( U. A. G. A. U. A) U) C) C) A.
894	>N423	AAUUCUGCUGUGAAUUUUCUU	0.0	(((((......))))).....	A( A( U( U( C( U. G. C. U. G. U. G) A) A) U) U) U. U. C. U. U.
895	>N424	UAGGCUCAUAUAUGCCACAGA	0.0	..(((........))).....	U. A. G( G( C( U. C. A. U. A. U. A. U. G) C) C) A. C. A. G. A.
896	>N425	CCCGCAGUUCUGGUUCCGGAA	0.0	.......(((((....)))))	C. C. C. G. C. A. G. U( U( C( U( G( G. U. U. C. C) G) G) A) A)
897	>N426	UUAUCUAACUUGAAGAGGGAA	0.0	........(((....)))...	U. U. A. U. C. U. A. A. C( U( U( G. A. A. G. A) G) G) G. A. A.
898	>N427	CAAAUGUUUGUAGAAAGAAAG	0.0	.....................	C. A. A. A. U. G. U. U. U. G. U. A. G. A. A. A. G. A. A. A. G.
899	>N428	AAGUCAGUGUUCUCACUUGGG	0.0	.....((((....))))....	A. A. G. U. C. A( G( U( G( U. U. C. U. C) A) C) U) U. G. G. G.
900	>N429	CGCAUAUUAAUGAGGUACUUG	0.0	.....................	C. G. C. A. U. A. U. U. A. A. U. G. A. G. G. U. A. C. U. U. G.
901	>N430	UUAUUAUGUGUCGGGAGGAAU	0.0	.....................	U. U. A. U. U. A. U. G. U. G. U. C. G. G. G. A. G. G. A. A. U.
902	>N431	GAUGGGACCCUGACCAAGAAG	0.0	..(((........))).....	G. A. U( G( G( G. A. C. C. C. U. G. A. C) C) A) A. G. A. A. G.
903	>N432	AAUAUUAAAAUAUACAUAUUG	0.0	.....................	A. A. U. A. U. U. A. A. A. A. U. A. U. A. C. A. U. A. U. U. G.
904	>N433	UUUUUCCGCAUGUAUAUUCAG	0.0	.....................	U. U. U. U. U. C. C. G. C. A. U. G. U. A. U. A. U. U. C. A. G.
905	>N434	AGAGACGAGCUCUGGUGGUGG	0.0	((((.....))))........	A( G( A( G( A. C. G. A. G. C) U) C) U) G. G. U. G. G. U. G. G.
906	>N435	GUGUUGGGGUUCCCUGGACUG	0.0	..(((.(((...))).)))..	G. U. G( U( U( G. G( G( G( U. U. C. C) C) U) G. G) A) C) U. G.
907	>N436	UGUCAGUUGGUAUUAAACUCU	0.0	....((((.......))))..	U. G. U. C. A( G( U( U( G. G. U. A. U. U. A. A) A) C) U) C. U.
908	>N437	CAUAGAAUGAUCUGAGUAUUG	0.0	(.((((....)))).).....	C( A. U( A( G( A( A. U. G. A. U) C) U) G) A. G) U. A. U. U. G.
909	>N438	AAAAGAAAGAUGGGCCUGGAA	0.0	.....................	A. A. A. A. G. A. A. A. G. A. U. G. G. G. C. C. U. G. G. A. A.
910	>N439	GCUCAGGGGAUGAAGACAAUC	0.0	..(((.....)))........	G. C. U( C( A( G. G. G. G. A. U) G) A) A. G. A. C. A. A. U. C.
911	>N440	UUUCUUUGAUUGGUGGUUUAG	0.0	.....................	U. U. U. C. U. U. U. G. A. U. U. G. G. U. G. G. U. U. U. A. G.
912	>N441	AGAUAUUGUGUGAAUUUGUUU	0.0	.....................	A. G. A. U. A. U. U. G. U. G. U. G. A. A. U. U. U. G. U. U. U.
913	>N442	CUGAUCAAGCUGUAUUUCCCC	0.0	.....................	C. U. G. A. U. C. A. A. G. C. U. G. U. A. U. U. U. C. C. C. C.
914	>N443	GAAAAAUCCGUUUUAUAUUGG	0.0	.......(((........)))	G. A. A. A. A. A. U. C( C( G( U. U. U. U. A. U. A. U. U) G) G)
915	>N444	AACCCUGAAGUAACAAAUGAC	0.0	.....................	A. A. C. C. C. U. G. A. A. G. U. A. A. C. A. A. A. U. G. A. C.
916	>N445	AUGUCACAAAUUGAGCAUUGU	0.0	((((((.....))).)))...	A( U( G( U( C( A( C. A. A. A. U. U) G) A) G. C) A) U) U. G. U.
917	>N446	CGCUCACGCCUCUGCGAUUAC	0.0	(((..........))).....	C( G( C( U. C. A. C. G. C. C. U. C. U. G) C) G) A. U. U. A. C.
918	>N447	UAUCCAACCCUCUUUACAAAG	0.0	.....................	U. A. U. C. C. A. A. C. C. C. U. C. U. U. U. A. C. A. A. A. G.
919	>N448	GACAUGCCGAUCACAGCUUUC	0.0	.....((........))....	G. A. C. A. U. G( C( C. G. A. U. C. A. C. A. G) C) U. U. U. C.
920	>N449	CUCAGCAGCAUACUAUGUUAU	0.0	...((((........))))..	C. U. C. A( G( C( A( G. C. A. U. A. C. U. A. U) G) U) U) A. U.
921	>N450	AUAUGCAGUGUGGUUAUCUCA	0.0	.....................	A. U. A. U. G. C. A. G. U. G. U. G. G. U. U. A. U. C. U. C. A.
922	>N451	GUGAAAUGACUUAUGGGGUGG	0.0	.....................	G. U. G. A. A. A. U. G. A. C. U. U. A. U. G. G. G. G. U. G. G.
923	>N452	CUGCAGCCAAUCAGGGAGUGA	0.0	..((..((.....))..))..	C. U. G( C( A. G. C( C( A. A. U. C. A. G) G) G. A. G) U) G. A.
924	>N453	GAGUGAGACAUGAUGGAGACC	0.0	.....................	G. A. G. U. G. A. G. A. C. A. U. G. A. U. G. G. A. G. A. C. C.
925	>N454	GGAAUCGGUGUGCCAGGAUAU	0.0	......((....)).......	G. G. A. A. U. C. G( G( U. G. U. G. C) C) A. G. G. A. U. A. U.
926	>N455	AUUGUUACCUUAGCUCCCCCC	0.0	.....................	A. U. U. G. U. U. A. C. C. U. U. A. G. C. U. C. C. C. C. C. C.
927	>N456	GAAGAACCCAUCUGAGUUUCU	0.0	...((((.(....).))))..	G. A. A. G( A( A( C( C. C( A. U. C. U. G) A. G) U) U) U) C. U.
928	>N457	UUAAAAUUUCUACUAAGGUAU	0.0	..........(((....))).	U. U. A. A. A. A. U. U. U. C. U( A( C( U. A. A. G. G) U) A) U.
929	>N458	UGGCUGUAAAUGGAGAGGAUA	0.0	.....................	U. G. G. C. U. G. U. A. A. A. U. G. G. A. G. A. G. G. A. U. A.
930	>N459	AUCUGGGCAAUCCCCCAACUG	0.0	...((((......))))....	A. U. C. U( G( G( G( C. A. A. U. C. C. C) C) C) A) A. C. U. G.
931	>N460	GGUCUCAGGUUUGGUUCCCAG	0.0	((..(((....)))..))...	G( G( U. C. U( C( A( G. G. U. U. U) G) G) U. U. C) C) C. A. G.
932	>N461	CAAGCAUCCUUCCCUGAGCCC	0.0	.....................	C. A. A. G. C. A. U. C. C. U. U. C. C. C. U. G. A. G. C. C. C.
933	>N462	UCAUGAGAUGUGCCUUUAAAU	0.0	.....................	U. C. A. U. G. A. G. A. U. G. U. G. C. C. U. U. U. A. A. A. U.
934	>N463	AGCAAGCACUUUACAUGCUGA	0.0	....((((.......))))..	A. G. C. A. A( G( C( A( C. U. U. U. A. C. A. U) G) C) U) G. A.
935	>N464	AGUGGGGGAAUAAAGAAGGGA	0.0	.....................	A. G. U. G. G. G. G. G. A. A. U. A. A. A. G. A. A. G. G. G. A.
936	>N465	ACAAUCUAAAUAAGGGGAGUG	0.0	.((.(((........))).))	A. C( A( A. U( C( U( A. A. A. U. A. A. G. G. G) G) A) G. U) G)
937	>N466	UAAAGUGGUUUCGUAUAUAUG	0.0	.....................	U. A. A. A. G. U. G. G. U. U. U. C. G. U. A. U. A. U. A. U. G.
938	>N467	GUGGCCCCUUUCUAAAUAGUU	0.0	.....................	G. U. G. G. C. C. C. C. U. U. U. C. U. A. A. A. U. A. G. U. U.
939	>N468	GCCCAGGCAAUCUUAAAGUCA	0.0	((....)).............	G( C( C. C. A. G. G) C) A. A. U. C. U. U. A. A. A. G. U. C. A.
940	>N469	AGAUGGCAUGUUUAUAAAAAG	0.0	.....................	A. G. A. U. G. G. C. A. U. G. U. U. U. A. U. A. A. A. A. A. G.
941	>N470	AUGUAAAACCUAAUAAAGACC	0.0	.....................	A. U. G. U. A. A. A. A. C. C. U. A. A. U. A. A. A. G. A. C. C.
942	>N471	CUGAGGCAUUUCUUACCCUGC	0.0	.((((......))))......	C. U( G( A( G( G. C. A. U. U. U. C) U) U) A) C. C. C. U. G. C.
943	>N472	AGCAUUAUUUUAUUAAAACAA	0.0	.....................	A. G. C. A. U. U. A. U. U. U. U. A. U. U. A. A. A. A. C. A. A.
