# Supplementary material for: Identification of RNA pseudouridine sites using deep learning approaches
Source: PLoS One. 2021 Feb 23;16(2):e0247511. doi: 10.1371/journal.pone.0247511 (PMC7901771; doi:10.1371/journal.pone.0247511)
Supplement: S1 File — (ZIP) [file pone.0247511.s001.zip › HS_benchmark_new.csv]

	Number	Sequence	Label	RNAfold	MergedSeq
0	>P1	GAUAAAAGAGUUACUUUGAUA	1.0	.....................	G. A. U. A. A. A. A. G. A. G. U. U. A. C. U. U. U. G. A. U. A.
1	>P2	AAAUAAGCUAUCGGGCCCAUA	1.0	......(((....))).....	A. A. A. U. A. A. G( C( U( A. U. C. G. G) G) C) C. C. A. U. A.
2	>P3	CCCGAAAAUGUUGGUUAUAUC	1.0	.((((.....)))).......	C. C( C( G( A( A. A. A. U. G. U) U) G) G) U. U. A. U. A. U. C.
3	>P4	UAACUUAGCAUUAACCUUUUA	1.0	.....................	U. A. A. C. U. U. A. G. C. A. U. U. A. A. C. C. U. U. U. U. A.
4	>P5	UGGUGUCUGCUACCAUGAGUG	1.0	(((((.....)))))......	U( G( G( U( G( U. C. U. G. C. U) A) C) C) A) U. G. A. G. U. G.
5	>P6	UGUGCUCGUGUAAGCCCGGGG	1.0	....((((........)))).	U. G. U. G. C( U( C( G( U. G. U. A. A. G. C. C. C) G) G) G) G.
6	>P7	UCACGUCCUUUGCAGGUCACC	1.0	....(.(((....))).)...	U. C. A. C. G( U. C( C( U( U. U. G. C. A) G) G) U. C) A. C. C.
7	>P8	GCUGGAUUUGUAGCUUAUCUU	1.0	((((......)))).......	G( C( U( G( G. A. U. U. U. G. U) A) G) C) U. U. A. U. C. U. U.
8	>P9	CCCUGGGCAGUAUAGAGACGU	1.0	.....................	C. C. C. U. G. G. G. C. A. G. U. A. U. A. G. A. G. A. C. G. U.
9	>P10	GGGCUACCUCUUCAAGAGGGC	1.0	......(((((...)))))..	G. G. G. C. U. A. C( C( U( C( U( U. C. A. A) G) A) G) G) G. C.
10	>P11	CGGCAGCCGCUCUCCACUCCC	1.0	.(((....)))..........	C. G( G( C( A. G. C. C. G) C) U) C. U. C. C. A. C. U. C. C. C.
11	>P12	GCUUUUAACCUCUUGUUCUGA	1.0	.....................	G. C. U. U. U. U. A. A. C. C. U. C. U. U. G. U. U. C. U. G. A.
12	>P13	UGGGGAAGGAUUCCGUGCCUU	1.0	.(((.(.((...)).).))).	U. G( G( G( G. A( A. G( G( A. U. U. C) C) G. U) G. C) C) U) U.
13	>P14	GCCCACUGCUUAGGGGUCACC	1.0	((((.((....))))))....	G( C( C( C( A. C( U( G. C. U. U. A) G) G) G) G) U) C. A. C. C.
14	>P15	AGCACACCCCUUAGCGCUUGC	1.0	(((.(........).)))...	A( G( C( A. C( A. C. C. C. C. U. U. A. G) C. G) C) U) U. G. C.
15	>P16	GAGGGAGCUGUAGGAAUAGUG	1.0	......(((((....))))).	G. A. G. G. G. A. G( C( U( G( U( A. G. G. A. A) U) A) G) U) G.
16	>P17	AGGAUGUAGUUAGAUUCUGGC	1.0	(((((........)))))...	A( G( G( A( U( G. U. A. G. U. U. A. G. A) U) U) C) U) G. G. C.
17	>P18	UGUGGAUGGUUACAGCCCAUC	1.0	.((((.((....))..)))).	U. G( U( G( G( A. U( G( G. U. U. A. C) A) G. C. C) C) A) U) C.
18	>P19	GCUAGAAGGUUCGAUGCCUCU	1.0	...(((.(((.....))))))	G. C. U. A( G( A( A. G( G( U( U. C. G. A. U. G) C) C) U) C) U)
19	>P20	UGGACUUAGAUUCCCUGAAGA	1.0	.(((.......))).......	U. G( G( A( C. U. U. A. G. A. U. U) C) C) C. U. G. A. A. G. A.
20	>P21	GUCAUCUAGAUUAUGGGGAAA	1.0	.((.((((.....))))))..	G. U( C( A. U( C( U( A( G. A. U. U. A. U) G) G) G) G) A) A. A.
21	>P22	AUCGAGUGUUUCGACCGAGUU	1.0	.(((.((......)))))...	A. U( C( G( A. G( U( G. U. U. U. C. G. A) C) C) G) A) G. U. U.
22	>P23	UAUACUAAAAUUGGAACGAUA	1.0	.....................	U. A. U. A. C. U. A. A. A. A. U. U. G. G. A. A. C. G. A. U. A.
23	>P24	ACACGCAAAUUCGUGAAGCGU	1.0	.((((......))))......	A. C( A( C( G( C. A. A. A. U. U. C) G) U) G) A. A. G. C. G. U.
24	>P25	GGCAAGCUGUUGAUGAUUUCA	1.0	.....................	G. G. C. A. A. G. C. U. G. U. U. G. A. U. G. A. U. U. U. C. A.
25	>P26	AAUAAGACAGUGCUAGACUCA	1.0	........(((.....)))..	A. A. U. A. A. G. A. C. A( G( U( G. C. U. A. G. A) C) U) C. A.
26	>P27	UGUAAUAUUUUAUCCCUGGAC	1.0	.....................	U. G. U. A. A. U. A. U. U. U. U. A. U. C. C. C. U. G. G. A. C.
27	>P28	CGUUUGUACUUUGGGGAAAGG	1.0	........((((....)))).	C. G. U. U. U. G. U. A. C( U( U( U( G. G. G. G. A) A) A) G) G.
28	>P29	UUUCGCCUUUUACUAAAGAUU	1.0	......((((....))))...	U. U. U. C. G. C. C( U( U( U( U. A. C. U. A) A) A) G) A. U. U.
29	>P30	UUUGUGCCCUUCGUGCAGCUG	1.0	.((((((.....))))))...	U. U( U( G( U( G( C( C. C. U. U. C. G) U) G) C) A) G) C. U. G.
30	>P31	GGUUGGUGGUUCGAGCCCACC	1.0	....(((((.......)))))	G. G. U. U. G( G( U( G( G( U. U. C. G. A. G. C. C) C) A) C) C)
31	>P32	GUUAGCGCGUUCGGCUGUUAA	1.0	.(((((((.....)).)))))	G. U( U( A( G( C( G( C( G. U. U. C. G. G) C) U. G) U) U) A) A)
32	>P33	CGGCCCGGGUUCGAUUCCCGG	1.0	....(((((.......)))))	C. G. G. C. C( C( G( G( G( U. U. C. G. A. U. U. C) C) C) G) G)
33	>P34	CAUGAUUAAAUUCAGCCUAAA	1.0	..(((......))).......	C. A. U( G( A( U. U. A. A. A. U. U) C) A) G. C. C. U. A. A. A.
34	>P35	GGCAGGAGACUGCAUGUCACC	1.0	.((((....))))........	G. G( C( A( G( G. A. G. A. C) U) G) C) A. U. G. U. C. A. C. C.
35	>P36	GAGGCGUAGGUGAGGGUCGCG	1.0	...(((...........))).	G. A. G. G( C( G( U. A. G. G. U. G. A. G. G. G. U. C) G) C) G.
36	>P37	AUCUCAUACUUACCUGGCAGG	1.0	.....................	A. U. C. U. C. A. U. A. C. U. U. A. C. C. U. G. G. C. A. G. G.
37	>P38	UUACCAUUUUUUGUUUGCAAC	1.0	.....................	U. U. A. C. C. A. U. U. U. U. U. U. G. U. U. U. G. C. A. A. C.
38	>P39	UUGCAGGGCUUUCGGCUGGAG	1.0	......((((...))))....	U. U. G. C. A. G. G( G( C( U( U. U. C. G) G) C) U) G. G. A. G.
39	>P40	UAAAGGAUUGUAUCAAGUAGA	1.0	.....................	U. A. A. A. G. G. A. U. U. G. U. A. U. C. A. A. G. U. A. G. A.
40	>P41	CCUGAUAUCCUACACAACAAA	1.0	.....................	C. C. U. G. A. U. A. U. C. C. U. A. C. A. C. A. A. C. A. A. A.
41	>P42	ACCUGUUAUGUAGAGGAAAUA	1.0	.(((.(.....).))).....	A. C( C( U( G. U( U. A. U. G. U. A) G. A) G) G) A. A. A. U. A.
42	>P43	GAGCUCUCCAUUCACAAACAU	1.0	.....................	G. A. G. C. U. C. U. C. C. A. U. U. C. A. C. A. A. A. C. A. U.
43	>P44	CCUUGGGAGAUUGAUUUGCAC	1.0	.....................	C. C. U. U. G. G. G. A. G. A. U. U. G. A. U. U. U. G. C. A. C.
44	>P45	GUAUGAUUUAUCUGGUUCAAG	1.0	.....................	G. U. A. U. G. A. U. U. U. A. U. C. U. G. G. U. U. C. A. A. G.
45	>P46	GAAAAAGACAUAGUAUACCCU	1.0	.....................	G. A. A. A. A. A. G. A. C. A. U. A. G. U. A. U. A. C. C. C. U.
46	>P47	UUGGACAAGUUGUUACUGACU	1.0	...((((...)))).......	U. U. G. G( A( C( A( A. G. U. U) G) U) U) A. C. U. G. A. C. U.
47	>P48	UAAAGUUAUAUACUCUAUGUU	1.0	.....................	U. A. A. A. G. U. U. A. U. A. U. A. C. U. C. U. A. U. G. U. U.
48	>P49	AGACUAUACUUUCAGGGAUCA	1.0	.....................	A. G. A. C. U. A. U. A. C. U. U. U. C. A. G. G. G. A. U. C. A.
49	>P50	CCUCUCAGGGUUUCACACGUA	1.0	(((...)))............	C( C( U( C. U. C. A) G) G) G. U. U. U. C. A. C. A. C. G. U. A.
50	>P51	CUUUUUCAUAUUCUAAUAAAU	1.0	.....................	C. U. U. U. U. U. C. A. U. A. U. U. C. U. A. A. U. A. A. A. U.
51	>P52	GGAAAGUCCCUUACUCGGCCC	1.0	(((...)))............	G( G( A( A. A. G. U) C) C) C. U. U. A. C. U. C. G. G. C. C. C.
52	>P53	CUUCCCGCUGUAGAGCUGCUC	1.0	......(((....))).....	C. U. U. C. C. C. G( C( U( G. U. A. G. A) G) C) U. G. C. U. C.
53	>P54	AAUCAGAUCUUUUCUUUCUUG	1.0	....(((.....)))......	A. A. U. C. A( G( A( U. C. U. U. U. U) C) U) U. U. C. U. U. G.
54	>P55	ACUCCGGCUCUAGCCUCCCGC	1.0	.....(((....)))......	A. C. U. C. C. G( G( C( U. C. U. A. G) C) C) U. C. C. C. G. C.
55	>P56	CAUGCAGAACUUUGCCUUCAG	1.0	...((((....))))......	C. A. U. G( C( A( G( A. A. C. U. U) U) G) C) C. U. U. C. A. G.
56	>P57	UUGAGGAAGUUACAAAUAAGC	1.0	.....................	U. U. G. A. G. G. A. A. G. U. U. A. C. A. A. A. U. A. A. G. C.
57	>P58	AAUUAAUUGGUUCUUUGCACU	1.0	.....................	A. A. U. U. A. A. U. U. G. G. U. U. C. U. U. U. G. C. A. C. U.
58	>P59	UAAUCUGGUAUAUGGCAUGUG	1.0	.....................	U. A. A. U. C. U. G. G. U. A. U. A. U. G. G. C. A. U. G. U. G.
59	>P60	AAAGGAUGGAUUAAACGAUGA	1.0	.....................	A. A. A. G. G. A. U. G. G. A. U. U. A. A. A. C. G. A. U. G. A.
60	>P61	UGGUAUGUGUUUUCCAAACUG	1.0	(((..........))).....	U( G( G( U. A. U. G. U. G. U. U. U. U. C) C) A) A. A. C. U. G.
61	>P62	CUUCUAUCGCUUCUCGGCCUU	1.0	........(((....)))...	C. U. U. C. U. A. U. C. G( C( U( U. C. U. C. G) G) C) C. U. U.
62	>P63	GCUUUUUCUGUUCCACCUCUG	1.0	.....................	G. C. U. U. U. U. U. C. U. G. U. U. C. C. A. C. C. U. C. U. G.
63	>P64	GGCACAGACUUUCUAUUUUUC	1.0	.....................	G. G. C. A. C. A. G. A. C. U. U. U. C. U. A. U. U. U. U. U. C.
64	>P65	UUCCACUUUCUUUAGUGGCAU	1.0	..(((((......)))))...	U. U. C( C( A( C( U( U. U. C. U. U. U. A) G) U) G) G) C. A. U.
65	>P66	UGCAAGCAACUCUGCUCUGUG	1.0	.(((((((....)))).))).	U. G( C( A( A( G( C( A( A. C. U. C. U) G) C) U) C. U) G) U) G.
66	>P67	GGCUACCUACUUUCAUGAGUA	1.0	.......(((((....)))))	G. G. C. U. A. C. C. U( A( C( U( U( U. C. A. U. G) A) G) U) A)
67	>P68	CACGAGGAGUUCAACCCUCCA	1.0	...((((........))))..	C. A. C. G( A( G( G( A. G. U. U. C. A. A. C. C) C) U) C) C. A.
68	>P69	CCCAGCUCCAUCCGUGGCUCU	1.0	...((((.(....).))))..	C. C. C. A( G( C( U( C. C( A. U. C. C. G) U. G) G) C) U) C. U.
69	>P70	CUUCCCUCCUUUAGAACUCAU	1.0	.....................	C. U. U. C. C. C. U. C. C. U. U. U. A. G. A. A. C. U. C. A. U.
70	>P71	AGUGACUUUUUAAAGAGACAC	1.0	.(((.((((....)))).)))	A. G( U( G( A. C( U( U( U( U. U. A. A. A) G) A) G) A. C) A) C)
71	>P72	UUUUUUUUUUUUCCCUAAGAG	1.0	.....................	U. U. U. U. U. U. U. U. U. U. U. U. C. C. C. U. A. A. G. A. G.
72	>P73	AGAGCCCCAAUUCCUACUUCA	1.0	.....................	A. G. A. G. C. C. C. C. A. A. U. U. C. C. U. A. C. U. U. C. A.
73	>P74	UUAAAUCAGUUCCAGCCUGCA	1.0	.....................	U. U. A. A. A. U. C. A. G. U. U. C. C. A. G. C. C. U. G. C. A.
74	>P75	AUCACAGAUAUUCAGAUUCCU	1.0	.....................	A. U. C. A. C. A. G. A. U. A. U. U. C. A. G. A. U. U. C. C. U.
75	>P76	UGUGCAGGCAUUUGACUCGCU	1.0	.(((.((........))))).	U. G( U( G( C. A( G( G. C. A. U. U. U. G. A. C) U) C) G) C) U.
76	>P77	UUUGCUUGAUUUUGUAGAUGA	1.0	(((((........)))))...	U( U( U( G( C( U. U. G. A. U. U. U. U. G) U) A) G) A) U. G. A.
77	>P78	UCUUCCCCUGUGGUUCCAGCC	1.0	.......(((......)))..	U. C. U. U. C. C. C. C( U( G( U. G. G. U. U. C. C) A) G) C. C.
78	>P79	CUAAUGCUCUUUAGCUGUUAA	1.0	.(((((((....))).)))).	C. U( A( A( U( G( C( U( C. U. U. U. A) G) C) U. G) U) U) A) A.
79	>P80	UAAUAAAAGUUUACAACUUGA	1.0	......(((((...)))))..	U. A. A. U. A. A. A( A( G( U( U( U. A. C. A) A) C) U) U) G. A.
80	>P81	ACACCUGGGUUCCAAUCCCAG	1.0	....(((((.......)))))	A. C. A. C. C( U( G( G( G( U. U. C. C. A. A. U. C) C) C) A) G)
81	>P82	GACCUUUACCUUGGGGGACAA	1.0	..((((......)))).....	G. A. C( C( U( U( U. A. C. C. U. U. G) G) G) G) G. A. C. A. A.
82	>P83	GGGCAGGCUCUUCAAGUGUGG	1.0	...((.(((.....))).)).	G. G. G. C( A( G. G( C( U( C. U. U. C. A. A) G) U) G. U) G) G.
83	>P84	AACAACCGCUUUGAGGAGUAU	1.0	.......((((....))))..	A. A. C. A. A. C. C. G( C( U( U( U. G. A. G. G) A) G) U) A. U.
84	>P85	AUUCUUUUUCUAGGGAUGUAA	1.0	((((((.....))))))....	A( U( U( C( U( U( U. U. U. C. U. A) G) G) G) A) U) G. U. A. A.
85	>P86	GUGCUCUUGCUGCAGUUCCCU	1.0	.(((.......))).......	G. U( G( C( U. C. U. U. G. C. U. G) C) A) G. U. U. C. C. C. U.
86	>P87	CCAUCACCCUUACCCGACAAC	1.0	.....................	C. C. A. U. C. A. C. C. C. U. U. A. C. C. C. G. A. C. A. A. C.
87	>P88	GGCCAUGGAGUCCACAGCCAC	1.0	(((..(((...)))..)))..	G( G( C( C. A. U( G( G( A. G. U. C) C) A) C. A. G) C) C) A. C.
88	>P89	ACCCAGCUGCUUUUGAGUCCC	1.0	.....(((.......)))...	A. C. C. C. A. G( C( U( G. C. U. U. U. U. G. A) G) U) C. C. C.
89	>P90	CCGAAACACGUAUUUUAAGCG	1.0	.....................	C. C. G. A. A. A. C. A. C. G. U. A. U. U. U. U. A. A. G. C. G.
90	>P91	GUUCAAGCGAUUUUCCUGCUU	1.0	....(((((.......)))))	G. U. U. C. A( A( G( C( G( A. U. U. U. U. C. C. U) G) C) U) U)
91	>P92	UCCCUGCCCUUUUAAUACAGG	1.0	..((((...........))))	U. C. C( C( U( G( C. C. C. U. U. U. U. A. A. U. A. C) A) G) G)
92	>P93	ACCCUACCUGUAGGAACACAU	1.0	..((((....)))).......	A. C. C( C( U( A( C. C. U. G. U) A) G) G) A. A. C. A. C. A. U.
93	>P94	AUCUUUGGUAUGGUUGCCUUA	1.0	......((((....))))...	A. U. C. U. U. U. G( G( U( A( U. G. G. U. U) G) C) C) U. U. A.
94	>P95	UCAUCAUUAUUAUUUUGGUUA	1.0	.....................	U. C. A. U. C. A. U. U. A. U. U. A. U. U. U. U. G. G. U. U. A.
95	>P96	AGAUCAAGUGUAGUAUCUGUU	1.0	.....................	A. G. A. U. C. A. A. G. U. G. U. A. G. U. A. U. C. U. G. U. U.
96	>P97	GGUGAGCCAAUAUCAUGCCAC	1.0	(((((.......))..)))..	G( G( U( G( A( G. C. C. A. A. U. A. U) C) A. U. G) C) C) A. C.
97	>P98	UUGUCAGAAUUUAGACUGAAA	1.0	...((((........))))..	U. U. G. U( C( A( G( A. A. U. U. U. A. G. A. C) U) G) A) A. A.
98	>P99	UUUUGUGGAGUUUGACACCUU	1.0	....(((........)))...	U. U. U. U. G( U( G( G. A. G. U. U. U. G. A. C) A) C) C. U. U.
99	>P100	AUGUGAUGGUUUUGGAUGGAG	1.0	.....................	A. U. G. U. G. A. U. G. G. U. U. U. U. G. G. A. U. G. G. A. G.
100	>P101	ACAGUCAGUUUUAGGAACUAG	1.0	......(((((...)))))..	A. C. A. G. U. C. A( G( U( U( U( U. A. G. G) A) A) C) U) A. G.
101	>P102	CCCAUGAUGAUUGGUGAGUUG	1.0	.(((.......))).......	C. C( C( A( U. G. A. U. G. A. U. U) G) G) U. G. A. G. U. U. G.
102	>P103	GGAGAUGAGUUUUAUUCUCAG	1.0	.((((..........))))..	G. G( A( G( A( U. G. A. G. U. U. U. U. A. U. U) C) U) C) A. G.
103	>P104	AAAACAGGACUCUGUGUCUCA	1.0	......((((.....))))..	A. A. A. A. C. A. G( G( A( C( U. C. U. G. U. G) U) C) U) C. A.
104	>P105	GCGGCCCUACUCUCUGACCCC	1.0	..((..(........)..)).	G. C. G( G( C. C. C( U. A. C. U. C. U. C. U. G) A. C. C) C) C.
105	>P106	ACAGGGCAUCUUCUAUGCGAU	1.0	.....((((.....))))...	A. C. A. G. G. G( C( A( U( C. U. U. C. U. A) U) G) C) G. A. U.
106	>P107	UUGCCUUCUUUUAAGAGAUGG	1.0	...((.((((....)))).))	U. U. G. C( C( U. U( C( U( U( U. U. A. A. G) A) G) A) U. G) G)
107	>P108	UAGGGCCACCUGUACCCCAUG	1.0	((((....)))).........	U( A( G( G( G. C. C. A. C) C) U) G) U. A. C. C. C. C. A. U. G.
108	>P109	AGAAAAUACUUAAAGGGAUCA	1.0	.....................	A. G. A. A. A. A. U. A. C. U. U. A. A. A. G. G. G. A. U. C. A.
109	>P110	AAUGCAGAACUUAAGAAGGUU	1.0	.......(((((....)))))	A. A. U. G. C. A. G. A( A( C( U( U( A. A. G. A. A) G) G) U) U)
110	>P111	UUCAAGGAGUUUCAACAAUUU	1.0	.....................	U. U. C. A. A. G. G. A. G. U. U. U. C. A. A. C. A. A. U. U. U.
111	>P112	CCUAUCAUUGUGAAGCAGAAU	1.0	.....................	C. C. U. A. U. C. A. U. U. G. U. G. A. A. G. C. A. G. A. A. U.
112	>P113	GAUAACUGGCUUGUGGCGGCC	1.0	.......((((......))))	G. A. U. A. A. C. U. G( G( C( U( U. G. U. G. G. C. G) G) C) C)
113	>P114	UUUUGGGUUUUAAGCAGGAGG	1.0	(((((.........)))))..	U( U( U( U( G( G. G. U. U. U. U. A. A. G. C) A) G) G) A) G. G.
114	>P115	CGCUUGAUCUUGAUUUUCAGU	1.0	...((((.........)))).	C. G. C. U( U( G( A( U. C. U. U. G. A. U. U. U. U) C) A) G) U.
115	>P116	AACGUUCUAUUGUCAAACUCU	1.0	.....................	A. A. C. G. U. U. C. U. A. U. U. G. U. C. A. A. A. C. U. C. U.
116	>P117	CAGUCAGUAGUUGGUCCUUUG	1.0	.....................	C. A. G. U. C. A. G. U. A. G. U. U. G. G. U. C. C. U. U. U. G.
117	>P118	AGGAAAGCAUUCCUGACAUUC	1.0	(((((....))))).......	A( G( G( A( A( A. G. C. A. U) U) C) C) U) G. A. C. A. U. U. C.
118	>P119	ACCUCCACGGUAUAUGAGUGU	1.0	(((.....)))..........	A( C( C( U. C. C. A. C. G) G) U) A. U. A. U. G. A. G. U. G. U.
119	>P120	CCGGGACCAGUGGAGACUGUA	1.0	.......((((....))))..	C. C. G. G. G. A. C. C( A( G( U( G. G. A. G. A) C) U) G) U. A.
120	>P121	GGGAAAAGUUUUGGUUGCCCU	1.0	(((.((........)).))).	G( G( G( A. A( A( A. G. U. U. U. U. G. G. U) U) G. C) C) C) U.
121	>P122	AUAAACCCUGUAGGCCAGGGU	1.0	....((((((.....))))))	A. U. A. A. A( C( C( C( U( G( U. A. G. G. C. C) A) G) G) G) U)
122	>P123	GUGGUGUAACUGUGCCUUUUU	1.0	..(((........))).....	G. U. G( G( U( G. U. A. A. C. U. G. U. G) C) C) U. U. U. U. U.
123	>P124	CAGAAAAAUUUGGCACCAGGC	1.0	.....................	C. A. G. A. A. A. A. A. U. U. U. G. G. C. A. C. C. A. G. G. C.
124	>P125	CACAAAUAACUAGUAGUUUCC	1.0	.....................	C. A. C. A. A. A. U. A. A. C. U. A. G. U. A. G. U. U. U. C. C.
125	>P126	AUUGCUCAUCUUUUCUCCCCA	1.0	.....................	A. U. U. G. C. U. C. A. U. C. U. U. U. U. C. U. C. C. C. C. A.
126	>P127	ACAUUAUAUGUAAUGUUAGUA	1.0	((((((....)))))).....	A( C( A( U( U( A( U. A. U. G. U) A) A) U) G) U) U. A. G. U. A.
127	>P128	CUACAAAGAUUUCACCAUCUA	1.0	......((((......)))).	C. U. A. C. A. A. A( G( A( U( U. U. C. A. C. C. A) U) C) U) A.
128	>P129	GGAUGACAACUUUGCCUCAAU	1.0	.....................	G. G. A. U. G. A. C. A. A. C. U. U. U. G. C. C. U. C. A. A. U.
129	>P130	UUGCUUGCAAUAUCCUAGAAU	1.0	.....................	U. U. G. C. U. U. G. C. A. A. U. A. U. C. C. U. A. G. A. A. U.
130	>P131	AUUGCAGAGUUGAGUUAAGUU	1.0	.....................	A. U. U. G. C. A. G. A. G. U. U. G. A. G. U. U. A. A. G. U. U.
131	>P132	GUACUCUGCGUUGUGGCCGCA	1.0	......((((.......))))	G. U. A. C. U. C. U( G( C( G( U. U. G. U. G. G. C. C) G) C) A)
132	>P133	CCUGGUGGUCUAGUGGUUAGG	1.0	.((((....))))........	C. C( U( G( G( U. G. G. U. C) U) A) G) U. G. G. U. U. A. G. G.
133	>P134	UUAUUUGUGUUGGGGGAAAUG	1.0	.....................	U. U. A. U. U. U. G. U. G. U. U. G. G. G. G. G. A. A. A. U. G.
134	>P135	GGUCCCCGGUUCGAAACUGGG	1.0	....(((((((...)))))))	G. G. U. C. C( C( C( G( G( U( U( C. G. A. A) A) C) U) G) G) G)
135	>P136	GGUUAUCACGUUCGCCUCACA	1.0	(((.(......).))).....	G( G( U( U. A( U. C. A. C. G. U. U) C. G) C) C) U. C. A. C. A.
136	>P137	GGGAGAUUUUUUUGUAGUUUU	1.0	.....................	G. G. G. A. G. A. U. U. U. U. U. U. U. G. U. A. G. U. U. U. U.
137	>P138	CGGCUGCACUUUCGUCGCGUU	1.0	..((.((......)).))...	C. G. G( C( U. G( C( A. C. U. U. U. C. G) U) C. G) C) G. U. U.
138	>P139	UGGUUCUGGUUAAACAGCUGU	1.0	.....(((......)))....	U. G. G. U. U. C( U( G( G. U. U. A. A. A. C) A) G) C. U. G. U.
139	>P140	UCUUAAGAUCUGGUUACGGUA	1.0	.........(((....)))..	U. C. U. U. A. A. G. A. U. C( U( G( G. U. U. A. C) G) G) U. A.
140	>P141	AUUUCCUUGUUGAGAACAGGA	1.0	.....((((((...)))))).	A. U. U. U. C. C( U( U( G( U( U( G. A. G. A) A) C) A) G) G) A.
141	>P142	AGAUACCAGCUUUUUUUUUUU	1.0	.....................	A. G. A. U. A. C. C. A. G. C. U. U. U. U. U. U. U. U. U. U. U.
142	>P143	CUCCAGACCUUGUAUGAUUAC	1.0	.....................	C. U. C. C. A. G. A. C. C. U. U. G. U. A. U. G. A. U. U. A. C.
143	>P144	CCGCCGCACGUACUAAGGAAG	1.0	...((...........))...	C. C. G. C( C( G. C. A. C. G. U. A. C. U. A. A. G) G) A. A. G.
144	>P145	GGUGCUUUUGUACCUAGGUUU	1.0	(((((....))))).......	G( G( U( G( C( U. U. U. U. G) U) A) C) C) U. A. G. G. U. U. U.
145	>P146	UGCUUAGGCCUAGCCAGUGAG	1.0	.(((..(((...))))))...	U. G( C( U( U. A. G( G( C( C. U. A. G) C) C) A) G) U) G. A. G.
146	>P147	UGUGCCUGGCUUUGCUGCUCC	1.0	.......(((......)))..	U. G. U. G. C. C. U. G( G( C( U. U. U. G. C. U. G) C) U) C. C.
147	>P148	UCACUGUCCGUACAAACACAA	1.0	.....................	U. C. A. C. U. G. U. C. C. G. U. A. C. A. A. A. C. A. C. A. A.
148	>P149	CAUGCUGAGCUUCUGUGGGAA	1.0	.....................	C. A. U. G. C. U. G. A. G. C. U. U. C. U. G. U. G. G. G. A. A.
149	>P150	GAAUUGAAAUUGUUGGACAUC	1.0	.....................	G. A. A. U. U. G. A. A. A. U. U. G. U. U. G. G. A. C. A. U. C.
150	>P151	CCAACUCCUAUACCUUACCAG	1.0	.....................	C. C. A. A. C. U. C. C. U. A. U. A. C. C. U. U. A. C. C. A. G.
151	>P152	AGAAUGAGACUCUGUCUCAGA	1.0	....((((((...))))))..	A. G. A. A. U( G( A( G( A( C( U. C. U. G) U) C) U) C) A) G. A.
152	>P153	CGAUACCUAUUUUCUAGUGCU	1.0	.....................	C. G. A. U. A. C. C. U. A. U. U. U. U. C. U. A. G. U. G. C. U.
153	>P154	AGUGCAUAUUUACAAGAAGCA	1.0	.....................	A. G. U. G. C. A. U. A. U. U. U. A. C. A. A. G. A. A. G. C. A.
154	>P155	AAAAUGUCACUUUGCCUGCUG	1.0	.....................	A. A. A. A. U. G. U. C. A. C. U. U. U. G. C. C. U. G. C. U. G.
155	>P156	AAUGUAUCAUUAUCUUCAUUC	1.0	.....................	A. A. U. G. U. A. U. C. A. U. U. A. U. C. U. U. C. A. U. U. C.
156	>P157	AAGACAGAGCUAUUUCAGAGG	1.0	.....................	A. A. G. A. C. A. G. A. G. C. U. A. U. U. U. C. A. G. A. G. G.
157	>P158	CCACUGUCCCUACCUACUAUC	1.0	.....................	C. C. A. C. U. G. U. C. C. C. U. A. C. C. U. A. C. U. A. U. C.
158	>P159	ACGUGGCCUUUUCUACCCUGG	1.0	..((((......)))).....	A. C. G( U( G( G( C. C. U. U. U. U. C) U) A) C) C. C. U. G. G.
159	>P160	UCCUCCCUUUUAUUACAACAU	1.0	.....................	U. C. C. U. C. C. C. U. U. U. U. A. U. U. A. C. A. A. C. A. U.
160	>P161	UGAUCUUUUUUUAAAAAACAC	1.0	.....................	U. G. A. U. C. U. U. U. U. U. U. U. A. A. A. A. A. A. C. A. C.
161	>P162	GACAUGCAGUUAAGUGAAUUU	1.0	.....................	G. A. C. A. U. G. C. A. G. U. U. A. A. G. U. G. A. A. U. U. U.
162	>P163	GAUUGACCUUUUACAAGCCUU	1.0	.....................	G. A. U. U. G. A. C. C. U. U. U. U. A. C. A. A. G. C. C. U. U.
163	>P164	UUCUUUUCCCUUUAUGUCACA	1.0	.....................	U. U. C. U. U. U. U. C. C. C. U. U. U. A. U. G. U. C. A. C. A.
164	>P165	GUGAUCUGGUUUUAGCCCAGA	1.0	....(((((.......)))))	G. U. G. A. U( C( U( G( G( U. U. U. U. A. G. C. C) C) A) G) A)
165	>P166	AAUGGAGUACUUUGAUGAAAA	1.0	.....................	A. A. U. G. G. A. G. U. A. C. U. U. U. G. A. U. G. A. A. A. A.
166	>P167	CUAUACUGCAUUUGAAGUGUA	1.0	.((((((........))))))	C. U( A( U( A( C( U( G. C. A. U. U. U. G. A. A) G) U) G) U) A)
167	>P168	GCAUUAUAUUUAUUUUUCUUU	1.0	.....................	G. C. A. U. U. A. U. A. U. U. U. A. U. U. U. U. U. C. U. U. U.
168	>P169	UCUUUCAGGUUUGACUCCUGG	1.0	.....((((.......)))).	U. C. U. U. U. C( A( G( G( U. U. U. G. A. C. U. C) C) U) G) G.
169	>P170	UGGAGAAAAGUAGGAUGAACC	1.0	.....................	U. G. G. A. G. A. A. A. A. G. U. A. G. G. A. U. G. A. A. C. C.
170	>P171	UACUGAAGGUUUUAGUCCUCA	1.0	.((((((...)))))).....	U. A( C( U( G( A( A( G. G. U. U) U) U) A) G) U) C. C. U. C. A.
171	>P172	AAAAAAAAACUAUGCCUAAAU	1.0	.....................	A. A. A. A. A. A. A. A. A. C. U. A. U. G. C. C. U. A. A. A. U.
172	>P173	GCUGCAGAUAUCACCCAGGCA	1.0	(((..............))).	G( C( U( G. C. A. G. A. U. A. U. C. A. C. C. C. A. G) G) C) A.
173	>P174	ACGGCGGGAGUAACUAUGACU	1.0	.....................	A. C. G. G. C. G. G. G. A. G. U. A. A. C. U. A. U. G. A. C. U.
174	>P175	AAUAUUUUAAUUACUUUUGCA	1.0	.....................	A. A. U. A. U. U. U. U. A. A. U. U. A. C. U. U. U. U. G. C. A.
175	>P176	UUUUAUUUAUUUAUUUUUGAC	1.0	.....................	U. U. U. U. A. U. U. U. A. U. U. U. A. U. U. U. U. U. G. A. C.
176	>P177	AACUGAAAGCUUCGAGAAGUU	1.0	.......(((((....)))))	A. A. C. U. G. A. A. A( G( C( U( U( C. G. A. G. A) A) G) U) U)
177	>P178	CCGAGUGGUCUAAGGCGCCAG	1.0	.....((((.......)))).	C. C. G. A. G. U( G( G( U( C. U. A. A. G. G. C. G) C) C) A) G.
178	>P179	UUCCUGCUCUUUUACCUCCAA	1.0	.....................	U. U. C. C. U. G. C. U. C. U. U. U. U. A. C. C. U. C. C. A. A.
179	>P180	AUUAAACAUUUUUGAAGCUUU	1.0	.....................	A. U. U. A. A. A. C. A. U. U. U. U. U. G. A. A. G. C. U. U. U.
180	>P181	AAGAUGCGGUUCGACUCCGAG	1.0	......(((.......)))..	A. A. G. A. U. G. C( G( G( U. U. C. G. A. C. U. C) C) G) A. G.
181	>P182	GACAUUGACAUUCAACCGUAC	1.0	.....................	G. A. C. A. U. U. G. A. C. A. U. U. C. A. A. C. C. G. U. A. C.
182	>P183	UGGAAAUACGUAUCAAAACUG	1.0	.....................	U. G. G. A. A. A. U. A. C. G. U. A. U. C. A. A. A. A. C. U. G.
183	>P184	CAGGGGUAGUUACAACACCGU	1.0	....(((.((....)))))..	C. A. G. G. G( G( U( A. G( U( U. A. C. A. A) C) A) C) C) G. U.
184	>P185	UAAUGACAGUUACUCUCACUC	1.0	.....................	U. A. A. U. G. A. C. A. G. U. U. A. C. U. C. U. C. A. C. U. C.
185	>P186	GCUAAAUUUGUGUAAUUGGAG	1.0	.....................	G. C. U. A. A. A. U. U. U. G. U. G. U. A. A. U. U. G. G. A. G.
186	>P187	GCUUGCCUCUUUUCUACAAGC	1.0	(((((...........)))))	G( C( U( U( G( C. C. U. C. U. U. U. U. C. U. A. C) A) A) G) C)
187	>P188	CUUUAUUUAUUCUCUGUAAGU	1.0	....((((((.....))))))	C. U. U. U. A( U( U( U( A( U( U. C. U. C. U. G) U) A) A) G) U)
188	>P189	UACUAUUAUGUUGGGUUUGCA	1.0	..(((......))).......	U. A. C( U( A( U. U. A. U. G. U. U) G) G) G. U. U. U. G. C. A.
189	>P190	UAAAGAAUGUUUACUGCCCUC	1.0	.....................	U. A. A. A. G. A. A. U. G. U. U. U. A. C. U. G. C. C. C. U. C.
190	>P191	GGUAAAAUGUUAGGUGUUGAC	1.0	.....................	G. G. U. A. A. A. A. U. G. U. U. A. G. G. U. G. U. U. G. A. C.
191	>P192	CUUCGUCCCCUCUUUGGGCCC	1.0	.......(((.....)))...	C. U. U. C. G. U. C. C( C( C( U. C. U. U. U. G) G) G) C. C. C.
192	>P193	GUGGCCGCGCUGUGCCUGCUC	1.0	((((.(((...))).))))..	G( U( G( G( C. C( G( C( G. C. U. G) U) G) C. C) U) G) C) U. C.
193	>P194	ACAGCAGCAUUUUCCAGAAUC	1.0	.....................	A. C. A. G. C. A. G. C. A. U. U. U. U. C. C. A. G. A. A. U. C.
194	>P195	UGCCGGGAGCUUGGUGCGCUA	1.0	.(((((....)))))......	U. G( C( C( G( G( G. A. G. C. U) U) G) G) U) G. C. G. C. U. A.
195	>P196	ACAAGGAGGUUGAAAUCCUUC	1.0	..(((((........))))).	A. C. A( A( G( G( A( G. G. U. U. G. A. A. A. U) C) C) U) U) C.
196	>P197	GGUCCUAGGUUGGACUCCUCC	1.0	(((((......))))).....	G( G( U( C( C( U. A. G. G. U. U. G) G) A) C) U) C. C. U. C. C.
197	>P198	CCUUUCAUCUUACAGGUGAAC	1.0	...(((((((...))))))).	C. C. U. U( U( C( A( U( C( U( U. A. C. A) G) G) U) G) A) A) C.
198	>P199	AAUUGUUUGGUAUGCGUCAGC	1.0	.............((....))	A. A. U. U. G. U. U. U. G. G. U. A. U. G( C( G. U. C. A. G) C)
199	>P200	GCCCUUGGGAUGCUCUUUUCA	1.0	.....(((((......)))))	G. C. C. C. U. U( G( G( G( A( U. G. C. U. C. U. U) U) U) C) A)
200	>P201	AUUUGCCUCCUAUCUGACCUU	1.0	.....................	A. U. U. U. G. C. C. U. C. C. U. A. U. C. U. G. A. C. C. U. U.
201	>P202	ACAUGCUGCUUAAGGGAGCAC	1.0	...((((.((...)).)))).	A. C. A. U( G( C( U( G. C( U( U. A. A. G) G) G. A) G) C) A) C.
202	>P203	GGCUCCCAAAUUGGAACCAGG	1.0	((.(((......))).))...	G( G( C. U( C( C( C. A. A. A. U. U. G) G) A) A. C) C) A. G. G.
203	>P204	CGGCUGAACUUUCUGACCACA	1.0	.(((.((....)).).))...	C. G( G( C( U. G( A( A. C. U. U. U) C) U. G) A. C) C) A. C. A.
204	>P205	ACUGCUGAAUUAAUGUGAUUU	1.0	.....................	A. C. U. G. C. U. G. A. A. U. U. A. A. U. G. U. G. A. U. U. U.
205	>P206	ACCGGCGGGCUUCGAAACCGC	1.0	....((((.........))))	A. C. C. G. G( C( G( G( G. C. U. U. C. G. A. A. A. C) C) G) C)
206	>P207	GAGCGAGAGAUUCAUGCCACC	1.0	(.(((.((...)).))))...	G( A. G( C( G( A. G( A( G. A. U. U) C) A. U) G) C) C) A. C. C.
207	>P208	UCUCUUUCUUUUCUUUGAAGU	1.0	....((((........)))).	U. C. U. C. U( U( U( C( U. U. U. U. C. U. U. U. G) A) A) G) U.
208	>P209	UUUUGAUACUUGCCUAACAUG	1.0	.....................	U. U. U. U. G. A. U. A. C. U. U. G. C. C. U. A. A. C. A. U. G.
209	>P210	GAACAUGCCCUUCCUGAAGAC	1.0	.....................	G. A. A. C. A. U. G. C. C. C. U. U. C. C. U. G. A. A. G. A. C.
210	>P211	UUUUAUCAUUUUCAAGAUGGU	1.0	....(((((((...)))))))	U. U. U. U. A( U( C( A( U( U( U( U. C. A. A) G) A) U) G) G) U)
211	>P212	GUCCUAACGGUUAGGAAGGAU	1.0	(((((..(.....)..)))))	G( U( C( C( U( A. A. C( G. G. U. U. A. G) G. A. A) G) G) A) U)
212	>P213	GUUCACGCCGUACAGCUGGGU	1.0	......(((.........)))	G. U. U. C. A. C. G( C( C( G. U. A. C. A. G. C. U. G. G) G) U)
213	>P214	GGCUGGAGGAUGCGGGCGUGC	1.0	.(((.(......).)))....	G. G( C( U( G. G( A. G. G. A. U. G. C) G. G) G) C) G. U. G. C.
214	>P215	AAAUUGGACUUAAGUCUGAAU	1.0	...((((((....))))))..	A. A. A. U( U( G( G( A( C( U. U. A. A. G) U) C) U) G) A) A. U.
215	>P216	AGACUUUCCUUACCCAGAAGC	1.0	.....................	A. G. A. C. U. U. U. C. C. U. U. A. C. C. C. A. G. A. A. G. C.
216	>P217	GCCAGAACUGUAGGUUAUAAG	1.0	(((.........)))......	G( C( C( A. G. A. A. C. U. G. U. A. G) G) U) U. A. U. A. A. G.
217	>P218	GCGGCCGCGGUAAUGCUGGUG	1.0	...((((((....))).))).	G. C. G. G( C( C( G( C( G( G. U. A. A. U) G) C) U. G) G) U) G.
218	>P219	AGUCAGCCAAUAAGUCUUUUC	1.0	.....................	A. G. U. C. A. G. C. C. A. A. U. A. A. G. U. C. U. U. U. U. C.
219	>P220	UGUAGAAAUUUGUGCAAACAA	1.0	((((........)))).....	U( G( U( A( G. A. A. A. U. U. U. G. U) G) C) A) A. A. C. A. A.
220	>P221	UGUUUUAAAAUGUUCUAAGUG	1.0	.....................	U. G. U. U. U. U. A. A. A. A. U. G. U. U. C. U. A. A. G. U. G.
221	>P222	AGGACUGAUUUAACCCAAGAU	1.0	.....................	A. G. G. A. C. U. G. A. U. U. U. A. A. C. C. C. A. A. G. A. U.
222	>P223	GCUCUUUCUGUGGCAAAACCA	1.0	(((........))).......	G( C( U( C. U. U. U. C. U. G. U. G) G) C) A. A. A. A. C. C. A.
223	>P224	CAGCCUAUUGUAUAUACACCA	1.0	.....................	C. A. G. C. C. U. A. U. U. G. U. A. U. A. U. A. C. A. C. C. A.
224	>P225	GUCAUCCUCCUACGGACCAUG	1.0	....(((......))).....	G. U. C. A. U( C( C( U. C. C. U. A. C. G) G) A) C. C. A. U. G.
225	>P226	CUAUUACACUUUGGGGAAUAU	1.0	(((........))).......	C( U( A( U. U. A. C. A. C. U. U. U) G) G) G. G. A. A. U. A. U.
226	>P227	AGUAGUAGGUUAAGGGUGGAA	1.0	.....................	A. G. U. A. G. U. A. G. G. U. U. A. A. G. G. G. U. G. G. A. A.
227	>P228	GGGAAAGGACUAGACGCCAAG	1.0	......((........))...	G. G. G. A. A. A. G( G( A. C. U. A. G. A. C. G. C) C) A. A. G.
228	>P229	UAGGGUAUCAUUUUUACGGGC	1.0	....(((.......)))....	U. A. G. G. G( U( A( U. C. A. U. U. U. U. U) A) C) G. G. G. C.
229	>P230	CCCUGGACACUUUUUAGGGCA	1.0	(((((((.....)))))))..	C( C( C( U( G( G( A( C. A. C. U. U. U) U) U) A) G) G) G) C. A.
230	>P231	CCAGUCCCGCUGCAUUCUCGG	1.0	.((((...)))).........	C. C( A( G( U( C. C. C. G) C) U) G) C. A. U. U. C. U. C. G. G.
231	>P232	AGACUGAAGAUCUAAAGGUCC	1.0	.((((...........)))).	A. G( A( C( U( G. A. A. G. A. U. C. U. A. A. A. G) G) U) C) C.
232	>P233	AUCUGAUACGUCCUCUAUCCG	1.0	.....................	A. U. C. U. G. A. U. A. C. G. U. C. C. U. C. U. A. U. C. C. G.
233	>P234	UUUGGUGUUUUCUCCCAUCCU	1.0	..(((.(......))))....	U. U. U( G( G( U. G( U. U. U. U. C. U. C) C) C) A) U. C. C. U.
234	>P235	AAAAAGAGGAUCCGUGCUGUC	1.0	.....................	A. A. A. A. A. G. A. G. G. A. U. C. C. G. U. G. C. U. G. U. C.
235	>P236	CAGCCGGCCGUACACUUGAAG	1.0	.....................	C. A. G. C. C. G. G. C. C. G. U. A. C. A. C. U. U. G. A. A. G.
236	>P237	AAAUAAUGAAUUGAUGAGAAA	1.0	.....................	A. A. A. U. A. A. U. G. A. A. U. U. G. A. U. G. A. G. A. A. A.
237	>P238	AAACAUUAGCUUUGCGCAGUG	1.0	...((((.((.....))))))	A. A. A. C( A( U( U( A. G( C( U. U. U. G. C. G) C) A) G) U) G)
238	>P239	CUUUAAGGAGUAAUUCUCCAG	1.0	......((((.....))))..	C. U. U. U. A. A. G( G( A( G( U. A. A. U. U. C) U) C) C) A. G.
239	>P240	GGUCCCGGGUUCAAAUCCCGG	1.0	....(((((.......)))))	G. G. U. C. C( C( G( G( G( U. U. C. A. A. A. U. C) C) C) G) G)
240	>P241	UAGACCAAGUUAAGCAACAAC	1.0	.....................	U. A. G. A. C. C. A. A. G. U. U. A. A. G. C. A. A. C. A. A. C.
241	>P242	CUCUGGAAUAUUCUCAAACUU	1.0	.....................	C. U. C. U. G. G. A. A. U. A. U. U. C. U. C. A. A. A. C. U. U.
242	>P243	AUAAAAAUGGUAACAAACUCU	1.0	.....................	A. U. A. A. A. A. A. U. G. G. U. A. A. C. A. A. A. C. U. C. U.
243	>P244	GUUCUCGGAUUUCUUGCUGAA	1.0	....((((........)))).	G. U. U. C. U( C( G( G( A. U. U. U. C. U. U. G. C) U) G) A) A.
244	>P245	AACAGGUUAUUUAGUUUUUAA	1.0	.....................	A. A. C. A. G. G. U. U. A. U. U. U. A. G. U. U. U. U. U. A. A.
245	>P246	UUUUUAAGUAUACAGGGGUCU	1.0	.....................	U. U. U. U. U. A. A. G. U. A. U. A. C. A. G. G. G. G. U. C. U.
246	>P247	AACUGGAAUCUGAGGGUCUGG	1.0	..(((((.((....)))))))	A. A. C( U( G( G( A( A. U( C( U. G. A. G. G) G) U) C) U) G) G)
247	>P248	GCUCUGAAUGUCAAAGUGAAG	1.0	(((.(((...))).)))....	G( C( U( C. U( G( A( A. U. G. U) C) A) A. A) G) U) G. A. A. G.
248	>P249	GCGGGAACCAUUUUACGACAA	1.0	.....................	G. C. G. G. G. A. A. C. C. A. U. U. U. U. A. C. G. A. C. A. A.
249	>P250	UCUGGUGAGUUAAUGGGGUUG	1.0	(((.((......)).)))...	U( C( U( G. G( U( G. A. G. U. U. A. A) U) G. G) G) G) U. U. G.
250	>P251	CCUGGACCUGUUCUGGUUAAA	1.0	....((((......))))...	C. C. U. G. G( A( C( C( U. G. U. U. C. U. G) G) U) U) A. A. A.
251	>P252	GAGACCAGCCUACAGCCGCCU	1.0	.....................	G. A. G. A. C. C. A. G. C. C. U. A. C. A. G. C. C. G. C. C. U.
252	>P253	CCCACCCGGAUACAAACCCGG	1.0	.....((((........))))	C. C. C. A. C. C( C( G( G( A. U. A. C. A. A. A. C. C) C) G) G)
253	>P254	GAGACAAAAGUAUACACGUGA	1.0	.....................	G. A. G. A. C. A. A. A. A. G. U. A. U. A. C. A. C. G. U. G. A.
254	>P255	AGGCUGAAGAUAAAGAAAAUC	1.0	.....................	A. G. G. C. U. G. A. A. G. A. U. A. A. A. G. A. A. A. A. U. C.
255	>P256	AUUUGUCUGGUUAAUUCCGAU	1.0	....(((.((......)))))	A. U. U. U. G( U( C( U. G( G( U. U. A. A. U. U. C) C) G) A) U)
256	>P257	UACUUCCUAGUUUUAUAGGUC	1.0	.....((((......))))..	U. A. C. U. U. C( C( U( A( G. U. U. U. U. A. U) A) G) G) U. C.
257	>P258	CACGCGCAUCUAUUGGAGCCU	1.0	.....((.((....)).))..	C. A. C. G. C. G( C( A. U( C( U. A. U. U. G) G) A. G) C) C. U.
258	>P259	UAUGGAGGCUUUUGAAUCGUA	1.0	....((..(....)..))...	U. A. U. G. G( A( G. G. C( U. U. U. U. G) A. A. U) C) G. U. A.
259	>P260	CAGCCACUACUUCGAGGUGGA	1.0	...(((((.......))))).	C. A. G. C( C( A( C( U( A. C. U. U. C. G. A. G) G) U) G) G) A.
260	>P261	AUUUAAACUCUGUUGCAAGUG	1.0	.....................	A. U. U. U. A. A. A. C. U. C. U. G. U. U. G. C. A. A. G. U. G.
261	>P262	UAGAUGCACUUAAGUUAGCCU	1.0	.....................	U. A. G. A. U. G. C. A. C. U. U. A. A. G. U. U. A. G. C. C. U.
262	>P263	GGGGGGAUGGUAUAUGGCCCU	1.0	.((((............))))	G. G( G( G( G( G. A. U. G. G. U. A. U. A. U. G. G. C) C) C) U)
263	>P264	GAAAUAUCAGUGUGUCAUCUC	1.0	.....................	G. A. A. A. U. A. U. C. A. G. U. G. U. G. U. C. A. U. C. U. C.
264	>P265	UCUUUAUGUGUGAAGACACAA	1.0	......(((((....))))).	U. C. U. U. U. A. U( G( U( G( U( G. A. A. G. A) C) A) C) A) A.
265	>P266	CUAGUUAUUUUAAUAAAGGAA	1.0	.....................	C. U. A. G. U. U. A. U. U. U. U. A. A. U. A. A. A. G. G. A. A.
266	>P267	CUCCUCAGGUUCUCUAUCGAC	1.0	.....................	C. U. C. C. U. C. A. G. G. U. U. C. U. C. U. A. U. C. G. A. C.
267	>P268	UGCCAACACUUUGAGGGAUGC	1.0	..((..((...))..))....	U. G. C( C( A. A. C( A( C. U. U. U) G) A. G. G) G) A. U. G. C.
268	>P269	GUUGUGGGCUUUCACGUACUG	1.0	(((((((....))))).))..	G( U( U( G( U( G( G( G. C. U. U. U) C) A) C) G) U. A) C) U. G.
269	>P270	GAUAAAAGGCUAAUAUCCAGA	1.0	.....................	G. A. U. A. A. A. A. G. G. C. U. A. A. U. A. U. C. C. A. G. A.
270	>P271	UGCAGUCACUUAUUGUCCAGG	1.0	.(((((.....))))).....	U. G( C( A( G( U( C. A. C. U. U. A) U) U) G) U) C. C. A. G. G.
271	>P272	AAAUCAAGACUUGGAACGCCC	1.0	.....................	A. A. A. U. C. A. A. G. A. C. U. U. G. G. A. A. C. G. C. C. C.
272	>P273	AGGUUUUAGUUUUUGCUUUAU	1.0	.....................	A. G. G. U. U. U. U. A. G. U. U. U. U. U. G. C. U. U. U. A. U.
273	>P274	AAGGUAGCCGUUUGGCGUCGU	1.0	......(((....))).....	A. A. G. G. U. A. G( C( C( G. U. U. U. G) G) C) G. U. C. G. U.
274	>P275	AGAGUUAACCUGCUGGCUGUG	1.0	(.(((((......))))).).	A( G. A( G( U( U( A( A. C. C. U. G. C. U) G) G) C) U) G. U) G.
275	>P276	CUGGAGCACUUACUCAGGUGG	1.0	......(((((....))))).	C. U. G. G. A. G. C( A( C( U( U( A. C. U. C. A) G) G) U) G) G.
276	>P277	AAUCGUCCUGUCAAAGGGAGU	1.0	.....((((......))))..	A. A. U. C. G. U( C( C( U( G. U. C. A. A. A. G) G) G) A) G. U.
277	>P278	CUUUUCCCAAUACCCCGCCAU	1.0	.....................	C. U. U. U. U. C. C. C. A. A. U. A. C. C. C. C. G. C. C. A. U.
278	>P279	GGCUUUUGGAUUUGUGCAUAG	1.0	.((............))....	G. G( C( U. U. U. U. G. G. A. U. U. U. G. U. G) C) A. U. A. G.
279	>P280	GGAAUUUGAAUAGGUCUACAG	1.0	.....................	G. G. A. A. U. U. U. G. A. A. U. A. G. G. U. C. U. A. C. A. G.
280	>P281	CUAUUGAGUGUCUACUGUGUG	1.0	.....................	C. U. A. U. U. G. A. G. U. G. U. C. U. A. C. U. G. U. G. U. G.
281	>P282	CGAUCGUGUAUUUAUGUAGGU	1.0	.....................	C. G. A. U. C. G. U. G. U. A. U. U. U. A. U. G. U. A. G. G. U.
282	>P283	AGUGGUGUGAUUCGUGCAGAA	1.0	.....................	A. G. U. G. G. U. G. U. G. A. U. U. C. G. U. G. C. A. G. A. A.
283	>P284	GGAAUAGUGUUCAAAUCACUG	1.0	....(((((.......)))))	G. G. A. A. U( A( G( U( G( U. U. C. A. A. A. U. C) A) C) U) G)
284	>P285	AGGAAGGCCAUGGAAUCUGCU	1.0	.((....))............	A. G( G( A. A. G. G. C) C) A. U. G. G. A. A. U. C. U. G. C. U.
285	>P286	GUGACGGAUUUAUACCUAUGC	1.0	.....................	G. U. G. A. C. G. G. A. U. U. U. A. U. A. C. C. U. A. U. G. C.
286	>P287	UACUUGAAGGUACACCCCAUA	1.0	........((......))...	U. A. C. U. U. G. A. A. G( G( U. A. C. A. C. C. C) C) A. U. A.
287	>P288	AAAAAGCGUAUUCUGAAUUUA	1.0	.....................	A. A. A. A. A. G. C. G. U. A. U. U. C. U. G. A. A. U. U. U. A.
288	>P289	UUCUGGACUGUAGAGUUCUUU	1.0	....(((((....)))))...	U. U. C. U. G( G( A( C( U( G. U. A. G. A) G) U) U) C) U. U. U.
289	>P290	GCACUGUACUUAAAAUCCCCC	1.0	.....................	G. C. A. C. U. G. U. A. C. U. U. A. A. A. A. U. C. C. C. C. C.
290	>P291	UACUGUAAUUUUCCAUUACCU	1.0	....(((((.....)))))..	U. A. C. U. G( U( A( A( U( U. U. U. C. C. A) U) U) A) C) C. U.
291	>P292	UUCAUGGAGGUAUCGAUAUCC	1.0	...((.((....)).))....	U. U. C. A( U( G. G( A( G. G. U. A. U) C) G. A) U) A. U. C. C.
292	>P293	AUGGACAGUUUAAAAUGGGCU	1.0	......((((((...))))))	A. U. G. G. A. C. A( G( U( U( U( A( A. A. A. U) G) G) G) C) U)
293	>P294	ACGAGAGGGUUACAGACCCUU	1.0	....(((((((...)))))))	A. C. G. A. G( A( G( G( G( U( U( A. C. A. G) A) C) C) C) U) U)
294	>P295	CUAAACCAUCUUCAAAACAUA	1.0	.....................	C. U. A. A. A. C. C. A. U. C. U. U. C. A. A. A. A. C. A. U. A.
295	>P296	UUAAUGGAUAUAACCCAAUAG	1.0	....(((.......)))....	U. U. A. A. U( G( G( A. U. A. U. A. A. C. C) C) A) A. U. A. G.
296	>P297	UCUGAAGGGAUAAAGAUUACU	1.0	(((....)))...........	U( C( U( G. A. A. G. G) G) A) U. A. A. A. G. A. U. U. A. C. U.
297	>P298	UGUGUGUGUGUGUGUGUGUCA	1.0	.....................	U. G. U. G. U. G. U. G. U. G. U. G. U. G. U. G. U. G. U. C. A.
298	>P299	AGCAUGCCUGUAGUGUGACAU	1.0	..(((((.....)))))....	A. G. C( A( U( G( C( C. U. G. U. A. G) U) G) U) G) A. C. A. U.
299	>P300	GUCCAUAGUAUUUUUUUUUUU	1.0	.....................	G. U. C. C. A. U. A. G. U. A. U. U. U. U. U. U. U. U. U. U. U.
300	>P301	GUGUGGCAAAUACCCAUAUCC	1.0	((((((.......))))))..	G( U( G( U( G( G( C. A. A. A. U. A. C. C) C) A) U) A) U) C. C.
301	>P302	UAGACUGAGCUGUUUGAUUAU	1.0	(((((......))))).....	U( A( G( A( C( U. G. A. G. C. U. G) U) U) U) G) A. U. U. A. U.
302	>P303	UGUGGGCAGGUGUUUGAGAAG	1.0	.....................	U. G. U. G. G. G. C. A. G. G. U. G. U. U. U. G. A. G. A. A. G.
303	>P304	AAAGCUUCGUUAUACAUUUGA	1.0	.....................	A. A. A. G. C. U. U. C. G. U. U. A. U. A. C. A. U. U. U. G. A.
304	>P305	GCUACCAGGGUAUCGCCGUGG	1.0	....(((.(((...))).)))	G. C. U. A. C( C( A( G. G( G( U( A. U. C. G) C) C) G. U) G) G)
305	>P306	CCCCAUGUUAUUCCUAAUAGG	1.0	..((.(((((....)))))))	C. C. C( C( A. U( G( U( U( A( U. U. C. C. U) A) A) U) A) G) G)
306	>P307	CUGAGCACGCUACCAAAUCUC	1.0	.....................	C. U. G. A. G. C. A. C. G. C. U. A. C. C. A. A. A. U. C. U. C.
307	>P308	GCCGCCCAGUUUCGGUUCCUA	1.0	((((........)))).....	G( C( C( G( C. C. C. A. G. U. U. U. C) G) G) U) U. C. C. U. A.
308	>P309	UUUUUGUUAGUACACCAUCUC	1.0	.....................	U. U. U. U. U. G. U. U. A. G. U. A. C. A. C. C. A. U. C. U. C.
309	>P310	CUAAUUAUGCUGGACUGUUUU	1.0	.....................	C. U. A. A. U. U. A. U. G. C. U. G. G. A. C. U. G. U. U. U. U.
310	>P311	UGAAUGUUAAUUUCUGAGGUU	1.0	.....................	U. G. A. A. U. G. U. U. A. A. U. U. U. C. U. G. A. G. G. U. U.
311	>P312	AUUCAGUUAAUGACACCAAAA	1.0	..(((.....)))........	A. U. U( C( A( G. U. U. A. A. U) G) A) C. A. C. C. A. A. A. A.
312	>P313	AGGCAGCAGCUACCAAGAAAC	1.0	.(((....)))..........	A. G( G( C( A. G. C. A. G) C) U) A. C. C. A. A. G. A. A. A. C.
313	>P314	CGGCACGCGCUUCGGGCAGCC	1.0	.(((..((.(...).)).)))	C. G( G( C( A. C. G( C( G. C( U. U. C. G) G. G) C) A. G) C) C)
314	>P315	GUGCUGGCUGUAGGUGAAUGG	1.0	.(((.....))).........	G. U( G( C( U. G. G. C. U. G) U) A) G. G. U. G. A. A. U. G. G.
315	>P316	ACAGUUAAAAUUUCAAACAGC	1.0	.....................	A. C. A. G. U. U. A. A. A. A. U. U. U. C. A. A. A. C. A. G. C.
316	>P317	GGGUGGUGACUUCAUAUGCCA	1.0	.(((.(((....)))..))).	G. G( G( U( G. G( U( G( A. C. U. U. C) A) U) A. U. G) C) C) A.
317	>P318	GAGAAGAAAUUAUUUGACAUU	1.0	.....................	G. A. G. A. A. G. A. A. A. U. U. A. U. U. U. G. A. C. A. U. U.
318	>P319	CGUCGAGGUCUUCUUCUCGCG	1.0	((.(((((......)))))))	C( G( U. C( G( A( G( G( U. C. U. U. C. U. U) C) U) C) G) C) G)
319	>P320	UGUACCCAUAUAUAAUUCUCC	1.0	.....................	U. G. U. A. C. C. C. A. U. A. U. A. U. A. A. U. U. C. U. C. C.
320	>P321	AGAAUAGCUUUAUCUUGGUUU	1.0	.....((((.......)))).	A. G. A. A. U. A( G( C( U( U. U. A. U. C. U. U. G) G) U) U) U.
321	>P322	AAGAAGGUACUUCUUGGAGCC	1.0	((((((...))))))......	A( A( G( A( A( G( G. U. A. C) U) U) C) U) U) G. G. A. G. C. C.
322	>P323	AGGCAAUGGAUUUGAAUUUUA	1.0	.....................	A. G. G. C. A. A. U. G. G. A. U. U. U. G. A. A. U. U. U. U. A.
323	>P324	AUAAAUGUUCUUGGUGUGGGA	1.0	.......((((......))))	A. U. A. A. A. U. G. U( U( C( U( U. G. G. U. G. U. G) G) G) A)
324	>P325	GCUACUGAAAUAAAAGAAGUA	1.0	(((.((........)).))).	G( C( U( A. C( U( G. A. A. A. U. A. A. A. A) G) A. A) G) U) A.
325	>P326	UUCAGUCAGCUCUGCAGGCUC	1.0	...((((.((...)).)))).	U. U. C. A( G( U( C( A. G( C( U. C. U. G) C) A. G) G) C) U) C.
326	>P327	UCCUUCGUAUUAUACCCAGCC	1.0	.....................	U. C. C. U. U. C. G. U. A. U. U. A. U. A. C. C. C. A. G. C. C.
327	>P328	CACUUUGUCGUAAGUAAUGGC	1.0	......(((((.....)))))	C. A. C. U. U. U. G( U( C( G( U( A. A. G. U. A. A) U) G) G) C)
328	>P329	ACAGAUACACUACAGUAGAAG	1.0	.....................	A. C. A. G. A. U. A. C. A. C. U. A. C. A. G. U. A. G. A. A. G.
329	>P330	UACGAGUGCCUAGAGUGCGGC	1.0	.......(((........)))	U. A. C. G. A. G. U. G( C( C( U. A. G. A. G. U. G. C. G) G) C)
330	>P331	ACACUGUGGAUUGGACACCUG	1.0	.....(((.......)))...	A. C. A. C. U. G( U( G( G. A. U. U. G. G. A. C) A) C) C. U. G.
331	>P332	CAAUAGCGUAUAUUAAAGUUG	1.0	.....................	C. A. A. U. A. G. C. G. U. A. U. A. U. U. A. A. A. G. U. U. G.
332	>P333	AAGCUCCUAGUUGGAUCUUGG	1.0	(((.(((.....))).)))..	A( A( G( C. U( C( C( U. A. G. U. U. G) G) A) U. C) U) U) G. G.
333	>P334	CCAAAGCGUUUACUUUGAAAA	1.0	.(((((......)))))....	C. C( A( A( A( G( C. G. U. U. U. A. C) U) U) U) G) A. A. A. A.
334	>P335	CAGCUAGGAAUAAUGGAAUAG	1.0	.....................	C. A. G. C. U. A. G. G. A. A. U. A. A. U. G. G. A. A. U. A. G.
335	>P336	GAGGUGAAAUUCUUGGACCGG	1.0	..(((...........)))..	G. A. G( G( U( G. A. A. A. U. U. C. U. U. G. G. A) C) C) G. G.
336	>P337	UCGAAGACGAUCAGAUACCGU	1.0	(((....)))...........	U( C( G( A. A. G. A. C) G) A) U. C. A. G. A. U. A. C. C. G. U.
337	>P338	GGGGGGAGUAUGGUUGCAAAG	1.0	.......(((....)))....	G. G. G. G. G. G. A. G( U( A( U. G. G. U. U) G) C) A. A. A. G.
338	>P339	UUGCAAUUAUUCCCCAUGAAG	1.0	.....................	U. U. G. C. A. A. U. U. A. U. U. C. C. C. C. A. U. G. A. A. G.
339	>P340	AGGGGACGUGUAAACCAGUCC	1.0	...((((..........))))	A. G. G. G( G( A( C( G. U. G. U. A. A. A. C. C. A. G) U) C) C)
340	>P341	AAAAAGUGCAUAUGUCGAAUG	1.0	.....................	A. A. A. A. A. G. U. G. C. A. U. A. U. G. U. C. G. A. A. U. G.
341	>P342	GAAGCCUUGCUGAUGAGAGCC	1.0	........(((......))).	G. A. A. G. C. C. U. U. G( C( U( G. A. U. G. A. G. A) G) C) C.
342	>P343	CUGGCUACGGUAGCUACAGAU	1.0	.((((((...)))))).....	C. U( G( G( C( U( A( C. G. G. U) A) G) C) U) A) C. A. G. A. U.
343	>P344	GCACUGCUCAUACUAGACAGU	1.0	..((((.((......))))))	G. C. A( C( U( G( C. U( C( A. U. A. C. U. A. G) A) C) A) G) U)
344	>P345	CCUGAGACGUUAUUUAAAACU	1.0	.....................	C. C. U. G. A. G. A. C. G. U. U. A. U. U. U. A. A. A. A. C. U.
345	>P346	GGAUGUUGAAUAAAAGGCAGU	1.0	...((((........))))..	G. G. A. U( G( U( U( G. A. A. U. A. A. A. A. G) G) C) A) G. U.
346	>P347	GUUCAAUGAAUAGAUGAUGCA	1.0	.....................	G. U. U. C. A. A. U. G. A. A. U. A. G. A. U. G. A. U. G. C. A.
347	>P348	GAAGAGCAGUUAAAGAAAGAG	1.0	.....................	G. A. A. G. A. G. C. A. G. U. U. A. A. A. G. A. A. A. G. A. G.
348	>P349	CCGACAGUGAUGGCUGGGACU	1.0	....((((....)))).....	C. C. G. A. C( A( G( U( G. A. U. G. G) C) U) G) G. G. A. C. U.
349	>P350	UGCUGUACCCUCAGAUCGGGG	1.0	.......((((......))))	U. G. C. U. G. U. A. C( C( C( U( C. A. G. A. U. C. G) G) G) G)
350	>P351	GGACUAGAAAUCCAUUGGGGU	1.0	.........((((....))))	G. G. A. C. U. A. G. A. A. A( U( C( C( A. U. U. G. G) G) G) U)
351	>P352	CCUCACCCGCUAGUCUGGCUG	1.0	........((((...))))..	C. C. U. C. A. C. C. C. G( C( U( A( G. U. C. U) G) G) C) U. G.
352	>P353	AGAAAGAUUGUAGCGUUUUAC	1.0	.....................	A. G. A. A. A. G. A. U. U. G. U. A. G. C. G. U. U. U. U. A. C.
353	>P354	AGUGGGAAGAUUCAUAGGUAG	1.0	.((((......))))......	A. G( U( G( G( G. A. A. G. A. U. U) C) A) U) A. G. G. U. A. G.
354	>P355	AAUGUCUAUAUGAAGUAGGAA	1.0	....(((((.....)))))..	A. A. U. G. U( C( U( A( U( A. U. G. A. A. G) U) A) G) G) A. A.
355	>P356	CGAGGGCCGGUAUACAUUCGG	1.0	......((((.......))))	C. G. A. G. G. G. C( C( G( G( U. A. U. A. C. A. U. U) C) G) G)
356	>P357	CCUGGGCUACUACGAUGGCGA	1.0	.....((((......))))..	C. C. U. G. G. G( C( U( A( C. U. A. C. G. A. U) G) G) C) G. A.
357	>P358	GUUCACCAGUUCCCCUCUUCU	1.0	.....................	G. U. U. C. A. C. C. A. G. U. U. C. C. C. C. U. C. U. U. C. U.
358	>P359	AAGAGAGAUGUCCCCUGUGAU	1.0	.....................	A. A. G. A. G. A. G. A. U. G. U. C. C. C. C. U. G. U. G. A. U.
359	>P360	UCAUACCUACUUUCAAAGUCA	1.0	.....................	U. C. A. U. A. C. C. U. A. C. U. U. U. C. A. A. A. G. U. C. A.
360	>P361	GUGAGUUGGAUAAGGAGAUCA	1.0	.....................	G. U. G. A. G. U. U. G. G. A. U. A. A. G. G. A. G. A. U. C. A.
361	>P362	AAAACAACUUUUGGGGGACAG	1.0	.....................	A. A. A. A. C. A. A. C. U. U. U. U. G. G. G. G. G. A. C. A. G.
362	>P363	ACAGAAAUAAUUAAGAGGAGA	1.0	.....................	A. C. A. G. A. A. A. U. A. A. U. U. A. A. G. A. G. G. A. G. A.
363	>P364	GAGCACAGAAUACCAGAAGCA	1.0	.....................	G. A. G. C. A. C. A. G. A. A. U. A. C. C. A. G. A. A. G. C. A.
364	>P365	UGGGAUGUGUUACGGACGGCC	1.0	..((.(((.......))).))	U. G. G( G( A. U( G( U( G. U. U. A. C. G. G. A) C) G) G. C) C)
365	>P366	UCCGAGAACCUACACCGCGUG	1.0	.....................	U. C. C. G. A. G. A. A. C. C. U. A. C. A. C. C. G. C. G. U. G.
366	>P367	UUGCUCCAGUUCAAGUCUGCU	1.0	......(((.......)))..	U. U. G. C. U. C. C( A( G( U. U. C. A. A. G. U. C) U) G) C. U.
367	>P368	AACCAAACAGUAAGCUUACUU	1.0	........((((....)))).	A. A. C. C. A. A. A. C. A( G( U( A( A. G. C. U. U) A) C) U) U.
368	>P369	GUGCAAGGGUUCCACCCCUAC	1.0	.....((((......))))..	G. U. G. C. A. A( G( G( G( U. U. C. C. A. C. C) C) C) U) A. C.
369	>P370	UCCAAGCACUUUAAUUCCAAU	1.0	.....................	U. C. C. A. A. G. C. A. C. U. U. U. A. A. U. U. C. C. A. A. U.
370	>P371	AGAAGCCUCCUAUAACAAAGG	1.0	.....................	A. G. A. A. G. C. C. U. C. C. U. A. U. A. A. C. A. A. A. G. G.
371	>P372	CCUGGGGAUAUGAGUAACUUU	1.0	.....................	C. C. U. G. G. G. G. A. U. A. U. G. A. G. U. A. A. C. U. U. U.
372	>P373	UCUCUCUCACUAUUCUUUGGU	1.0	........((((.....))))	U. C. U. C. U. C. U. C. A( C( U( A( U. U. C. U. U. U) G) G) U)
373	>P374	GAUCUCAACCUAUUCUCAAAC	1.0	.....................	G. A. U. C. U. C. A. A. C. C. U. A. U. U. C. U. C. A. A. A. C.
374	>P375	GGAAAAGCCUUCUCCCAAAGC	1.0	(((.........)))......	G( G( A( A. A. A. G. C. C. U. U. C. U) C) C) C. A. A. A. G. C.
375	>P376	GAAGCAGCGGUGUCCCCAGCC	1.0	...((.(.((....))).)).	G. A. A. G( C( A. G( C. G( G( U. G. U. C. C) C) C) A. G) C) C.
376	>P377	UUCACCAUCUUUCGUUUGAGU	1.0	.....................	U. U. C. A. C. C. A. U. C. U. U. U. C. G. U. U. U. G. A. G. U.
377	>P378	CAUUGACCACUUCGGCUUCAA	1.0	..((((((.....))..))))	C. A. U( U( G( A( C( C( A. C. U. U. C. G) G) C. U. U) C) A) A)
378	>P379	CGAAGGUGGCUUUGCGCAUGC	1.0	(((((....))))).......	C( G( A( A( G( G. U. G. G. C) U) U) U) G) C. G. C. A. U. G. C.
379	>P380	UGUUUUAAUUUCUACACACCC	1.0	.....................	U. G. U. U. U. U. A. A. U. U. U. C. U. A. C. A. C. A. C. C. C.
380	>P381	GAAGGACCCCUUCCCAAAUAG	1.0	(((((...)))))........	G( A( A( G( G( A. C. C. C) C) U) U) C) C. C. A. A. A. U. A. G.
381	>P382	GCAGCACUGGUAAAACCUUUC	1.0	........(((...)))....	G. C. A. G. C. A. C. U. G( G( U( A. A. A. A) C) C) U. U. U. C.
382	>P383	UACUUGGGCAUAUGUUAAAUA	1.0	.....................	U. A. C. U. U. G. G. G. C. A. U. A. U. G. U. U. A. A. A. U. A.
383	>P384	CUUAUGUUUGUUAGGACCAAA	1.0	((((.......))))......	C( U( U( A( U. G. U. U. U. G. U. U) A) G) G) A. C. C. A. A. A.
384	>P385	UGGGAGCUGGUGUCUUAUGCC	1.0	(((((.......)))))....	U( G( G( G( A( G. C. U. G. G. U. G. U) C) U) U) A) U. G. C. C.
385	>P386	UGUCUCAUGCUACAAGAAGAG	1.0	.....................	U. G. U. C. U. C. A. U. G. C. U. A. C. A. A. G. A. A. G. A. G.
386	>P387	GACAAGGAGAUGGCUGAAGAG	1.0	.....................	G. A. C. A. A. G. G. A. G. A. U. G. G. C. U. G. A. A. G. A. G.
387	>P388	CGGGAAAGUGUAGAGAAAACC	1.0	.....................	C. G. G. G. A. A. A. G. U. G. U. A. G. A. G. A. A. A. A. C. C.
388	>P389	AUUUCAAGGAUAUGUGCCAGG	1.0	.......((.......))...	A. U. U. U. C. A. A. G( G( A. U. A. U. G. U. G. C) C) A. G. G.
389	>P390	ACCAUCCUUUUCUUGGGGUUG	1.0	...(((((......)))))..	A. C. C. A( U( C( C( U( U. U. U. C. U. U. G) G) G) G) U) U. G.
390	>P391	CAAAUUUAGGUAUGAAAUUCC	1.0	.....................	C. A. A. A. U. U. U. A. G. G. U. A. U. G. A. A. A. U. U. C. C.
391	>P392	GGUUUGGACAUUGAAAUGGCU	1.0	.....................	G. G. U. U. U. G. G. A. C. A. U. U. G. A. A. A. U. G. G. C. U.
392	>P393	GUACCGUUAUUGCCACCACAA	1.0	.....................	G. U. A. C. C. G. U. U. A. U. U. G. C. C. A. C. C. A. C. A. A.
393	>P394	AGAUGUGACAUUCAACACUAA	1.0	....(((........)))...	A. G. A. U. G( U( G( A. C. A. U. U. C. A. A. C) A) C) U. A. A.
394	>P395	GAGGCAGGCUUGGCGGUGGCG	1.0	...((..(((....))).)).	G. A. G. G( C( A. G. G( C( U( U. G. G. C. G) G) U) G. G) C) G.
395	>P396	GCAAUGGGUUUUCAUGUGAUC	1.0	(((.(((....))))))....	G( C( A( A. U( G( G( G. U. U. U. U) C) A) U) G) U) G. A. U. C.
396	>P397	GGAAGCCCCUUAAGUCGGGUA	1.0	....((((........)))).	G. G. A. A. G( C( C( C( C. U. U. A. A. G. U. C. G) G) G) U) A.
397	>P398	CUCUUCAUGUUACACUAAUGA	1.0	....((((.........))))	C. U. C. U. U( C( A( U( G. U. U. A. C. A. C. U. A. A) U) G) A)
398	>P399	CAAGUCGGCUUUGCUAUAAAC	1.0	......(((...)))......	C. A. A. G. U. C. G( G( C( U. U. U. G) C) U) A. U. A. A. A. C.
399	>P400	CUCCCCAGACUGCUUCAGCCG	1.0	.....................	C. U. C. C. C. C. A. G. A. C. U. G. C. U. U. C. A. G. C. C. G.
400	>P401	AGUACCCAACUCCCGCAUCCC	1.0	.....................	A. G. U. A. C. C. C. A. A. C. U. C. C. C. G. C. A. U. C. C. C.
401	>P402	GAGUUCUCUUUUCUUUGUGAA	1.0	.....................	G. A. G. U. U. C. U. C. U. U. U. U. C. U. U. U. G. U. G. A. A.
402	>P403	CCGCCCGCUUUAACCAGUGCA	1.0	.....((((......))))..	C. C. G. C. C. C( G( C( U( U. U. A. A. C. C. A) G) U) G) C. A.
403	>P404	GUCAAGAGCCUGCGGCUACAG	1.0	......((((...))))....	G. U. C. A. A. G. A( G( C( C( U. G. C. G) G) C) U) A. C. A. G.
404	>P405	AAAAGGAGACUUCAUGUGCCC	1.0	....((..((.....))..))	A. A. A. A. G( G( A. G. A( C( U. U. C. A. U. G) U) G. C. C) C)
405	>P406	GCCAAAUAUGUAGAGGACCUA	1.0	.....................	G. C. C. A. A. A. U. A. U. G. U. A. G. A. G. G. A. C. C. U. A.
406	>P407	AAUGAGUGUGUUGCACAGACA	1.0	.....((.(((...))).)).	A. A. U. G. A. G( U( G. U( G( U( U. G. C. A) C) A) G. A) C) A.
407	>P408	UCGUGUGCUGUGAUCGCACCU	1.0	..(.((((.......))))).	U. C. G( U. G( U( G( C( U. G. U. G. A. U. C. G) C) A) C) C) U.
408	>P409	AGUCCUCUUCUAAGCAAAGUG	1.0	.....................	A. G. U. C. C. U. C. U. U. C. U. A. A. G. C. A. A. A. G. U. G.
409	>P410	AAGAUCUGUGUAUGGGAUUAA	1.0	..(((((.......)))))..	A. A. G( A( U( C( U( G. U. G. U. A. U. G. G) G) A) U) U) A. A.
410	>P411	UAUGGUUCCUUUGGUCGCUCG	1.0	...(((.((...))..)))..	U. A. U. G( G( U( U. C( C( U. U. U. G) G) U. C. G) C) U) C. G.
411	>P412	UGCGUGCAUUUAUCAGAUCAA	1.0	.....................	U. G. C. G. U. G. C. A. U. U. U. A. U. C. A. G. A. U. C. A. A.
412	>P413	UGACCACGGGUGACGGGGAAU	1.0	...((.((.....))))....	U. G. A. C( C( A. C( G( G. G. U. G. A. C) G) G) G) G. A. A. U.
413	>P414	GGCCCCCCAGUCCCCCCAGGG	1.0	((....))...(((....)))	G( G( C. C. C. C. C) C) A. G. U. C( C( C( C. C. C. A. G) G) G)
414	>P415	AUGGCGGUCCUGAGGUCUAGG	1.0	........((((.....))))	A. U. G. G. C. G. G. U. C( C( U( G( A. G. G. U. C. U) A) G) G)
415	>P416	UAGCGAGGUGUAAAGAGGGCA	1.0	..((..............)).	U. A. G( C( G. A. G. G. U. G. U. A. A. A. G. A. G. G. G) C) A.
416	>P417	ACAACGACCCUAUCUACGUGA	1.0	.....................	A. C. A. A. C. G. A. C. C. C. U. A. U. C. U. A. C. G. U. G. A.
417	>P418	AUCCCCCAUCUAAGAAUCCUA	1.0	.....................	A. U. C. C. C. C. C. A. U. C. U. A. A. G. A. A. U. C. C. U. A.
418	>P419	UGGAGCGAGCUAUAGAGUCCU	1.0	.(((.(........)..))).	U. G( G( A( G. C( G. A. G. C. U. A. U. A. G) A. G. U) C) C) U.
419	>P420	GUAAGGAAAAUAACGAUUCGG	1.0	.....................	G. U. A. A. G. G. A. A. A. A. U. A. A. C. G. A. U. U. C. G. G.
420	>P421	AUUUAUUAUUUGAGUGUUGUU	1.0	.....................	A. U. U. U. A. U. U. A. U. U. U. G. A. G. U. G. U. U. G. U. U.
421	>P422	GUUUUGGACCUCCUGGUUCAG	1.0	....((((((....)))))).	G. U. U. U. U( G( G( A( C( C( U. C. C. U. G) G) U) U) C) A) G.
422	>P423	AUUUCACAGGUAAGCCAAGAU	1.0	........((....)).....	A. U. U. U. C. A. C. A. G( G( U. A. A. G. C) C) A. A. G. A. U.
423	>P424	AUAUAUAGGAUUCGUGUUCGC	1.0	.......((((....))))..	A. U. A. U. A. U. A. G( G( A( U( U. C. G. U. G) U) U) C) G. C.
424	>P425	AGUUUGGGCAUUUGACUGACU	1.0	((((.........))))....	A( G( U( U( U. G. G. G. C. A. U. U. U. G) A) C) U) G. A. C. U.
425	>P426	GAAGAAUCUGUGAAAGAAUAU	1.0	......(((.....)))....	G. A. A. G. A. A. U( C( U( G. U. G. A. A. A) G) A) A. U. A. U.
426	>P427	GCCCACCCUGUAGGAGCGUAA	1.0	((((........)).))....	G( C( C( C( A. C. C. C. U. G. U. A. G) G) A. G) C) G. U. A. A.
427	>P428	AAGAACUUGGUGCAGGCACCA	1.0	.......(((((....)))))	A. A. G. A. A. C. U. U( G( G( U( G( C. A. G. G. C) A) C) C) A)
428	>P429	UUUCUUCCUGUGUGUCCCCUA	1.0	.....................	U. U. U. C. U. U. C. C. U. G. U. G. U. G. U. C. C. C. C. U. A.
429	>P430	UAAUUUUGCAUUAUAUCUAGG	1.0	.....................	U. A. A. U. U. U. U. G. C. A. U. U. A. U. A. U. C. U. A. G. G.
430	>P431	AACUGAGCAGUUCAUGGAGAA	1.0	.....................	A. A. C. U. G. A. G. C. A. G. U. U. C. A. U. G. G. A. G. A. A.
431	>P432	AAGAAGGAGUUUAUAACGUUC	1.0	.....................	A. A. G. A. A. G. G. A. G. U. U. U. A. U. A. A. C. G. U. U. C.
432	>P433	AAGAGUGGGUUAAAGUCCUAG	1.0	.....((((.......)))).	A. A. G. A. G. U( G( G( G( U. U. A. A. A. G. U. C) C) U) A) G.
433	>P434	UUAUUGGGCGUAUUUAUCAAU	1.0	.....................	U. U. A. U. U. G. G. G. C. G. U. A. U. U. U. A. U. C. A. A. U.
434	>P435	GCGGCCCCUGUAGUGGCGCCG	1.0	.((((.((......)).))))	G. C( G( G( C( C. C( C( U. G. U. A. G. U. G) G) C. G) C) C) G)
435	>P436	UCCAAGCAUCUUCCGAAGAGU	1.0	.....((.((((...))))))	U. C. C. A. A. G( C( A. U( C( U( U( C. C. G. A) A) G) A) G) U)
436	>P437	CAAUUCUGUGUUCACCCUCAC	1.0	.......(((........)))	C. A. A. U. U. C. U. G( U( G( U. U. C. A. C. C. C. U. C) A) C)
437	>P438	UCCUCAGCGUUACCGCCACAC	1.0	......(((....))).....	U. C. C. U. C. A. G( C( G( U. U. A. C. C) G) C) C. A. C. A. C.
438	>P439	GGGUUCCAGGUUUCAGACACU	1.0	.....................	G. G. G. U. U. C. C. A. G. G. U. U. U. C. A. G. A. C. A. C. U.
439	>P440	AAUGUCUCGGUAUAAAACACG	1.0	.....................	A. A. U. G. U. C. U. C. G. G. U. A. U. A. A. A. A. C. A. C. G.
440	>P441	UGAAGUUCCCUAUCUACGGAA	1.0	.....((((........))))	U. G. A. A. G. U( U( C( C( C. U. A. U. C. U. A. C. G) G) A) A)
441	>P442	CCUUAGUAACUAUGCAGUUUU	1.0	.....................	C. C. U. U. A. G. U. A. A. C. U. A. U. G. C. A. G. U. U. U. U.
442	>P443	UCACCAACCAUUAAAGGUGUU	1.0	.((((..........))))..	U. C( A( C( C( A. A. C. C. A. U. U. A. A. A. G) G) U) G) U. U.
443	>P444	AAUUUUGACUUUAAAUCCUCU	1.0	.....................	A. A. U. U. U. U. G. A. C. U. U. U. A. A. A. U. C. C. U. C. U.
444	>P445	UGUUCAUUUGUUCAUCCAUGU	1.0	.....................	U. G. U. U. C. A. U. U. U. G. U. U. C. A. U. C. C. A. U. G. U.
445	>P446	ACCCACCCACUCCACACCACC	1.0	.....................	A. C. C. C. A. C. C. C. A. C. U. C. C. A. C. A. C. C. A. C. C.
446	>P447	AGUCUUCCUUUAAUUUUGUUA	1.0	.....................	A. G. U. C. U. U. C. C. U. U. U. A. A. U. U. U. U. G. U. U. A.
447	>P448	AGGGAACGAAUUCGUGGGUGC	1.0	.....(((....)))......	A. G. G. G. A. A( C( G( A. A. U. U. C) G) U) G. G. G. U. G. C.
448	>P449	CAACCACCUGUUUCACUAAUA	1.0	.....................	C. A. A. C. C. A. C. C. U. G. U. U. U. C. A. C. U. A. A. U. A.
449	>P450	AUUACUCAUAUCAGAUUUAAA	1.0	.....................	A. U. U. A. C. U. C. A. U. A. U. C. A. G. A. U. U. U. A. A. A.
450	>P451	UCCAACCAGAUUAGGGGAGAG	1.0	(((..((......)))))...	U( C( C( A. A. C( C( A. G. A. U. U. A. G) G) G) G) A) G. A. G.
451	>P452	UACUGGAACAUACAACACACA	1.0	.....................	U. A. C. U. G. G. A. A. C. A. U. A. C. A. A. C. A. C. A. C. A.
452	>P453	GAAAAGUCUGUAAUUCUUUCC	1.0	.....................	G. A. A. A. A. G. U. C. U. G. U. A. A. U. U. C. U. U. U. C. C.
453	>P454	CAUCGCGCUGUUGGAAAGCGG	1.0	.....((((.......)))).	C. A. U. C. G. C( G( C( U( G. U. U. G. G. A. A. A) G) C) G) G.
454	>P455	ACUCGUCCGCUAUCAAGAUUU	1.0	.....................	A. C. U. C. G. U. C. C. G. C. U. A. U. C. A. A. G. A. U. U. U.
455	>P456	GAAUUUUUAAUCUGUUAUGCU	1.0	.....................	G. A. A. U. U. U. U. U. A. A. U. C. U. G. U. U. A. U. G. C. U.
456	>P457	CUGAUGAACCUAUGCAAGUCC	1.0	.....................	C. U. G. A. U. G. A. A. C. C. U. A. U. G. C. A. A. G. U. C. C.
457	>P458	CUAUGGGAUGUGUGGCAGAGC	1.0	.....................	C. U. A. U. G. G. G. A. U. G. U. G. U. G. G. C. A. G. A. G. C.
458	>P459	CCUUGUCUAUUGUUGAAUCGG	1.0	.....................	C. C. U. U. G. U. C. U. A. U. U. G. U. U. G. A. A. U. C. G. G.
459	>P460	GCAAUUUUGUUGUUACAGACU	1.0	.....(((((....)))))..	G. C. A. A. U. U( U( U( G( U( U. G. U. U. A) C) A) G) A) C. U.
460	>P461	ACUAUUAGAAUAUAGAAAUAC	1.0	.((((......))))......	A. C( U( A( U( U. A. G. A. A. U. A) U) A) G) A. A. A. U. A. C.
461	>P462	AGGGAGCAAAUCCCACCUUUA	1.0	.((((.....)))).......	A. G( G( G( A( G. C. A. A. A. U) C) C) C) A. C. C. U. U. U. A.
462	>P463	CGGGAUUACUUUGAGGACCAG	1.0	.((..((......))..))..	C. G( G( G. A. U( U( A. C. U. U. U. G. A) G) G. A. C) C) A. G.
463	>P464	AAUCUAUGUGUGUGCGUGUGU	1.0	....(((((....)))))...	A. A. U. C. U( A( U( G( U( G. U. G. U. G) C) G) U) G) U. G. U.
464	>P465	UUCUAACGUCUUCAUACCCAA	1.0	.....................	U. U. C. U. A. A. C. G. U. C. U. U. C. A. U. A. C. C. C. A. A.
465	>P466	GUCACCGGAGUUUUUUACCUC	1.0	.....................	G. U. C. A. C. C. G. G. A. G. U. U. U. U. U. U. A. C. C. U. C.
466	>P467	GUGGCCCGGAUGGUCAUGCUG	1.0	((((((.....))))))....	G( U( G( G( C( C( C. G. G. A. U. G) G) U) C) A) U) G. C. U. G.
467	>P468	CCCCCCACCAUUCCUACCGCU	1.0	.....................	C. C. C. C. C. C. A. C. C. A. U. U. C. C. U. A. C. C. G. C. U.
468	>P469	GAGACUGGUGUUCUCAAACCC	1.0	(((((....).))))......	G( A( G( A( C( U. G. G. U. G) U. U) C) U) C) A. A. A. C. C. C.
469	>P470	GUGGAUGGGGUGUCGUGGGCC	1.0	........(((.......)))	G. U. G. G. A. U. G. G. G( G( U( G. U. C. G. U. G. G. G) C) C)
470	>P471	UUCAUCCGCAUGAGAAUGACU	1.0	.((((.(......).))))..	U. U( C( A( U( C. C( G. C. A. U. G. A. G) A. A) U) G) A) C. U.
471	>P472	CCAGGCUACUUUGGGAAAGUU	1.0	((((......)))).......	C( C( A( G( G. C. U. A. C. U. U) U) G) G) G. A. A. A. G. U. U.
472	>P473	AUGCUGGGGUUCCAACCCUUC	1.0	.....(((((....)))))..	A. U. G. C. U. G( G( G( G( U( U. C. C. A. A) C) C) C) U) U. C.
473	>P474	UGUUAACCAGUUUUUUUUUUU	1.0	.....................	U. G. U. U. A. A. C. C. A. G. U. U. U. U. U. U. U. U. U. U. U.
474	>P475	CGGGUAGCGGUGCAGUCCCGG	1.0	((((..((......)))))).	C( G( G( G( U. A. G( C( G. G. U. G. C. A. G) U) C) C) C) G) G.
475	>P476	AGCUUUCACUUUAGAACAUUU	1.0	.....................	A. G. C. U. U. U. C. A. C. U. U. U. A. G. A. A. C. A. U. U. U.
476	>P477	GCCAGGAAGCUUCGGGAAGCC	1.0	........((((....)))).	G. C. C. A. G. G. A. A. G( C( U( U( C. G. G. G. A) A) G) C) C.
477	>P478	GAGCCACAGUUAAAUUCUGGC	1.0	..((((.(((...))).))))	G. A. G( C( C( A( C. A( G( U( U. A. A. A) U) U) C. U) G) G) C)
478	>P479	CAGGUCCUUUUUGGAGGGCAA	1.0	...((((((....))))))..	C. A. G. G( U( C( C( U( U( U. U. U. G. G) A) G) G) G) C) A. A.
479	>P480	AGAAAGUGCAUUUAUUGUCUU	1.0	...(((.(((.....))))))	A. G. A. A( A( G( U. G( C( A( U. U. U. A. U. U) G) U) C) U) U)
480	>P481	GUACUCUGCUUGCGGAGGGCU	1.0	((.(((((....))))).)).	G( U( A. C( U( C( U( G( C. U. U. G. C) G) G) A) G) G. G) C) U.
481	>P482	UAGUGUAAGUUAAAUCCUUAU	1.0	....(((((.......)))))	U. A. G. U. G( U( A( A( G( U. U. A. A. A. U. C. C) U) U) A) U)
482	>P483	UGCGAGGGUCUAAGUAGGGUC	1.0	.....((.(((....))).))	U. G. C. G. A. G( G( G. U( C( U( A. A. G. U. A) G) G) G. U) C)
483	>P484	CUCACCUGCCUUCCCCUGAAC	1.0	.....................	C. U. C. A. C. C. U. G. C. C. U. U. C. C. C. C. U. G. A. A. C.
484	>P485	ACCCCAAAGAUGGUGAACUGU	1.0	...(((....)))........	A. C. C. C( C( A( A. A. G. A. U) G) G) U. G. A. A. C. U. G. U.
485	>P486	AAUAUGCAGUUUAAAUCUGCC	1.0	.....((((.......)))).	A. A. U. A. U. G( C( A( G( U. U. U. A. A. A. U. C) U) G) C) C.
486	>P487	UUAAUUUAGGUUUCUUUUUUU	1.0	.....................	U. U. A. A. U. U. U. A. G. G. U. U. U. C. U. U. U. U. U. U. U.
487	>P488	UUUUGAGUUUUUUUGUGGGGG	1.0	.....................	U. U. U. U. G. A. G. U. U. U. U. U. U. U. G. U. G. G. G. G. G.
488	>P489	GGCUACAUUUUCUACCCCAGA	1.0	.....................	G. G. C. U. A. C. A. U. U. U. U. C. U. A. C. C. C. C. A. G. A.
489	>P490	UAGCUUUGGGUGCUAAUGGUG	1.0	((((.......))))......	U( A( G( C( U. U. U. G. G. G. U. G) C) U) A) A. U. G. G. U. G.
490	>P491	GGGAAAAAAUUCUCAGUUGUC	1.0	(((((....))))).......	G( G( G( A( A( A. A. A. A. U) U) C) U) C) A. G. U. U. G. U. C.
491	>P492	AGGCAGAGGUUGCGGUGAGCC	1.0	.......((((......))))	A. G. G. C. A. G. A. G( G( U( U( G. C. G. G. U. G. A) G) C) C)
492	>P493	AGCCCCCCCCUUCACUUUCCU	1.0	.....................	A. G. C. C. C. C. C. C. C. C. U. U. C. A. C. U. U. U. C. C. U.
493	>P494	GUUGUGUUGUUUACAAUACUC	1.0	...((((((....))))))..	G. U. U. G( U( G( U( U( G( U. U. U. A. C) A) A) U) A) C) U. C.
494	>P495	GGCGAUGCCUUCCAUCAGUCG	1.0	(((((((.....)))).))).	G( G( C( G( A( U( G( C. C. U. U. C. C) A) U) C) A. G) U) C) G.
495	>N1	CCUUUUUCCUUCUCCUUCCUU	0.0	.....................	C. C. U. U. U. U. U. C. C. U. U. C. U. C. C. U. U. C. C. U. U.
496	>N2	UUACCUGACCUUAACUUUUCC	0.0	.....................	U. U. A. C. C. U. G. A. C. C. U. U. A. A. C. U. U. U. U. C. C.
497	>N3	UCUGAUAGACUGUCUUCAAUU	0.0	..(((.(((...))))))...	U. C. U( G( A( U. A( G( A( C. U. G. U) C) U) U) C) A) A. U. U.
498	>N4	UGUAAAGCUGUACUUACGGGU	0.0	.......((((....))))..	U. G. U. A. A. A. G. C( U( G( U( A. C. U. U. A) C) G) G) G. U.
499	>N5	CGGGAACACUUCAUUACCACC	0.0	.((.............))...	C. G( G( G. A. A. C. A. C. U. U. C. A. U. U. A. C) C) A. C. C.
500	>N6	GUUCCCCAGCUGAAGAGUUCU	0.0	.......((((....))))..	G. U. U. C. C. C. C. A( G( C( U( G. A. A. G. A) G) U) U) C. U.
501	>N7	CAACAGUCUGUUUUACGGGAA	0.0	......(((((...)))))..	C. A. A. C. A. G. U( C( U( G( U( U. U. U. A) C) G) G) G) A. A.
502	>N8	AUUAUUUGUUUACCACUUAGA	0.0	.....................	A. U. U. A. U. U. U. G. U. U. U. A. C. C. A. C. U. U. A. G. A.
503	>N9	ACACAGGAUGUCAGCGUCAUC	0.0	......((((....))))...	A. C. A. C. A. G. G( A( U( G( U. C. A. G. C) G) U) C) A. U. C.
504	>N10	UGACACUAGAUAGGGGGCCUG	0.0	..........((((...))))	U. G. A. C. A. C. U. A. G. A. U( A( G( G( G. G. G. C) C) U) G)
505	>N11	UGUGGUGACAUCACAGUUCAU	0.0	((((((...))))))......	U( G( U( G( G( U( G. A. C. A) U) C) A) C) A) G. U. U. C. A. U.
506	>N12	GACUCCACAGUGAUGUACUGG	0.0	.......(((((...))))).	G. A. C. U. C. C. A. C( A( G( U( G( A. U. G. U) A) C) U) G) G.
507	>N13	UCUUUAGGUCUUUGUAUAUAC	0.0	.....................	U. C. U. U. U. A. G. G. U. C. U. U. U. G. U. A. U. A. U. A. C.
508	>N14	UGGAUAUUAUUGUUCUAUUGG	0.0	.(((((....)))))......	U. G( G( A( U( A( U. U. A. U. U) G) U) U) C) U. A. U. U. G. G.
509	>N15	UUUCCCAGUCUGUCUGUUUCC	0.0	.....(((.....))).....	U. U. U. C. C. C( A( G( U. C. U. G. U. C) U) G) U. U. U. C. C.
510	>N16	UGUUGAUACUUGGUCAUAGAG	0.0	...((((.....)))).....	U. G. U. U( G( A( U( A. C. U. U. G. G) U) C) A) U. A. G. A. G.
511	>N17	UUCUCUUUUAUUAGAUUCAUU	0.0	...(((......)))......	U. U. C. U( C( U( U. U. U. A. U. U. A) G) A) U. U. C. A. U. U.
512	>N18	AAUGAAUCAAUUUGUAUUCUU	0.0	...((((((...)).))))..	A. A. U. G( A( A( U( C( A( A. U. U. U) G) U. A) U) U) C) U. U.
513	>N19	AUGUCUUUUUUUCCCCCUGGA	0.0	...........(((....)))	A. U. G. U. C. U. U. U. U. U. U. U( C( C( C. C. C. U. G) G) A)
514	>N20	UGGAUUUAGCUACUGUGUCAA	0.0	..(((.(((...))).)))..	U. G. G( A( U( U. U( A( G( C. U. A. C) U) G) U. G) U) C) A. A.
515	>N21	CCAUGCAGUUUUUAUCACUAU	0.0	.....................	C. C. A. U. G. C. A. G. U. U. U. U. U. A. U. C. A. C. U. A. U.
516	>N22	UUUUUUGCUAUUCCAAAUGAA	0.0	.....................	U. U. U. U. U. U. G. C. U. A. U. U. C. C. A. A. A. U. G. A. A.
517	>N23	GGGUGUUGUUUCCUAAGUUUC	0.0	(((........))).......	G( G( G( U. G. U. U. G. U. U. U. C) C) U) A. A. G. U. U. U. C.
518	>N24	CACCCUUGUCUAGUUUCUGAU	0.0	.......(((........)))	C. A. C. C. C. U. U. G( U( C( U. A. G. U. U. U. C. U. G) A) U)
519	>N25	UUGCCUACUGUUUUACUGUAU	0.0	.....................	U. U. G. C. C. U. A. C. U. G. U. U. U. U. A. C. U. G. U. A. U.
520	>N26	AAUGGUGAUAUUGUCAAAUGU	0.0	.....((((...)))).....	A. A. U. G. G. U( G( A( U( A. U. U. G) U) C) A) A. A. U. G. U.
521	>N27	UUUCACCUAAUCUAAUGAAAU	0.0	.....................	U. U. U. C. A. C. C. U. A. A. U. C. U. A. A. U. G. A. A. A. U.
522	>N28	UUGAAUUUCUUUUUAUAGUGU	0.0	.....................	U. U. G. A. A. U. U. U. C. U. U. U. U. U. A. U. A. G. U. G. U.
523	>N29	UCUAAAGUACUCUUUCUUUGU	0.0	..(((((........))))).	U. C. U( A( A( A( G( U. A. C. U. C. U. U. U. C) U) U) U) G) U.
524	>N30	AUAGACCGAAUUGGGUAGUGU	0.0	....(((......))).....	A. U. A. G. A( C( C( G. A. A. U. U. G. G) G) U) A. G. U. G. U.
525	>N31	UCCUUCUGUUUUUUAUUUUGU	0.0	.....................	U. C. C. U. U. C. U. G. U. U. U. U. U. U. A. U. U. U. U. G. U.
526	>N32	ACCCGUCUGGUUCUCACAUAU	0.0	..((....))...........	A. C. C( C( G. U. C. U. G) G) U. U. C. U. C. A. C. A. U. A. U.
527	>N33	UUUUUUUAAGUUGAGAGACCA	0.0	((((((......))))))...	U( U( U( U( U( U( U. A. A. G. U. U. G) A) G) A) G) A) C. C. A.
528	>N34	UUAGGAGUUAUGGGACUGUUU	0.0	..((.((((....)))).)).	U. U. A( G( G. A( G( U( U( A. U. G. G. G) A) C) U) G. U) U) U.
529	>N35	UCAUCUACAUUUUCCAAUUUU	0.0	.....................	U. C. A. U. C. U. A. C. A. U. U. U. U. C. C. A. A. U. U. U. U.
530	>N36	GAGAAUCUGAUAAUUUUUUUU	0.0	.....................	G. A. G. A. A. U. C. U. G. A. U. A. A. U. U. U. U. U. U. U. U.
531	>N37	UCUAUUCCUCUUGGGUGUAUU	0.0	..(((.(((...))).)))..	U. C. U( A( U( U. C( C( U( C. U. U. G) G) G) U. G) U) A) U. U.
532	>N38	UCCUUCCUUUUGUUCCUGCAC	0.0	..........(((....))).	U. C. C. U. U. C. C. U. U. U. U( G( U( U. C. C. U. G) C) A) C.
533	>N39	UGGGAUUAUUUCAAUAGUCUU	0.0	..(((((((....))))))).	U. G. G( G( A( U( U( A( U( U. U. C. A. A) U) A) G) U) C) U) U.
534	>N40	UCUGUAGAUAUCUGUUAAAAC	0.0	.....................	U. C. U. G. U. A. G. A. U. A. U. C. U. G. U. U. A. A. A. A. C.
535	>N41	UGAGGAUCAAUGUGUGUUUUG	0.0	.....................	U. G. A. G. G. A. U. C. A. A. U. G. U. G. U. G. U. U. U. U. G.
536	>N42	UUAAUAACUUUGGAUAAAAGU	0.0	......(((((.....)))))	U. U. A. A. U. A. A( C( U( U( U( G. G. A. U. A. A) A) A) G) U)
537	>N43	CAGUCCAAGAUCUUCUUAUGG	0.0	....((((((...)))..)))	C. A. G. U. C( C( A( A( G( A( U. C. U. U) C) U) U. A. U) G) G)
538	>N44	CUUUUUUUUUUUUUUAAAGAU	0.0	.....................	C. U. U. U. U. U. U. U. U. U. U. U. U. U. U. A. A. A. G. A. U.
539	>N45	ACUGAAGCUGUCUUCAGACAC	0.0	.((((((....))))))....	A. C( U( G( A( A( G( C. U. G. U. C) U) U) C) A) G) A. C. A. C.
540	>N46	UCGUUACGGAUGGUUGUGAGC	0.0	...((((((....))))))..	U. C. G. U( U( A( C( G( G( A. U. G. G. U) U) G) U) G) A) G. C.
541	>N47	CACCAUGUGGUUGCUGGGAUU	0.0	..(((.((....)))))....	C. A. C( C( A( U. G( U( G. G. U. U. G) C) U) G) G) G. A. U. U.
542	>N48	AGCAGUCGGGUGCUCUUACCC	0.0	.......(((((....)))))	A. G. C. A. G. U. C. G( G( G( U( G( C. U. C. U. U) A) C) C) C)
543	>N49	CGGGAGGAAAUUCUUUUCUGG	0.0	.(((((((...)))))))...	C. G( G( G( A( G( G( A( A. A. U. U) C) U) U) U) U) C) U. G. G.
544	>N50	GUCACCUCUUUCUUUAGGUUA	0.0	...((((........))))..	G. U. C. A( C( C( U( C. U. U. U. C. U. U. U. A) G) G) U) U. A.
545	>N51	UGUGUUAGGAUCUUUUUGCAU	0.0	.....................	U. G. U. G. U. U. A. G. G. A. U. C. U. U. U. U. U. G. C. A. U.
546	>N52	AGAACUGGGUUAUGAUGGUGC	0.0	...((((........))))..	A. G. A. A( C( U( G( G. G. U. U. A. U. G. A. U) G) G) U) G. C.
547	>N53	UCUCACCAUCUGGUUAUCUCA	0.0	....(((....))).......	U. C. U. C. A( C( C( A. U. C. U. G) G) U) U. A. U. C. U. C. A.
548	>N54	UUGGUCCUAGUUGGGCCAGGU	0.0	(((((((.....)))))))..	U( U( G( G( U( C( C( U. A. G. U. U. G) G) G) C) C) A) G) G. U.
549	>N55	AGUUUCUCCAUCUAACCUAAA	0.0	.....................	A. G. U. U. U. C. U. C. C. A. U. C. U. A. A. C. C. U. A. A. A.
550	>N56	AAUGGUCAGCUGUGAAUGGAA	0.0	.....(((....)))......	A. A. U. G. G. U( C( A( G. C. U. G. U) G) A) A. U. G. G. A. A.
551	>N57	AGUCCAAGAAUGUAAUAGUUG	0.0	.....................	A. G. U. C. C. A. A. G. A. A. U. G. U. A. A. U. A. G. U. U. G.
552	>N58	AUUCUCCUUAUGUAAACCUCC	0.0	.....................	A. U. U. C. U. C. C. U. U. A. U. G. U. A. A. A. C. C. U. C. C.
553	>N59	GGAUCUAUGGUGCAUGCUGAU	0.0	(.(((...))).)........	G( G. A( U( C( U. A. U. G) G) U) G. C) A. U. G. C. U. G. A. U.
554	>N60	UACAGGCAAUUGCUAUGUAGA	0.0	(((((((....))).))))..	U( A( C( A( G( G( C( A. A. U. U. G) C) U) A. U) G) U) A) G. A.
555	>N61	UAGCCGGGCAUGGUGGCACAC	0.0	..((((.......))))....	U. A. G( C( C( G( G. G. C. A. U. G. G. U) G) G) C) A. C. A. C.
556	>N62	AGUAGAUCUGUGAGGCAGUUA	0.0	.......((((...))))...	A. G. U. A. G. A. U. C( U( G( U( G. A. G. G) C) A) G) U. U. A.
557	>N63	UAAAAAGGGGUGUGGUCAGAA	0.0	.....................	U. A. A. A. A. A. G. G. G. G. U. G. U. G. G. U. C. A. G. A. A.
558	>N64	GAUGGUGGCAUCUCAUGUAUU	0.0	((((....)))).........	G( A( U( G( G. U. G. G. C) A) U) C) U. C. A. U. G. U. A. U. U.
559	>N65	AAUUCAGGGAUGGUGUCAGGU	0.0	.....................	A. A. U. U. C. A. G. G. G. A. U. G. G. U. G. U. C. A. G. G. U.
560	>N66	CUUACAAUCCUCUCUAUUAUA	0.0	.....................	C. U. U. A. C. A. A. U. C. C. U. C. U. C. U. A. U. U. A. U. A.
561	>N67	AUCCUAUGGUUGGUCCCUCAA	0.0	..((.......))........	A. U. C( C( U. A. U. G. G. U. U. G) G) U. C. C. C. U. C. A. A.
562	>N68	UUUAUUGUUCUCCAUCUUUGG	0.0	...........(((....)))	U. U. U. A. U. U. G. U. U. C. U. C( C( A( U. C. U. U. U) G) G)
563	>N69	UGUUAGCCAAUCCCAAUUAAA	0.0	.....................	U. G. U. U. A. G. C. C. A. A. U. C. C. C. A. A. U. U. A. A. A.
564	>N70	UCCCUACAGGUCCUGACAAAC	0.0	.....................	U. C. C. C. U. A. C. A. G. G. U. C. C. U. G. A. C. A. A. A. C.
565	>N71	GGUUUUGGGGUGUGAGAGAGA	0.0	.....................	G. G. U. U. U. U. G. G. G. G. U. G. U. G. A. G. A. G. A. G. A.
566	>N72	UUAAAAGGGAUCUCAAGGAAU	0.0	.....................	U. U. A. A. A. A. G. G. G. A. U. C. U. C. A. A. G. G. A. A. U.
567	>N73	AAGAGUAAAAUAUCUACAAAA	0.0	.(((........)))......	A. A( G( A( G. U. A. A. A. A. U. A. U) C) U) A. C. A. A. A. A.
568	>N74	GUAACAACUAUCAGGAGCUAC	0.0	.....................	G. U. A. A. C. A. A. C. U. A. U. C. A. G. G. A. G. C. U. A. C.
569	>N75	CACUGUGCCUUCUAUCCCUUC	0.0	.....................	C. A. C. U. G. U. G. C. C. U. U. C. U. A. U. C. C. C. U. U. C.
570	>N76	UUUGCCAGAAUUUCCAGAAGG	0.0	.....................	U. U. U. G. C. C. A. G. A. A. U. U. U. C. C. A. G. A. A. G. G.
571	>N77	GUUUCCUCUUUGGCUCCUAUG	0.0	....((.....))........	G. U. U. U. C( C( U. C. U. U. U. G) G) C. U. C. C. U. A. U. G.
572	>N78	CAUAUCAACUUUUAUUCUCUC	0.0	.....................	C. A. U. A. U. C. A. A. C. U. U. U. U. A. U. U. C. U. C. U. C.
573	>N79	UGCACCAAUUUGUCCAUAUGC	0.0	.....................	U. G. C. A. C. C. A. A. U. U. U. G. U. C. C. A. U. A. U. G. C.
574	>N80	UAUUAUGUAUUUUCCUCAAUU	0.0	.....................	U. A. U. U. A. U. G. U. A. U. U. U. U. C. C. U. C. A. A. U. U.
575	>N81	ACAUUUCCAAUGCUAGCCCAA	0.0	.....................	A. C. A. U. U. U. C. C. A. A. U. G. C. U. A. G. C. C. C. A. A.
576	>N82	AAGUCCCCCAUGAACUCCUCC	0.0	.....................	A. A. G. U. C. C. C. C. C. A. U. G. A. A. C. U. C. C. U. C. C.
577	>N83	GUUUGGAGGCUAAUUAUGGGA	0.0	.....................	G. U. U. U. G. G. A. G. G. C. U. A. A. U. U. A. U. G. G. G. A.
578	>N84	CUGUAACUCCUUCCAUGGGUG	0.0	.....((.((......)))).	C. U. G. U. A. A( C( U. C( C( U. U. C. C. A. U. G) G) G) U) G.
579	>N85	GGGCAAAGUGUAGACACUUUG	0.0	...(((((((....)))))))	G. G. G. C( A( A( A( G( U( G( U. A. G. A. C) A) C) U) U) U) G)
580	>N86	AUAUCUUGGGUAUUCUAAGUU	0.0	....(((((.....)))))..	A. U. A. U. C( U( U( G( G( G. U. A. U. U. C) U) A) A) G) U. U.
581	>N87	UUUGGGCUAGUAUCAACUUAU	0.0	.....................	U. U. U. G. G. G. C. U. A. G. U. A. U. C. A. A. C. U. U. A. U.
582	>N88	AUGGCUGCUAUGAACAUACUG	0.0	.....................	A. U. G. G. C. U. G. C. U. A. U. G. A. A. C. A. U. A. C. U. G.
583	>N89	CAGACUGAUUUUCAGAGUGGU	0.0	((..((((...))))..))..	C( A( G. A. C( U( G( A( U. U. U. U) C) A) G) A. G. U) G) G. U.
584	>N90	UGUACAAGCUUGCAAUUCCAC	0.0	((((......)))).......	U( G( U( A( C. A. A. G. C. U. U) G) C) A) A. U. U. C. C. A. C.
585	>N91	GUUGUUUUGAUUUGCAUUUCC	0.0	..(((........))).....	G. U. U( G( U( U. U. U. G. A. U. U. U. G) C) A) U. U. U. C. C.
586	>N92	UUAUUUGAUUUUCUGGAGUCC	0.0	......(((((....))))).	U. U. A. U. U. U. G( A( U( U( U( U. C. U. G. G) A) G) U) C) C.
587	>N93	CUUCGAGGCUUUUCCCCACUG	0.0	.....................	C. U. U. C. G. A. G. G. C. U. U. U. U. C. C. C. C. A. C. U. G.
588	>N94	GCCAGCACCAUUUGUCGAAAA	0.0	.....................	G. C. C. A. G. C. A. C. C. A. U. U. U. G. U. C. G. A. A. A. A.
589	>N95	UAACAACAAAUCCUGAAGAAA	0.0	.....................	U. A. A. C. A. A. C. A. A. A. U. C. C. U. G. A. A. G. A. A. A.
590	>N96	AAUAACACAUUAAAGCAAUCA	0.0	.....................	A. A. U. A. A. C. A. C. A. U. U. A. A. A. G. C. A. A. U. C. A.
591	>N97	AGCAAACCAAUAGCCAACAUC	0.0	.....................	A. G. C. A. A. A. C. C. A. A. U. A. G. C. C. A. A. C. A. U. C.
592	>N98	UAGUCACAAAUAAUAUAAAAU	0.0	.....................	U. A. G. U. C. A. C. A. A. A. U. A. A. U. A. U. A. A. A. A. U.
593	>N99	AGGAAGAAAUUAAAGAAGAUC	0.0	.....................	A. G. G. A. A. G. A. A. A. U. U. A. A. A. G. A. A. G. A. U. C.
594	>N100	GUUUGGAUAAUUAAAAAAAGA	0.0	.....................	G. U. U. U. G. G. A. U. A. A. U. U. A. A. A. A. A. A. A. G. A.
595	>N101	AAUGCAAAGCUCAGAGCAGGC	0.0	........(((...)))....	A. A. U. G. C. A. A. A. G( C( U( C. A. G. A) G) C) A. G. G. C.
596	>N102	UCUAGGGAACUUUUGGGACUU	0.0	((((((.....))))))....	U( C( U( A( G( G( G. A. A. C. U. U) U) U) G) G) G) A. C. U. U.
597	>N103	AAACUUAAGAUAUAUGAAAGG	0.0	.....................	A. A. A. C. U. U. A. A. G. A. U. A. U. A. U. G. A. A. A. G. G.
598	>N104	AGGGAGGGUCUGAGGGACAUU	0.0	.......((((...))))...	A. G. G. G. A. G. G. G( U( C( U( G. A. G. G) G) A) C) A. U. U.
599	>N105	UGGGAUAGCAUUUGAAAUGCA	0.0	.......(((((...))))).	U. G. G. G. A. U. A. G( C( A( U( U( U. G. A. A) A) U) G) C) A.
600	>N106	AUUAUGAAACUGUUGUGGUGU	0.0	(((((((.....)))))))..	A( U( U( A( U( G( A( A. A. C. U. G. U) U) G) U) G) G) U) G. U.
601	>N107	UAAUGAAGAAUUGUAAGAUAA	0.0	.....................	U. A. A. U. G. A. A. G. A. A. U. U. G. U. A. A. G. A. U. A. A.
602	>N108	AGUGUUUUGAUAUCUUGUAAA	0.0	.....................	A. G. U. G. U. U. U. U. G. A. U. A. U. C. U. U. G. U. A. A. A.
603	>N109	AUUUUGAGCUUUAACUUCAGA	0.0	..((((((.......))))))	A. U. U( U( U( G( A( G( C. U. U. U. A. A. C. U) U) C) A) G) A)
604	>N110	UGUGUGAUCUUCUGUUUGAAU	0.0	.....................	U. G. U. G. U. G. A. U. C. U. U. C. U. G. U. U. U. G. A. A. U.
605	>N111	GAUCUUAAUCUAUUCUGUUCU	0.0	.....................	G. A. U. C. U. U. A. A. U. C. U. A. U. U. C. U. G. U. U. C. U.
606	>N112	AAACAGCAUCUUGGCAAACAC	0.0	.....((......))......	A. A. A. C. A. G( C( A. U. C. U. U. G. G) C) A. A. A. C. A. C.
607	>N113	GAGGUGUCUAUUUAACUGACA	0.0	....((((.........))))	G. A. G. G. U( G( U( C( U. A. U. U. U. A. A. C. U. G) A) C) A)
608	>N114	UGUAAUCCCCUUCAGGUCUUU	0.0	.....................	U. G. U. A. A. U. C. C. C. C. U. U. C. A. G. G. U. C. U. U. U.
609	>N115	AGCAAUUGUGUUGUGGUUUGG	0.0	.(((((...))))).......	A. G( C( A( A( U( U. G. U. G) U) U) G) U) G. G. U. U. U. G. G.
610	>N116	UAUAUAUAUUUUAGAUGGGUG	0.0	.....................	U. A. U. A. U. A. U. A. U. U. U. U. A. G. A. U. G. G. G. U. G.
611	>N117	GGUGCCCUCAUCCCUCAACUG	0.0	((((....)))).........	G( G( U( G( C. C. C. U. C) A) U) C) C. C. U. C. A. A. C. U. G.
612	>N118	CUCCCCUGUAUUUCAGCUAUU	0.0	.....(((.....))).....	C. U. C. C. C. C( U( G( U. A. U. U. U. C) A) G) C. U. A. U. U.
613	>N119	AGAUCCCCCCUUUCCUCUGCU	0.0	.....................	A. G. A. U. C. C. C. C. C. C. U. U. U. C. C. U. C. U. G. C. U.
614	>N120	UUCUGACCAGUAUAAGGUGGA	0.0	.(((.(((.......))))))	U. U( C( U( G. A( C( C( A. G. U. A. U. A. A. G) G) U) G) G) A)
615	>N121	ACCAGAUGGAUUAUUGGUAAA	0.0	(((((........)))))...	A( C( C( A( G( A. U. G. G. A. U. U. A. U) U) G) G) U) A. A. A.
616	>N122	UGAACUCCUUUACAUUUAGCC	0.0	.....................	U. G. A. A. C. U. C. C. U. U. U. A. C. A. U. U. U. A. G. C. C.
617	>N123	ACAGAUCUUUUACUUGCUUGG	0.0	.....................	A. C. A. G. A. U. C. U. U. U. U. A. C. U. U. G. C. U. U. G. G.
618	>N124	AGUAUUUUUGUAUCAAUUUCA	0.0	.....................	A. G. U. A. U. U. U. U. U. G. U. A. U. C. A. A. U. U. U. C. A.
619	>N125	UAACUGUGGCUUCAUAGAAUU	0.0	...(((((....)))))....	U. A. A. C( U( G( U( G( G. C. U. U. C) A) U) A) G) A. A. U. U.
620	>N126	UUUUUGAGUAUAGGCUUUUGU	0.0	.....((((....))))....	U. U. U. U. U. G( A( G( U( A. U. A. G. G) C) U) U) U. U. G. U.
621	>N127	UUUGAUUAUUUCCUGCCAUGU	0.0	.....................	U. U. U. G. A. U. U. A. U. U. U. C. C. U. G. C. C. A. U. G. U.
622	>N128	UUGACGAAAUUAUAAUUAAGU	0.0	.....................	U. U. G. A. C. G. A. A. A. U. U. A. U. A. A. U. U. A. A. G. U.
623	>N129	GAAGGUAUAUUCUUUUGGUUU	0.0	(((((......))))).....	G( A( A( G( G( U. A. U. A. U. U. C) U) U) U) U) G. G. U. U. U.
624	>N130	CAUAACUUCUUACUUGGUCCU	0.0	.....................	C. A. U. A. A. C. U. U. C. U. U. A. C. U. U. G. G. U. C. C. U.
625	>N131	CAUGGAGAGAUGUUCUUUACU	0.0	..((((((.....))))))..	C. A. U( G( G( A( G( A( G. A. U. G. U. U) C) U) U) U) A) C. U.
626	>N132	CUUUAUAUGUUCCUUGACAUU	0.0	......(((((....))))).	C. U. U. U. A. U. A( U( G( U( U( C. C. U. U. G) A) C) A) U) U.
627	>N133	UAUAAAAGGUUGAGGCUCUGG	0.0	.....................	U. A. U. A. A. A. A. G. G. U. U. G. A. G. G. C. U. C. U. G. G.
628	>N134	GCAUCUAACCUCCCACCAGAA	0.0	.....................	G. C. A. U. C. U. A. A. C. C. U. C. C. C. A. C. C. A. G. A. A.
629	>N135	AAGUGAAAAGUGUGAUGCAGU	0.0	.....................	A. A. G. U. G. A. A. A. A. G. U. G. U. G. A. U. G. C. A. G. U.
630	>N136	CUCCCUCUUCUGCCCACUCUG	0.0	.....................	C. U. C. C. C. U. C. U. U. C. U. G. C. C. C. A. C. U. C. U. G.
631	>N137	AGCACCAGAAUGCUGGAAGAA	0.0	....((((....)))).....	A. G. C. A. C( C( A( G( A. A. U. G. C) U) G) G) A. A. G. A. A.
632	>N138	GCCCAACAAAUCACCAUAGCA	0.0	.....................	G. C. C. C. A. A. C. A. A. A. U. C. A. C. C. A. U. A. G. C. A.
633	>N139	UAAGUUCACAUAAACAGCUUC	0.0	.....................	U. A. A. G. U. U. C. A. C. A. U. A. A. A. C. A. G. C. U. U. C.
634	>N140	UUGGUGGGCUUUGAAACUCUU	0.0	.....(((........)))..	U. U. G. G. U. G( G( G( C. U. U. U. G. A. A. A. C) U) C) U. U.
635	>N141	UAUUAGAAUGUAAAUUAGAGC	0.0	.....................	U. A. U. U. A. G. A. A. U. G. U. A. A. A. U. U. A. G. A. G. C.
636	>N142	AAAACUACACUUCCUAAUAGG	0.0	.....................	A. A. A. A. C. U. A. C. A. C. U. U. C. C. U. A. A. U. A. G. G.
637	>N143	CACUCACACCUCAAUUAACAA	0.0	.....................	C. A. C. U. C. A. C. A. C. C. U. C. A. A. U. U. A. A. C. A. A.
638	>N144	CAUAUACAUAUAUAUACGCCC	0.0	.....................	C. A. U. A. U. A. C. A. U. A. U. A. U. A. U. A. C. G. C. C. C.
639	>N145	ACAGUUUGCAUAGACAAACAC	0.0	...(((((......)))))..	A. C. A. G( U( U( U( G( C. A. U. A. G. A. C) A) A) A) C) A. C.
640	>N146	UGGUGGAAAGUACAUGUUCUA	0.0	...(((((........)))))	U. G. G. U( G( G( A( A( A. G. U. A. C. A. U. G. U) U) C) U) A)
641	>N147	UGUUUCCAAUUACUUCACAAG	0.0	.....................	U. G. U. U. U. C. C. A. A. U. U. A. C. U. U. C. A. C. A. A. G.
642	>N148	AAACUAGAUAUAGAUUAACCA	0.0	...(((....)))........	A. A. A. C( U( A( G. A. U. A. U) A) G) A. U. U. A. A. C. C. A.
643	>N149	CAUGACAUCUUCAGGACACAG	0.0	.....................	C. A. U. G. A. C. A. U. C. U. U. C. A. G. G. A. C. A. C. A. G.
644	>N150	GUUCUGUGCCUAUGUAAUCCA	0.0	.....................	G. U. U. C. U. G. U. G. C. C. U. A. U. G. U. A. A. U. C. C. A.
645	>N151	AAAGAUCAAGUGAUCAUAGGU	0.0	...((((....))))......	A. A. A. G( A( U( C( A. A. G. U. G) A) U) C) A. U. A. G. G. U.
646	>N152	GAAUAGACAUUGUUUAGAUCU	0.0	((.(((((...)))))..)).	G( A( A. U( A( G( A( C( A. U. U. G) U) U) U) A) G. A. U) C) U.
647	>N153	ACUAUUGUCCUGAGGCCUGAG	0.0	......(((....))).....	A. C. U. A. U. U. G( U( C( C. U. G. A. G) G) C) C. U. G. A. G.
648	>N154	GGUAUUGUCAUGAUCAGCCAU	0.0	(((..((.......)))))..	G( G( U( A. U. U( G( U. C. A. U. G. A. U. C) A) G) C) C) A. U.
649	>N155	UGAAAUUUUUUUGUCUAAAAA	0.0	.....................	U. G. A. A. A. U. U. U. U. U. U. U. G. U. C. U. A. A. A. A. A.
650	>N156	CUUUCCUAGAUUGGAAAGACU	0.0	((((((......))))))...	C( U( U( U( C( C( U. A. G. A. U. U. G) G) A) A) A) G) A. C. U.
651	>N157	UGUAAAAUGGUUAUUGGAGGG	0.0	.....................	U. G. U. A. A. A. A. U. G. G. U. U. A. U. U. G. G. A. G. G. G.
652	>N158	CCCACUCCUCUCAGAGCCCUC	0.0	....(((......))).....	C. C. C. A. C( U( C( C. U. C. U. C. A. G) A) G) C. C. C. U. C.
653	>N159	AAAGUUUUAUUGAACCCAGUG	0.0	...((((....))))......	A. A. A. G( U( U( U( U. A. U. U. G) A) A) C) C. C. A. G. U. G.
654	>N160	UGGGGGACUAUUCUUGGUUGG	0.0	.....(((((....)))))..	U. G. G. G. G. G( A( C( U( A( U. U. C. U. U) G) G) U) U) G. G.
655	>N161	GCUAUCAGGGUCUGUGCUAUG	0.0	((...(((...))).))....	G( C( U. A. U. C( A( G( G. G. U. C) U) G) U. G) C) U. A. U. G.
656	>N162	GCCAGUCAGGUGAGUGACAUC	0.0	....((((......))))...	G. C. C. A. G( U( C( A( G. G. U. G. A. G. U) G) A) C) A. U. C.
657	>N163	GAUUGUGGUCUUGCCCCAAUC	0.0	(((((.(((...))).)))))	G( A( U( U( G( U. G( G( U( C. U. U. G) C) C) C. C) A) A) U) C)
658	>N164	ACCUGGGGAUUUACCCCUAUA	0.0	....((((.....))))....	A. C. C. U. G( G( G( G( A. U. U. U. A. C) C) C) C) U. A. U. A.
659	>N165	AUGGUUAAAGUAAAACAGCGG	0.0	.....................	A. U. G. G. U. U. A. A. A. G. U. A. A. A. A. C. A. G. C. G. G.
660	>N166	CGAUGUCUUCUGUGUAACAAG	0.0	.....................	C. G. A. U. G. U. C. U. U. C. U. G. U. G. U. A. A. C. A. A. G.
661	>N167	AACUGUGUGCUUUUCAAUACG	0.0	....((((........)))).	A. A. C. U. G( U( G( U( G. C. U. U. U. U. C. A. A) U) A) C) G.
662	>N168	GCAGCUGGGGUAAGUGCUCUA	0.0	.....((((((....))))))	G. C. A. G. C. U( G( G( G( G( U( A. A. G. U. G) C) U) C) U) A)
663	>N169	CCUUCUAAGAUAUCAAAUAAA	0.0	.....................	C. C. U. U. C. U. A. A. G. A. U. A. U. C. A. A. A. U. A. A. A.
664	>N170	CCAAGGAAGGUUCACAUUUGA	0.0	.....................	C. C. A. A. G. G. A. A. G. G. U. U. C. A. C. A. U. U. U. G. A.
665	>N171	UGUGGAUUUUUAUGGCAAAUG	0.0	.....................	U. G. U. G. G. A. U. U. U. U. U. A. U. G. G. C. A. A. A. U. G.
666	>N172	UUUGCCUAUCUUGAGAGCACA	0.0	..(((((......)).)))..	U. U. U( G( C( C( U( A. U. C. U. U. G. A) G) A. G) C) A) C. A.
667	>N173	CAGAAAGCAAUGGAAGCCCUC	0.0	...........((....))..	C. A. G. A. A. A. G. C. A. A. U. G( G( A. A. G. C. C) C) U. C.
668	>N174	CUUCUAAUUUUUCAGAGGAAA	0.0	(((((........)))))...	C( U( U( C( U( A. A. U. U. U. U. U. C. A) G) A) G) G) A. A. A.
669	>N175	UUGAACAGCUUGUGGUGAGUA	0.0	.....((.(....).))....	U. U. G. A. A. C( A( G. C( U. U. G. U. G) G. U) G) A. G. U. A.
670	>N176	ACUUGCCAGCUCAAAGAAUGG	0.0	.....(((..........)))	A. C. U. U. G. C( C( A( G. C. U. C. A. A. A. G. A. A. U) G) G)
671	>N177	GGCCAGGUUUUUGGCCACCAG	0.0	((((((....)))))).....	G( G( C( C( A( G( G. U. U. U. U) U) G) G) C) C) A. C. C. A. G.
672	>N178	GCUCAAGGAAUACCAGAGGAG	0.0	.(((..((....)).)))...	G. C( U( C( A. A. G( G( A. A. U. A. C) C) A. G) A) G) G. A. G.
673	>N179	UUAUAAUCAGUAGAAAUUGGU	0.0	.....((((((....))))))	U. U. A. U. A. A( U( C( A( G( U( A. G. A. A. A) U) U) G) G) U)
674	>N180	GCAAGCUGGCUUUCGCCAGCC	0.0	....((((((....)))))).	G. C. A. A. G( C( U( G( G( C( U. U. U. C. G) C) C) A) G) C) C.
675	>N181	AAGGCGGUCAUCACAGAGUGG	0.0	....((.((......)).)).	A. A. G. G. C( G( G. U( C( A. U. C. A. C. A. G) A) G. U) G) G.
676	>N182	GAGGCCCCCAUGCUUUCUUCU	0.0	(((((......))))).....	G( A( G( G( C( C. C. C. C. A. U. G) C) U) U) U) C. U. U. C. U.
677	>N183	UGACCUCGACUGAACACCAGU	0.0	........((((.....))))	U. G. A. C. C. U. C. G. A( C( U( G( A. A. C. A. C. C) A) G) U)
678	>N184	CAGUAUGUAAUCAAAAGAAAA	0.0	.....................	C. A. G. U. A. U. G. U. A. A. U. C. A. A. A. A. G. A. A. A. A.
679	>N185	AGCACCUGAUUAGUUGCUCAC	0.0	((((.((....)).))))...	A( G( C( A( C. C( U( G. A. U. U. A) G) U. U) G) C) U) C. A. C.
680	>N186	UGCCAUCUUAUAAUGGCGAUU	0.0	((((((......))))))...	U( G( C( C( A( U( C. U. U. A. U. A. A) U) G) G) C) G) A. U. U.
681	>N187	GCAGGCUGCUUUCUGCCGAGA	0.0	(((((......))))).....	G( C( A( G( G( C. U. G. C. U. U. U) C) U) G) C) C. G. A. G. A.
682	>N188	GGGCAGACCUUCACUCACCAC	0.0	((..((.......))..))..	G( G( G. C. A( G( A. C. C. U. U. C. A. C) U) C. A. C) C) A. C.
683	>N189	GGGCACCAGUUUGGCUGGUAC	0.0	....((((((...))))))..	G. G. G. C. A( C( C( A( G( U( U. U. G. G) C) U) G) G) U) A. C.
684	>N190	ACUUGGGGACUCUCUGAAGAU	0.0	.(((.(((....))).)))..	A. C( U( U( G. G( G( G( A. C. U. C. U) C) U) G. A) A) G) A. U.
685	>N191	CAGGCAGACAUGGUUUGGAAA	0.0	(((((.......)))))....	C( A( G( G( C( A. G. A. C. A. U. G. G) U) U) U) G) G. A. A. A.
686	>N192	UAAUGACCUGUUACAGAAAAC	0.0	.....................	U. A. A. U. G. A. C. C. U. G. U. U. A. C. A. G. A. A. A. A. C.
687	>N193	CCUCUCAUUAUUGUUGAACCA	0.0	....(((.......)))....	C. C. U. C. U( C( A( U. U. A. U. U. G. U. U) G) A) A. C. C. A.
688	>N194	GGUAAGUUGCUUGGUUGAGGG	0.0	.....................	G. G. U. A. A. G. U. U. G. C. U. U. G. G. U. U. G. A. G. G. G.
689	>N195	AUGCCCAACCUAUGGCAUCUA	0.0	(((((........)))))...	A( U( G( C( C( C. A. A. C. C. U. A. U. G) G) C) A) U) C. U. A.
690	>N196	GAGAGGAUUGUGAGGAACAGG	0.0	.......((((.....)))).	G. A. G. A. G. G. A. U( U( G( U( G. A. G. G. A. A) C) A) G) G.
691	>N197	AUAAGGACAAUGGAAGAAGGA	0.0	.....................	A. U. A. A. G. G. A. C. A. A. U. G. G. A. A. G. A. A. G. G. A.
692	>N198	AACUACUAGAUUCUUGACGUU	0.0	.....................	A. A. C. U. A. C. U. A. G. A. U. U. C. U. U. G. A. C. G. U. U.
693	>N199	UUCAGCACAGUGGAACAAAGG	0.0	((((......)))).......	U( U( C( A( G. C. A. C. A. G. U) G) G) A) A. C. A. A. A. G. G.
694	>N200	AAAAAAAGUUUUGUUUUAGCU	0.0	.....................	A. A. A. A. A. A. A. G. U. U. U. U. G. U. U. U. U. A. G. C. U.
695	>N201	ACUGCCUACAUUAAGCUGGGC	0.0	...(((((........)))))	A. C. U. G( C( C( U( A( C. A. U. U. A. A. G. C. U) G) G) G) C)
696	>N202	GUCAGAGGCUUAGGCAGAAGG	0.0	.......((....))......	G. U. C. A. G. A. G. G( C( U. U. A. G. G) C) A. G. A. A. G. G.
697	>N203	GGUCAGAGAUUGAGGCUAACU	0.0	((((.........))))....	G( G( U( C( A. G. A. G. A. U. U. G. A. G) G) C) U) A. A. C. U.
698	>N204	UGGACACGAAUACAAGAGGAC	0.0	.....................	U. G. G. A. C. A. C. G. A. A. U. A. C. A. A. G. A. G. G. A. C.
699	>N205	ACCAGAAUUAUAAAAGUCUUC	0.0	.....................	A. C. C. A. G. A. A. U. U. A. U. A. A. A. A. G. U. C. U. U. C.
700	>N206	CACACAUUUAUCCUCACACAA	0.0	.....................	C. A. C. A. C. A. U. U. U. A. U. C. C. U. C. A. C. A. C. A. A.
701	>N207	AAAACAAGCCUCAACGGAUUC	0.0	........((.....))....	A. A. A. A. C. A. A. G. C( C( U. C. A. A. C. G) G) A. U. U. C.
702	>N208	AUCAAUGCUCUAGUUAAUGAU	0.0	.....................	A. U. C. A. A. U. G. C. U. C. U. A. G. U. U. A. A. U. G. A. U.
703	>N209	UGGCAGAAAAUAACCUCAGAG	0.0	.....................	U. G. G. C. A. G. A. A. A. A. U. A. A. C. C. U. C. A. G. A. G.
704	>N210	AUGGUCUCCCUACCAAAAAAA	0.0	.((((......))))......	A. U( G( G( U( C. U. C. C. C. U. A) C) C) A) A. A. A. A. A. A.
705	>N211	AUGGGUUUAGUGCAGAGUUCU	0.0	.....................	A. U. G. G. G. U. U. U. A. G. U. G. C. A. G. A. G. U. U. C. U.
706	>N212	AUCAGUAGCCUUUUUUUACUC	0.0	...(((((.......))))).	A. U. C. A( G( U( A( G( C. C. U. U. U. U. U. U) U) A) C) U) C.
707	>N213	AUUUUUCAAAUUCAUUUGGAG	0.0	....((((((....)))))).	A. U. U. U. U( U( C( A( A( A( U. U. C. A. U) U) U) G) G) A) G.
708	>N214	AAAUGAAAACUCAUAACAUUG	0.0	..((((....)))).......	A. A. A( U( G( A( A. A. A. C. U) C) A) U) A. A. C. A. U. U. G.
709	>N215	GUUAGGGAAAUGCACAUCAAA	0.0	.....................	G. U. U. A. G. G. G. A. A. A. U. G. C. A. C. A. U. C. A. A. A.
710	>N216	AGGACCCAGCUAUACCACUCC	0.0	.....................	A. G. G. A. C. C. C. A. G. C. U. A. U. A. C. C. A. C. U. C. C.
711	>N217	GUAUAGGAAGUGAGGCAGUAU	0.0	.....................	G. U. A. U. A. G. G. A. A. G. U. G. A. G. G. C. A. G. U. A. U.
712	>N218	UAAUUUAAUUUAAAAAAAUAA	0.0	.....................	U. A. A. U. U. U. A. A. U. U. U. A. A. A. A. A. A. A. U. A. A.
713	>N219	AGAAGGCAUAUUACCUAAUUC	0.0	...(((.......))).....	A. G. A. A( G( G( C. A. U. A. U. U. A. C) C) U) A. A. U. U. C.
714	>N220	GAUCAAAACAUCUGCCAGGAG	0.0	..........(((....))).	G. A. U. C. A. A. A. A. C. A. U( C( U( G. C. C. A. G) G) A) G.
715	>N221	CCAGAAAAGAUAGCUCCAGAU	0.0	.....................	C. C. A. G. A. A. A. A. G. A. U. A. G. C. U. C. C. A. G. A. U.
716	>N222	AAUAAAAUGAUCCAAGACCUA	0.0	.....................	A. A. U. A. A. A. A. U. G. A. U. C. C. A. A. G. A. C. C. U. A.
717	>N223	AAAAGGGAAGUAGACACAUUA	0.0	.....................	A. A. A. A. G. G. G. A. A. G. U. A. G. A. C. A. C. A. U. U. A.
718	>N224	AGGCUGGAGAUAGAAAACCUA	0.0	((((((....)))....))).	A( G( G( C( U( G( G. A. G. A. U) A) G) A. A. A. A. C) C) U) A.
719	>N225	UACUUUUCCUUAACAUCUUUU	0.0	.....................	U. A. C. U. U. U. U. C. C. U. U. A. A. C. A. U. C. U. U. U. U.
720	>N226	AACUAUCAAUUCUGAAUAUCU	0.0	.....................	A. A. C. U. A. U. C. A. A. U. U. C. U. G. A. A. U. A. U. C. U.
721	>N227	CCACAUUCAUUAAAGAAACUU	0.0	.....................	C. C. A. C. A. U. U. C. A. U. U. A. A. A. G. A. A. A. C. U. U.
722	>N228	GAUGAUGCCCUCCAGGUCCAU	0.0	.(((..(((.....))).)))	G. A( U( G( A. U. G( C( C( C. U. C. C. A. G) G) U) C. C) A) U)
723	>N229	AAACCAUCCCUGCAUCCCUGG	0.0	.....................	A. A. A. C. C. A. U. C. C. C. U. G. C. A. U. C. C. C. U. G. G.
724	>N230	UAGUUUCUGUUUCCAUGAUCU	0.0	.....................	U. A. G. U. U. U. C. U. G. U. U. U. C. C. A. U. G. A. U. C. U.
725	>N231	UCUGUUCUUGUGGCUGUCUUC	0.0	.....................	U. C. U. G. U. U. C. U. U. G. U. G. G. C. U. G. U. C. U. U. C.
726	>N232	AUUUGUUGUUUUGAUUAUUAU	0.0	.....................	A. U. U. U. G. U. U. G. U. U. U. U. G. A. U. U. A. U. U. A. U.
727	>N233	UUCAUUCUCAUCCACUCCUAU	0.0	.....................	U. U. C. A. U. U. C. U. C. A. U. C. C. A. C. U. C. C. U. A. U.
728	>N234	GAUUGUGUUUUCCUGUUUUUC	0.0	.....................	G. A. U. U. G. U. G. U. U. U. U. C. C. U. G. U. U. U. U. U. C.
729	>N235	CACUCUCUGCUGGCAAGCUCU	0.0	........(((....)))...	C. A. C. U. C. U. C. U. G( C( U( G. G. C. A. A) G) C) U. C. U.
730	>N236	UGGUUUAAUAUAUGGAAAUCC	0.0	.....................	U. G. G. U. U. U. A. A. U. A. U. A. U. G. G. A. A. A. U. C. C.
731	>N237	UAUAAGGAACUCAAGAAGGUG	0.0	.....................	U. A. U. A. A. G. G. A. A. C. U. C. A. A. G. A. A. G. G. U. G.
732	>N238	GAUUGCAAGCUUGUACAACCA	0.0	...((((....))))......	G. A. U. U( G( C( A( A. G. C. U. U) G) U) A) C. A. A. C. C. A.
733	>N239	AAUACAUUUUUAAAGGGGGGA	0.0	.....................	A. A. U. A. C. A. U. U. U. U. U. A. A. A. G. G. G. G. G. G. A.
734	>N240	GGGGUUGAGGUCAUCCUUGGC	0.0	...(((((((....)))))))	G. G. G. G( U( U( G( A( G( G( U. C. A. U. C) C) U) U) G) G) C)
735	>N241	UUUUGUGCUGUCAUAGUGCUC	0.0	....((((((...))))))..	U. U. U. U. G( U( G( C( U( G( U. C. A. U) A) G) U) G) C) U. C.
736	>N242	CAGAAUUGGCUAUUAUUCUUA	0.0	.(((((........)))))..	C. A( G( A( A( U( U. G. G. C. U. A. U. U. A) U) U) C) U) U. A.
737	>N243	GUAAGGGCAGUACUCCAGAUG	0.0	....(((......))).....	G. U. A. A. G( G( G( C. A. G. U. A. C. U) C) C) A. G. A. U. G.
738	>N244	AUUUAGUUCUUCCCUUAUUAA	0.0	.....................	A. U. U. U. A. G. U. U. C. U. U. C. C. C. U. U. A. U. U. A. A.
739	>N245	UCAAACACACUAAAAUGCUGA	0.0	.....................	U. C. A. A. A. C. A. C. A. C. U. A. A. A. A. U. G. C. U. G. A.
740	>N246	AAAGCUAGGUUCCAACCUGAA	0.0	.....(((((....)))))..	A. A. A. G. C. U( A( G( G( U( U. C. C. A. A) C) C) U) G) A. A.
741	>N247	GAGGGAAGCUUCUAAAACAAG	0.0	((((....)))).........	G( A( G( G( G. A. A. G. C) U) U) C) U. A. A. A. A. C. A. A. G.
742	>N248	AACAACUGGGUAAGCAUAACC	0.0	.....................	A. A. C. A. A. C. U. G. G. G. U. A. A. G. C. A. U. A. A. C. C.
743	>N249	AAUAUAAAUGUAAGAGAUGUG	0.0	.....................	A. A. U. A. U. A. A. A. U. G. U. A. A. G. A. G. A. U. G. U. G.
744	>N250	GCCAAUGUCCUAUCCACACCC	0.0	.....................	G. C. C. A. A. U. G. U. C. C. U. A. U. C. C. A. C. A. C. C. C.
745	>N251	UACAAAAAUGUUUCACAUUUA	0.0	.....((((((...)))))).	U. A. C. A. A. A( A( A( U( G( U( U. U. C. A) C) A) U) U) U) A.
746	>N252	GCUCAGGUCUUCAAACUUGUC	0.0	...(((((......)))))..	G. C. U. C( A( G( G( U( C. U. U. C. A. A. A) C) U) U) G) U. C.
747	>N253	CCCCUGGAACUGGAGAUGGGC	0.0	.(((.............))).	C. C( C( C( U. G. G. A. A. C. U. G. G. A. G. A. U. G) G) G) C.
748	>N254	UGAGCCCAGGUUCUCUGGAAG	0.0	.....((((.....))))...	U. G. A. G. C. C( C( A( G( G. U. U. C. U. C) U) G) G) A. A. G.
749	>N255	AUCUUUCAAUUUUUUAUGAGU	0.0	.....................	A. U. C. U. U. U. C. A. A. U. U. U. U. U. U. A. U. G. A. G. U.
750	>N256	UACUUACAUUUAAUAAAUAAA	0.0	.....................	U. A. C. U. U. A. C. A. U. U. U. A. A. U. A. A. A. U. A. A. A.
751	>N257	AGCCGUGCCGUGAGCAAUCGC	0.0	.........((((....))))	A. G. C. C. G. U. G. C. C. G( U( G( A( G. C. A. A. U) C) G) C)
752	>N258	GGAGAGAGAGUAGGAGCAAAA	0.0	.....................	G. G. A. G. A. G. A. G. A. G. U. A. G. G. A. G. C. A. A. A. A.
753	>N259	GGAGUGAGUUUGGAAGGAAGG	0.0	.....................	G. G. A. G. U. G. A. G. U. U. U. G. G. A. A. G. G. A. A. G. G.
754	>N260	CGCCACUAGAUGAGUUUAAGG	0.0	.....................	C. G. C. C. A. C. U. A. G. A. U. G. A. G. U. U. U. A. A. G. G.
755	>N261	UUCAGGGUCCUAGUGCACCUC	0.0	....((((.(....).)))).	U. U. C. A. G( G( G( U( C. C( U. A. G. U. G) C. A) C) C) U) C.
756	>N262	UCAGCGCCAAUUUCACUAUAG	0.0	.....................	U. C. A. G. C. G. C. C. A. A. U. U. U. C. A. C. U. A. U. A. G.
757	>N263	CGUGGACUUUUGAAUUACUUA	0.0	.....................	C. G. U. G. G. A. C. U. U. U. U. G. A. A. U. U. A. C. U. U. A.
758	>N264	CAGGGUUGUGUACUAAGUGUG	0.0	...(((.....))).......	C. A. G. G( G( U( U. G. U. G. U. A) C) U) A. A. G. U. G. U. G.
759	>N265	CUCCACCCGAUUCAUGCUGAU	0.0	.....................	C. U. C. C. A. C. C. C. G. A. U. U. C. A. U. G. C. U. G. A. U.
760	>N266	UUCCCUCACCUAACAAGGCCU	0.0	........(((....)))...	U. U. C. C. C. U. C. A. C( C( U( A. A. C. A. A) G) G) C. C. U.
761	>N267	UGAAAACUGAUCAAGGGUAGC	0.0	.....................	U. G. A. A. A. A. C. U. G. A. U. C. A. A. G. G. G. U. A. G. C.
762	>N268	GGGUCCACCCUAAUGCUUCCC	0.0	(((....)))...........	G( G( G( U. C. C. A. C) C) C) U. A. A. U. G. C. U. U. C. C. C.
763	>N269	AAGAACCUCAUAUACUAAUUG	0.0	.....................	A. A. G. A. A. C. C. U. C. A. U. A. U. A. C. U. A. A. U. U. G.
764	>N270	UUACCUCCUAUUCAGGAAAAA	0.0	.....((((....))))....	U. U. A. C. C. U( C( C( U( A. U. U. C. A) G) G) A) A. A. A. A.
765	>N271	UUGAUAAUCAUUUUCCUAAAC	0.0	.....................	U. U. G. A. U. A. A. U. C. A. U. U. U. U. C. C. U. A. A. A. C.
766	>N272	CACUUGCAGAUGGGGUGAUAG	0.0	(((((.......)))))....	C( A( C( U( U( G. C. A. G. A. U. G. G) G) G) U) G) A. U. A. G.
767	>N273	AGCAAUAUAAUGAGACAUCAC	0.0	..........(((....))).	A. G. C. A. A. U. A. U. A. A. U( G( A( G. A. C. A. U) C) A) C.
768	>N274	UCUUAUUUUAUAAAACAAAAA	0.0	.....................	U. C. U. U. A. U. U. U. U. A. U. A. A. A. A. C. A. A. A. A. A.
769	>N275	AAAAUCACUCUUUAAUAGAAC	0.0	........(((.....)))..	A. A. A. A. U. C. A. C. U( C( U( U. U. A. A. U. A) G) A) A. C.
770	>N276	CCCAAGAUACUUCCAACGCGG	0.0	.....................	C. C. C. A. A. G. A. U. A. C. U. U. C. C. A. A. C. G. C. G. G.
771	>N277	AAAAGGGACUUUUCAUACAGG	0.0	.....................	A. A. A. A. G. G. G. A. C. U. U. U. U. C. A. U. A. C. A. G. G.
772	>N278	AACUGCACAGUAUUUGGGAAU	0.0	.....................	A. A. C. U. G. C. A. C. A. G. U. A. U. U. U. G. G. G. A. A. U.
773	>N279	GAUGAGACUCUCGAGGCCCAG	0.0	...(((...))).........	G. A. U. G( A( G( A. C. U. C) U) C) G. A. G. G. C. C. C. A. G.
774	>N280	GUGGAUCCAUUGCACUGGGAU	0.0	(((.(.....).)))......	G( U( G( G. A( U. C. C. A. U. U) G. C) A) C) U. G. G. G. A. U.
775	>N281	UGGCACUGGCUUCCACUGGGC	0.0	..((.((((......))))))	U. G. G( C( A. C( U( G( G( C. U. U. C. C. A. C) U) G) G) G) C)
776	>N282	UCCGAGUGAAUUCUUGCCAUU	0.0	..((((......)))).....	U. C. C( G( A( G( U. G. A. A. U. U. C) U) U) G) C. C. A. U. U.
777	>N283	UCAAGUAACAUAUAAAGGCAA	0.0	.....................	U. C. A. A. G. U. A. A. C. A. U. A. U. A. A. A. G. G. C. A. A.
778	>N284	AAUGAAAGCAUUUCUAAGAGG	0.0	.....................	A. A. U. G. A. A. A. G. C. A. U. U. U. C. U. A. A. G. A. G. G.
779	>N285	UUAAACGCUAUCCCCAUCAAA	0.0	.....................	U. U. A. A. A. C. G. C. U. A. U. C. C. C. C. A. U. C. A. A. A.
780	>N286	UUCUCAAGGAUAAAAGAACCU	0.0	.....................	U. U. C. U. C. A. A. G. G. A. U. A. A. A. A. G. A. A. C. C. U.
781	>N287	CCCACACCUAUGGUCACUUCA	0.0	.(((......)))........	C. C( C( A( C. A. C. C. U. A. U) G) G) U. C. A. C. U. U. C. A.
782	>N288	UUCCGGAAGAUUUUACCUCAG	0.0	.....................	U. U. C. C. G. G. A. A. G. A. U. U. U. U. A. C. C. U. C. A. G.
783	>N289	GCUGCUUGCAUGACCACCUUG	0.0	((.....))............	G( C( U. G. C. U. U. G) C) A. U. G. A. C. C. A. C. C. U. U. G.
784	>N290	CAGGCAGACCUUUCAGACAAG	0.0	.(((....)))..........	C. A( G( G( C. A. G. A. C) C) U) U. U. C. A. G. A. C. A. A. G.
785	>N291	GUAUAAGAGAUAAAAGCAUAU	0.0	.....................	G. U. A. U. A. A. G. A. G. A. U. A. A. A. A. G. C. A. U. A. U.
786	>N292	UAAUAUAUAAUAUAUAUUGAG	0.0	((((((((...))))))))..	U( A( A( U( A( U( A( U( A. A. U. A) U) A) U) A) U) U) G) A. G.
787	>N293	UCUGCAACCUUAUAGAUGAAA	0.0	((((........)))).....	U( C( U( G( C. A. A. C. C. U. U. A. U) A) G) A) U. G. A. A. A.
788	>N294	CAUUAAUAUCUGGCCUGCUUA	0.0	.....................	C. A. U. U. A. A. U. A. U. C. U. G. G. C. C. U. G. C. U. U. A.
789	>N295	CAACAAUUUUUUGUCAAAAAA	0.0	..((((....)))).......	C. A. A( C( A( A( U. U. U. U. U) U) G) U) C. A. A. A. A. A. A.
790	>N296	UGGGGUUCUGUGUCUGUGGGU	0.0	.....................	U. G. G. G. G. U. U. C. U. G. U. G. U. C. U. G. U. G. G. G. U.
791	>N297	UGGAUGGCCUUUCCUUCAGCC	0.0	.(((.......))).......	U. G( G( A( U. G. G. C. C. U. U. U) C) C) U. U. C. A. G. C. C.
792	>N298	ACCCCACAUCUACUUAUUUCU	0.0	.....................	A. C. C. C. C. A. C. A. U. C. U. A. C. U. U. A. U. U. U. C. U.
793	>N299	CCCCCCUUUUUUAAUUUGGGU	0.0	...(((...........))).	C. C. C. C( C( C( U. U. U. U. U. U. A. A. U. U. U. G) G) G) U.
794	>N300	CAUAAGUGAAUUUGGCCUGUA	0.0	.....................	C. A. U. A. A. G. U. G. A. A. U. U. U. G. G. C. C. U. G. U. A.
795	>N301	UUUUUUACAUUUGGUGACAGG	0.0	....((((.....))))....	U. U. U. U. U( U( A( C( A. U. U. U. G. G) U) G) A) C. A. G. G.
796	>N302	CUCUCUCCCAUUAGGAUUUGA	0.0	.....(((.....))).....	C. U. C. U. C. U( C( C( C. A. U. U. A. G) G) A) U. U. U. G. A.
797	>N303	AGAGACAACAUGGCCAAGGAA	0.0	.....................	A. G. A. G. A. C. A. A. C. A. U. G. G. C. C. A. A. G. G. A. A.
798	>N304	UUUUGUCAAAUUGACACAACC	0.0	...(((((...))))).....	U. U. U. U( G( U( C( A( A. A. U. U) G) A) C) A) C. A. A. C. C.
799	>N305	UUCAAAGAUUUGUAUUUAGAA	0.0	.....................	U. U. C. A. A. A. G. A. U. U. U. G. U. A. U. U. U. A. G. A. A.
800	>N306	GUGCUGAUGUUGAGACAUGAU	0.0	....(.((((....)))).).	G. U. G. C. U( G. A( U( G( U( U. G. A. G. A) C) A) U) G. A) U.
801	>N307	CACUAUAUUGUUGAGAAGCAA	0.0	.......(((((....)))))	C. A. C. U. A. U. A. U( U( G( U( U( G. A. G. A. A) G) C) A) A)
802	>N308	CACUCUGGUUUGAGAAUCUAG	0.0	..(((......))).......	C. A. C( U( C( U. G. G. U. U. U. G) A) G) A. A. U. C. U. A. G.
803	>N309	AGGAAUAGGGUUAAGAAAAUU	0.0	.....................	A. G. G. A. A. U. A. G. G. G. U. U. A. A. G. A. A. A. A. U. U.
804	>N310	CAACAUUACCUUAAAAUUGGU	0.0	.......(((........)))	C. A. A. C. A. U. U. A( C( C( U. U. A. A. A. A. U. U. G) G) U)
805	>N311	UAAAACACUAUUUUCUUAAUG	0.0	.....................	U. A. A. A. A. C. A. C. U. A. U. U. U. U. C. U. U. A. A. U. G.
806	>N312	CUAUGGUUGCUGCCUUGCAGG	0.0	.........((((...)))).	C. U. A. U. G. G. U. U. G. C( U( G( C( C. U. U. G) C) A) G) G.
807	>N313	UAAAAAGUCCUAAAAAACUUG	0.0	....((((........)))).	U. A. A. A. A( A( G( U( C. C. U. A. A. A. A. A. A) C) U) U) G.
808	>N314	AGGAGAAGCUUUAGCUUCAGC	0.0	....(((((....)))))...	A. G. G. A. G( A( A( G( C( U. U. U. A. G) C) U) U) C) A. G. C.
809	>N315	UAAAUAUCGAUUUAUUUUUUG	0.0	.....................	U. A. A. A. U. A. U. C. G. A. U. U. U. A. U. U. U. U. U. U. G.
810	>N316	CUAGCAUCCCUAGAUUUCCUA	0.0	((((.....))))........	C( U( A( G( C. A. U. C. C. C) U) A) G) A. U. U. U. C. C. U. A.
811	>N317	AGAGGGAAGCUUCCUGCUGAG	0.0	((.((((....)))).))...	A( G( A. G( G( G( A( A. G. C. U. U) C) C) U) G. C) U) G. A. G.
812	>N318	AAGAACAUUGUCUCCUCUUCC	0.0	.....................	A. A. G. A. A. C. A. U. U. G. U. C. U. C. C. U. C. U. U. C. C.
813	>N319	GUGCAACAGUUAUAUUUACUA	0.0	.....................	G. U. G. C. A. A. C. A. G. U. U. A. U. A. U. U. U. A. C. U. A.
814	>N320	CCCCUGGCUUUGUUGGAACCC	0.0	...(((((...))))).....	C. C. C. C( U( G( G( C( U. U. U. G) U) U) G) G) A. A. C. C. C.
815	>N321	GGGACUUGUUUGCCCCUAUGG	0.0	(((.(......).))).....	G( G( G( A. C( U. U. G. U. U. U. G) C. C) C) C) U. A. U. G. G.
816	>N322	CUCAGGGUCGUGAGUUCGAGC	0.0	((((......)))).......	C( U( C( A( G. G. G. U. C. G. U) G) A) G) U. U. C. G. A. G. C.
817	>N323	GGCUGGCAUUUGUGUUCUCUG	0.0	.....................	G. G. C. U. G. G. C. A. U. U. U. G. U. G. U. U. C. U. C. U. G.
818	>N324	GGGAUUUGGAUAUGGGGAUAU	0.0	.....................	G. G. G. A. U. U. U. G. G. A. U. A. U. G. G. G. G. A. U. A. U.
819	>N325	AGACUCUAACUUACCUGACUG	0.0	.....................	A. G. A. C. U. C. U. A. A. C. U. U. A. C. C. U. G. A. C. U. G.
820	>N326	UAGUGUAAGGUGGGGUUCAGG	0.0	.....................	U. A. G. U. G. U. A. A. G. G. U. G. G. G. G. U. U. C. A. G. G.
821	>N327	GACAGUGGGCUACACACAGAA	0.0	....(((.....)))......	G. A. C. A. G( U( G( G. G. C. U. A. C) A) C) A. C. A. G. A. A.
822	>N328	CAAUCAUAUCUCCUGGACCCC	0.0	.....................	C. A. A. U. C. A. U. A. U. C. U. C. C. U. G. G. A. C. C. C. C.
823	>N329	GCAUUCUGGAUGAGAGUAUAG	0.0	..(((((.....)))))....	G. C. A( U( U( C( U( G. G. A. U. G. A) G) A) G) U) A. U. A. G.
824	>N330	AUUUCUCUCCUUGUGAAUUAC	0.0	..(((.(.....).)))....	A. U. U( U( C( U. C( U. C. C. U. U. G) U. G) A) A) U. U. A. C.
825	>N331	GCUAAGACUUUGAAUCUAUAU	0.0	.....................	G. C. U. A. A. G. A. C. U. U. U. G. A. A. U. C. U. A. U. A. U.
826	>N332	UAAAGACGAAUAAUUGUUGGU	0.0	....(((((....)))))...	U. A. A. A. G( A( C( G( A( A. U. A. A. U) U) G) U) U) G. G. U.
827	>N333	ACCUGAGAAUUAAGUUAUCUC	0.0	....((((.........))))	A. C. C. U. G( A( G( A( A. U. U. A. A. G. U. U. A. U) C) U) C)
828	>N334	AACCAAAACUUAGGCUGUUUC	0.0	..((........)).......	A. A. C( C( A. A. A. A. C. U. U. A. G) G) C. U. G. U. U. U. C.
829	>N335	AGUUGCUUUGUCAUGGUGUCU	0.0	.....................	A. G. U. U. G. C. U. U. U. G. U. C. A. U. G. G. U. G. U. C. U.
830	>N336	ACCCUUGUGUUCCAGGAGCGG	0.0	.(((((.((...)).))).))	A. C( C( C( U( U( G. U( G( U. U. C. C) A) G. G) A) G) C. G) G)
831	>N337	AUUAAAGGUGUGCAAAACCGU	0.0	......(((.......)))..	A. U. U. A. A. A. G( G( U( G. U. G. C. A. A. A. A) C) C) G. U.
832	>N338	AUUAGGAAAGUUUUAAGUAUA	0.0	.....................	A. U. U. A. G. G. A. A. A. G. U. U. U. U. A. A. G. U. A. U. A.
833	>N339	AGAGACAAAGUUUGGAGUUGA	0.0	.....................	A. G. A. G. A. C. A. A. A. G. U. U. U. G. G. A. G. U. U. G. A.
834	>N340	CUCCAUAUGAUGUGUAUAAAC	0.0	.....................	C. U. C. C. A. U. A. U. G. A. U. G. U. G. U. A. U. A. A. A. C.
835	>N341	CUCUCAAUCGUGUGGGGACCA	0.0	.(((((......)))))....	C. U( C( U( C( A( A. U. C. G. U. G. U) G) G) G) G) A. C. C. A.
836	>N342	AAGAUGGGAUUCUGUGGCUUC	0.0	.(((......)))........	A. A( G( A( U. G. G. G. A. U. U) C) U) G. U. G. G. C. U. U. C.
837	>N343	CUCUCCUGGUUUGUGUACCAA	0.0	......((((......)))).	C. U. C. U. C. C. U( G( G( U( U. U. G. U. G. U. A) C) C) A) A.
838	>N344	UAGAAAUGGAUGGAUCCAGAA	0.0	......((((....))))...	U. A. G. A. A. A. U( G( G( A( U. G. G. A. U) C) C) A) G. A. A.
839	>N345	CUGGGCUACAUAAGUGAAGGG	0.0	((..(((.....)))..))..	C( U( G. G. G( C( U( A. C. A. U. A. A) G) U) G. A. A) G) G. G.
840	>N346	UGUGUGUGUGUGUGUGUAUGU	0.0	.....................	U. G. U. G. U. G. U. G. U. G. U. G. U. G. U. G. U. A. U. G. U.
841	>N347	CCAAGGCUGUUGGGAGCCGCC	0.0	....((((......))))...	C. C. A. A. G( G( C( U( G. U. U. G. G. G. A) G) C) C) G. C. C.
842	>N348	UAAUUCUCCUUAAAAGGGACG	0.0	......(((((...)))))..	U. A. A. U. U. C. U( C( C( U( U( A. A. A. A) G) G) G) A) C. G.
843	>N349	UUCCGGUUUGUUGCGUUCUUC	0.0	...((........))......	U. U. C. C( G( G. U. U. U. G. U. U. G. C) G) U. U. C. U. U. C.
844	>N350	AAGAAGUAAGUUGGGGAGGAA	0.0	.....................	A. A. G. A. A. G. U. A. A. G. U. U. G. G. G. G. A. G. G. A. A.
845	>N351	AGCCACAAAAUCCCAGCUUGC	0.0	.....................	A. G. C. C. A. C. A. A. A. A. U. C. C. C. A. G. C. U. U. G. C.
846	>N352	GAGGUUAGACUCAGGGGAAAG	0.0	(((......))).........	G( A( G( G. U. U. A. G. A. C) U) C) A. G. G. G. G. A. A. A. G.
847	>N353	CAUGAUCAUCUCGUUAGAUGU	0.0	......(((((....))))).	C. A. U. G. A. U. C( A( U( C( U( C. G. U. U. A) G) A) U) G) U.
848	>N354	AGAGAACACCUAAACCUGAUA	0.0	.....................	A. G. A. G. A. A. C. A. C. C. U. A. A. A. C. C. U. G. A. U. A.
849	>N355	GGGCCCCCAAUGGAGGAGCUA	0.0	.(((((((...)).)).))).	G. G( G( C( C( C( C( C( A. A. U. G) G) A. G) G) A. G) C) U) A.
850	>N356	CGUAGAGGAGUGGGGGGAGGG	0.0	.....................	C. G. U. A. G. A. G. G. A. G. U. G. G. G. G. G. G. A. G. G. G.
851	>N357	GCAGUUUGAUUGCAAGGUCAG	0.0	(((((...)))))........	G( C( A( G( U( U. U. G. A) U) U) G) C) A. A. G. G. U. C. A. G.
852	>N358	ACAGGAGAAUUGGAACCCUUA	0.0	..(((.(........))))..	A. C. A( G( G( A. G( A. A. U. U. G. G. A. A. C) C) C) U) U. A.
853	>N359	UUUUAUUGUCUUAUGGGGAGU	0.0	.....((.((....)).))..	U. U. U. U. A. U( U( G. U( C( U. U. A. U. G) G) G. G) A) G. U.
854	>N360	AAGUACAAACUCAAGAUCCUC	0.0	.....................	A. A. G. U. A. C. A. A. A. C. U. C. A. A. G. A. U. C. C. U. C.
855	>N361	GCUCAGUUGGUAGAGCAUGAG	0.0	((((........)))).....	G( C( U( C( A. G. U. U. G. G. U. A. G) A) G) C) A. U. G. A. G.
856	>N362	GACAUGUUAUUUUAGUUGGGU	0.0	.....................	G. A. C. A. U. G. U. U. A. U. U. U. U. A. G. U. U. G. G. G. U.
857	>N363	GGAUGAGUCCUCCUCUUUUGC	0.0	(((....)))...........	G( G( A( U. G. A. G. U) C) C) U. C. C. U. C. U. U. U. U. G. C.
858	>N364	ACAGUCUUGGUUUCAUCUUUC	0.0	.....................	A. C. A. G. U. C. U. U. G. G. U. U. U. C. A. U. C. U. U. U. C.
859	>N365	GACAGUGAUUUUAUACUGAAA	0.0	..(((((......)))))...	G. A. C( A( G( U( G( A. U. U. U. U. A. U) A) C) U) G) A. A. A.
860	>N366	GAAUGUCAGCUGAGAAAAUUU	0.0	.....................	G. A. A. U. G. U. C. A. G. C. U. G. A. G. A. A. A. A. U. U. U.
861	>N367	GGCUGGGUGAUGUAGUUUUCA	0.0	.((((.......)))).....	G. G( C( U( G( G. G. U. G. A. U. G. U) A) G) U) U. U. U. C. A.
862	>N368	CAGCCUGGGCUAACCAGCAUG	0.0	..((.(((.....)))))...	C. A. G( C( C. U( G( G( G. C. U. A. A. C) C) A) G) C) A. U. G.
863	>N369	GUACCACUACUAUUUAUGGGG	0.0	...(((..........)))..	G. U. A. C( C( A( C. U. A. C. U. A. U. U. U. A. U) G) G) G. G.
864	>N370	UCUAUUGGUAUGGGUUGGGAA	0.0	(((((....))))).......	U( C( U( A( U( U. G. G. U. A) U) G) G) G) U. U. G. G. G. A. A.
865	>N371	UGGGUCUUCAUGUAGAGCUUG	0.0	.((.(((......))).))..	U. G( G( G. U( C( U( U. C. A. U. G. U. A) G) A) G. C) U) U. G.
866	>N372	UGGUACCUGGUAUCUGCCUAA	0.0	.(((((...))))).......	U. G( G( U( A( C( C. U. G. G) U) A) U) C) U. G. C. C. U. A. A.
867	>N373	UCCAUGGUGAUCUGAUAGAAU	0.0	.....................	U. C. C. A. U. G. G. U. G. A. U. C. U. G. A. U. A. G. A. A. U.
868	>N374	AAAGGUUUUAUUCGGCUUAUA	0.0	..(((((......)))))...	A. A. A( G( G( U( U( U. U. A. U. U. C. G) G) C) U) U) A. U. A.
869	>N375	UGGGUCAAGUUAACACCUAAA	0.0	(((((.........)))))..	U( G( G( G( U( C. A. A. G. U. U. A. A. C. A) C) C) U) A) A. A.
870	>N376	CACUGUUCUGUCAAUGUUUAA	0.0	.....................	C. A. C. U. G. U. U. C. U. G. U. C. A. A. U. G. U. U. U. A. A.
871	>N377	UAAUAAAAGCUAGAGCUACUG	0.0	.......(((....)))....	U. A. A. U. A. A. A. A( G( C( U. A. G. A. G) C) U) A. C. U. G.
872	>N378	GUAGCCUUGUUUGAGGAAGUG	0.0	....((((....)))).....	G. U. A. G. C( C( U( U( G. U. U. U. G) A) G) G) A. A. G. U. G.
873	>N379	UACUCUUACAUCAGGUUCAAA	0.0	.....................	U. A. C. U. C. U. U. A. C. A. U. C. A. G. G. U. U. C. A. A. A.
874	>N380	GUUCUUAUCAUAUAUUUCUUU	0.0	.....................	G. U. U. C. U. U. A. U. C. A. U. A. U. A. U. U. U. C. U. U. U.
875	>N381	UUUUGCUUGGUAUAGUUGACU	0.0	....(((......))).....	U. U. U. U. G( C( U( U. G. G. U. A. U. A) G) U) U. G. A. C. U.
876	>N382	CCGGAUGGCCUGUGUGAAAAU	0.0	..((....))...........	C. C. G( G( A. U. G. G. C) C) U. G. U. G. U. G. A. A. A. A. U.
877	>N383	UGAUGAUUAAUGUGGGAGGGG	0.0	.....................	U. G. A. U. G. A. U. U. A. A. U. G. U. G. G. G. A. G. G. G. G.
878	>N384	CUAACAAAACUUUUUUUUUUU	0.0	.....................	C. U. A. A. C. A. A. A. A. C. U. U. U. U. U. U. U. U. U. U. U.
879	>N385	AUCCUAAUCCUCCACAGUUGU	0.0	.....................	A. U. C. C. U. A. A. U. C. C. U. C. C. A. C. A. G. U. U. G. U.
880	>N386	GGGGGGGGGGUAGGUAGGAAA	0.0	.....................	G. G. G. G. G. G. G. G. G. G. U. A. G. G. U. A. G. G. A. A. A.
881	>N387	ACCCAGCGUGUGCCUCUGGGU	0.0	((((((.(.....).))))))	A( C( C( C( A( G( C. G( U. G. U. G. C. C) U. C) U) G) G) G) U)
882	>N388	CUAAGACCUCUGGUGAAUGGA	0.0	(((..(((...)))...))).	C( U( A( A. G. A( C( C( U. C. U. G) G) U) G. A. A. U) G) G) A.
883	>N389	UUCCCAAAUCUAAAGAAUGAG	0.0	.....................	U. U. C. C. C. A. A. A. U. C. U. A. A. A. G. A. A. U. G. A. G.
884	>N390	UUACAGGAAAUCCAUCUCAGG	0.0	.....((....))........	U. U. A. C. A. G( G( A. A. A. U. C) C) A. U. C. U. C. A. G. G.
885	>N391	CAAAAGGAUAUACUUUCUUCU	0.0	...(((((......)))))..	C. A. A. A( A( G( G( A( U. A. U. A. C. U. U) U) C) U) U) C. U.
886	>N392	AAGAAAUUAGUGAAACAACAC	0.0	.........(((......)))	A. A. G. A. A. A. U. U. A. G( U( G( A. A. A. C. A. A. C) A) C)
887	>N393	GGAAAAGCCUUGAAGAUAUGG	0.0	((.....))............	G( G( A. A. A. A. G. C) C) U. U. G. A. A. G. A. U. A. U. G. G.
888	>N394	AACAUAGUACUAGCGGAGGAU	0.0	.....................	A. A. C. A. U. A. G. U. A. C. U. A. G. C. G. G. A. G. G. A. U.
889	>N395	UUAGGAAAGUUAGAAAAGCAC	0.0	.....................	U. U. A. G. G. A. A. A. G. U. U. A. G. A. A. A. A. G. C. A. C.
890	>N396	AACUAAGGGUUUGAGUCAUUC	0.0	.....................	A. A. C. U. A. A. G. G. G. U. U. U. G. A. G. U. C. A. U. U. C.
891	>N397	GAACAUUUUUUUCAGGUGAUU	0.0	...(((((.....)))))...	G. A. A. C( A( U( U( U( U. U. U. U. C. A) G) G) U) G) A. U. U.
892	>N398	UCUUCCCCAAUACUCCCAGAG	0.0	.....................	U. C. U. U. C. C. C. C. A. A. U. A. C. U. C. C. C. A. G. A. G.
893	>N399	UUGUCCCAUAUAUCCUAUCAG	0.0	.....................	U. U. G. U. C. C. C. A. U. A. U. A. U. C. C. U. A. U. C. A. G.
894	>N400	CAUUCUGAGGUUGUUCCAGGA	0.0	..(((((.((....)))))))	C. A. U( U( C( U( G( A. G( G( U. U. G. U. U) C) C) A) G) G) A)
895	>N401	CCGGGACCUUUGGGGGAGCCG	0.0	.(((..(((....)))..)))	C. C( G( G( G. A. C( C( U( U. U. G. G. G) G) G) A. G. C) C) G)
896	>N402	UGUGCCUUUUUAGCCGAAACU	0.0	.....................	U. G. U. G. C. C. U. U. U. U. U. A. G. C. C. G. A. A. A. C. U.
897	>N403	GUGGGGGAAUUUUUGAACCCC	0.0	..((((...........))))	G. U. G( G( G( G( G. A. A. U. U. U. U. U. G. A. A. C) C) C) C)
898	>N404	UCCUCUGUGUUGAGGACAAGG	0.0	(((((......))))).....	U( C( C( U( C( U. G. U. G. U. U. G) A) G) G) A) C. A. A. G. G.
899	>N405	UCCCCGGGGCUUCGGCCUCGG	0.0	...(((((((....)))))))	U. C. C. C( C( G( G( G( G( C( U. U. C. G. G) C) C) U) C) G) G)
900	>N406	CGGCUCCGAGUCCCCCCCGCC	0.0	.(((..............)))	C. G( G( C( U. C. C. G. A. G. U. C. C. C. C. C. C. C. G) C) C)
901	>N407	GAGGUGGGACUCAAACCCACG	0.0	...(((((.......))))).	G. A. G. G( U( G( G( G( A. C. U. C. A. A. A. C) C) C) A) C) G.
902	>N408	CCUGGUAUGGUGUAGAGGAGA	0.0	(((............)))...	C( C( U( G. G. U. A. U. G. G. U. G. U. A. G. A) G) G) A. G. A.
903	>N409	AGAGGAACACUCCUCCAUUGU	0.0	.(((((....)))))......	A. G( A( G( G( A( A. C. A. C. U) C) C) U) C) C. A. U. U. G. U.
904	>N410	UCCCCCUCCUUAGAUUUGGGA	0.0	...(((...........))).	U. C. C. C( C( C( U. C. C. U. U. A. G. A. U. U. U. G) G) G) A.
905	>N411	ACUCUUUUUUUUUUUUUACAA	0.0	.....................	A. C. U. C. U. U. U. U. U. U. U. U. U. U. U. U. U. A. C. A. A.
906	>N412	AUUACAAGACUGAUGGGACUC	0.0	.....................	A. U. U. A. C. A. A. G. A. C. U. G. A. U. G. G. G. A. C. U. C.
907	>N413	UAGGUCCCAGUAUAGCCUCAC	0.0	.((((.........))))...	U. A( G( G( U( C. C. C. A. G. U. A. U. A. G) C) C) U) C. A. C.
908	>N414	GGCAAGUUGAUUCCCCCAGAG	0.0	.....................	G. G. C. A. A. G. U. U. G. A. U. U. C. C. C. C. C. A. G. A. G.
909	>N415	GAUCAAAAACUAAAGAGAUUG	0.0	.....................	G. A. U. C. A. A. A. A. A. C. U. A. A. A. G. A. G. A. U. U. G.
910	>N416	UGUGGGGGCAUCUUGAGGACU	0.0	(((....)))...........	U( G( U( G. G. G. G. G) C) A) U. C. U. U. G. A. G. G. A. C. U.
911	>N417	CCACAAAUCUUUCAACCCAAA	0.0	.....................	C. C. A. C. A. A. A. U. C. U. U. U. C. A. A. C. C. C. A. A. A.
912	>N418	GGGGAAUAUAUUCUAGCUGGG	0.0	..((((....)))).......	G. G. G( G( A( A( U. A. U. A. U) U) C) U) A. G. C. U. G. G. G.
913	>N419	UACACCCAACUUCUCAAAAGU	0.0	.....................	U. A. C. A. C. C. C. A. A. C. U. U. C. U. C. A. A. A. A. G. U.
914	>N420	UAAAAGAACUUCUGGAGAUAU	0.0	.....................	U. A. A. A. A. G. A. A. C. U. U. C. U. G. G. A. G. A. U. A. U.
915	>N421	GAAUGGCAAAUCAAAAAGACA	0.0	.....................	G. A. A. U. G. G. C. A. A. A. U. C. A. A. A. A. A. G. A. C. A.
916	>N422	UAAGUGGAUAUUUCUCAUAAA	0.0	...(((((....)).)))...	U. A. A. G( U( G( G( A( U. A. U. U. U) C) U. C) A) U) A. A. A.
917	>N423	UUACAGGUAAUAUAAGACCUG	0.0	...(((((........)))))	U. U. A. C( A( G( G( U( A. A. U. A. U. A. A. G. A) C) C) U) G)
918	>N424	ACUGUGGCUAUGGAACGCUCA	0.0	.....(((........)))..	A. C. U. G. U. G( G( C( U. A. U. G. G. A. A. C. G) C) U) C. A.
919	>N425	UGUGUCUGGCUGUUUGUCCCA	0.0	.......(((.....)))...	U. G. U. G. U. C. U. G( G( C( U. G. U. U. U. G) U) C) C. C. A.
920	>N426	CAUUCCAUCUUUGUAUCAGAC	0.0	.....................	C. A. U. U. C. C. A. U. C. U. U. U. G. U. A. U. C. A. G. A. C.
921	>N427	GUCAUGCCAUUAUAAAUUUCA	0.0	.....................	G. U. C. A. U. G. C. C. A. U. U. A. U. A. A. A. U. U. U. C. A.
922	>N428	UUCAUAAUGUUGUUCCACCUA	0.0	.....................	U. U. C. A. U. A. A. U. G. U. U. G. U. U. C. C. A. C. C. U. A.
923	>N429	AGAUGAAAGGUGUAGCCCAGA	0.0	........(((...)))....	A. G. A. U. G. A. A. A. G( G( U( G. U. A. G) C) C) C. A. G. A.
924	>N430	AAAGAAGAAAUAAUACCCCAG	0.0	.....................	A. A. A. G. A. A. G. A. A. A. U. A. A. U. A. C. C. C. C. A. G.
925	>N431	UUACCAUAGUUAAAUAUAGAA	0.0	.....................	U. U. A. C. C. A. U. A. G. U. U. A. A. A. U. A. U. A. G. A. A.
926	>N432	ACAACAGGAAUUGGAGGGUAC	0.0	.....................	A. C. A. A. C. A. G. G. A. A. U. U. G. G. A. G. G. G. U. A. C.
927	>N433	GAUAAAGACUUCCACAGCCAG	0.0	.....................	G. A. U. A. A. A. G. A. C. U. U. C. C. A. C. A. G. C. C. A. G.
928	>N434	UAUUUGCAUGUAAAGCUGUUG	0.0	.....((.......)).....	U. A. U. U. U. G( C( A. U. G. U. A. A. A. G) C) U. G. U. U. G.
929	>N435	GACCCCAGGUUUGAAGCACAC	0.0	((((...))))..........	G( A( C( C( C. C. A. G) G) U) U) U. G. A. A. G. C. A. C. A. C.
930	>N436	CUGCUUUUCUUUGGUCUCAAG	0.0	.....................	C. U. G. C. U. U. U. U. C. U. U. U. G. G. U. C. U. C. A. A. G.
931	>N437	AUUGAGUGUGUGGGCAACAAA	0.0	......(((....))).....	A. U. U. G. A. G. U( G( U( G. U. G. G. G) C) A) A. C. A. A. A.
932	>N438	GAUAAAUGCGUACUAGAAAAG	0.0	.....................	G. A. U. A. A. A. U. G. C. G. U. A. C. U. A. G. A. A. A. A. G.
933	>N439	CAAGAUAAACUGCAGAAUGUU	0.0	.....................	C. A. A. G. A. U. A. A. A. C. U. G. C. A. G. A. A. U. G. U. U.
934	>N440	UUUUUUUAGGUGAAAAGAACA	0.0	(((((((....)))))))...	U( U( U( U( U( U( U( A. G. G. U. G) A) A) A) A) G) A) A. C. A.
935	>N441	GAUAGUGGCCUCCAGAGGCUG	0.0	......(((((....))))).	G. A. U. A. G. U. G( G( C( C( U( C. C. A. G. A) G) G) C) U) G.
936	>N442	UUUUUGCUUUUUUUGUUUUUU	0.0	.....................	U. U. U. U. U. G. C. U. U. U. U. U. U. U. G. U. U. U. U. U. U.
937	>N443	UAUAAAAUUCUGUGUAUAGCU	0.0	.....................	U. A. U. A. A. A. A. U. U. C. U. G. U. G. U. A. U. A. G. C. U.
938	>N444	AUGCCUUUAAUCCCAGCCCUC	0.0	.....................	A. U. G. C. C. U. U. U. A. A. U. C. C. C. A. G. C. C. C. U. C.
939	>N445	GGGCACUCAUUCACCCACCAG	0.0	(((..........))).....	G( G( G( C. A. C. U. C. A. U. U. C. A. C) C) C) A. C. C. A. G.
940	>N446	UAAGGAUUUAUUUAUAGUCAG	0.0	....((((.......))))..	U. A. A. G. G( A( U( U( U. A. U. U. U. A. U. A) G) U) C) A. G.
941	>N447	UGCCCCUGAAUUAGACAUCAC	0.0	.....................	U. G. C. C. C. C. U. G. A. A. U. U. A. G. A. C. A. U. C. A. C.
942	>N448	CUGAGGAAACUGCCAACUGUU	0.0	....((......)).......	C. U. G. A. G( G( A. A. A. C. U. G. C) C) A. A. C. U. G. U. U.
943	>N449	CACCUCUUGUUAACAUUCCUU	0.0	.....................	C. A. C. C. U. C. U. U. G. U. U. A. A. C. A. U. U. C. C. U. U.
944	>N450	UUUCUCUAGCUCCUCCAUUGG	0.0	...........((......))	U. U. U. C. U. C. U. A. G. C. U. C( C( U. C. C. A. U. U. G) G)
945	>N451	AGGAGAGGUAUUGCUGGAUCC	0.0	.(((..(((...)))...)))	A. G( G( A( G. A. G( G( U( A. U. U. G) C) U) G. G. A. U) C) C)
946	>N452	CUCUAAUGAAUGUGGCUGCCC	0.0	.....................	C. U. C. U. A. A. U. G. A. A. U. G. U. G. G. C. U. G. C. C. C.
947	>N453	GGAGCGGCUCUCUUAGAACCG	0.0	....(((.(((...))).)))	G. G. A. G. C( G( G( C. U( C( U( C. U. U. A) G) A) A. C) C) G)
948	>N454	CAUCCAGGGCUGGAGAGAUGG	0.0	..((((....)))).......	C. A. U( C( C( A( G. G. G. C. U) G) G) A) G. A. G. A. U. G. G.
949	>N455	CUGGUGUGUCUGAAAACAGCU	0.0	..(.(((........))).).	C. U. G( G. U( G( U( G. U. C. U. G. A. A. A. A) C) A) G. C) U.
950	>N456	GGGAAAUUGCUAAAACAAUCA	0.0	.....................	G. G. G. A. A. A. U. U. G. C. U. A. A. A. A. C. A. A. U. C. A.
951	>N457	CGAACCUUCCUGAUGCACCAG	0.0	.........(((......)))	C. G. A. A. C. C. U. U. C. C( U( G( A. U. G. C. A. C. C) A) G)
952	>N458	ACAUUCCAUUUUAUAAUUGUC	0.0	.....................	A. C. A. U. U. C. C. A. U. U. U. U. A. U. A. A. U. U. G. U. C.
953	>N459	GCCACACACGUGCACCUUUCU	0.0	((.((....))))........	G( C( C. A( C( A. C. A. C. G) U) G) C) A. C. C. U. U. U. C. U.
954	>N460	UACGGGCAAUUUUUUCACAAC	0.0	.....................	U. A. C. G. G. G. C. A. A. U. U. U. U. U. U. C. A. C. A. A. C.
955	>N461	ACUAAAGUUGUGAAGAACGUU	0.0	......(((......)))...	A. C. U. A. A. A. G( U( U( G. U. G. A. A. G. A) A) C) G. U. U.
956	>N462	UCCCAGCCAAUCGUUGGCCCA	0.0	.....(((((...)))))...	U. C. C. C. A. G( C( C( A( A( U. C. G. U) U) G) G) C) C. C. A.
957	>N463	UUUCCGGCUCUGCCUCGCCUC	0.0	.....(((........)))..	U. U. U. C. C. G( G( C( U. C. U. G. C. C. U. C. G) C) C) U. C.
958	>N464	CAUGUGUGGGUUUUAUCAAUA	0.0	.....................	C. A. U. G. U. G. U. G. G. G. U. U. U. U. A. U. C. A. A. U. A.
959	>N465	AGAUGUAGUCUCCCCUCCCCU	0.0	.....................	A. G. A. U. G. U. A. G. U. C. U. C. C. C. C. U. C. C. C. C. U.
960	>N466	CUUUGUGCAGUCAGGCUUGUC	0.0	......((......)).....	C. U. U. U. G. U. G( C( A. G. U. C. A. G. G) C) U. U. G. U. C.
961	>N467	GCAAAAACAAUCCAACUAAUG	0.0	.....................	G. C. A. A. A. A. A. C. A. A. U. C. C. A. A. C. U. A. A. U. G.
962	>N468	GGGAAUUACUUGUAGGGAUAA	0.0	.....................	G. G. G. A. A. U. U. A. C. U. U. G. U. A. G. G. G. A. U. A. A.
963	>N469	CUCUGCUCCCUGCGCUAAUUU	0.0	...(((.....))).......	C. U. C. U( G( C( U. C. C. C. U. G) C) G) C. U. A. A. U. U. U.
964	>N470	GCUGUCCUUUUAAUAACUAGG	0.0	.....................	G. C. U. G. U. C. C. U. U. U. U. A. A. U. A. A. C. U. A. G. G.
965	>N471	UUGUAUAACAUAGACAGCUUU	0.0	.....................	U. U. G. U. A. U. A. A. C. A. U. A. G. A. C. A. G. C. U. U. U.
966	>N472	UGAGAGGAGUUCAUUAAGGGG	0.0	.....................	U. G. A. G. A. G. G. A. G. U. U. C. A. U. U. A. A. G. G. G. G.
967	>N473	CUGAAAGCGGUCCAUGGGUCC	0.0	........((.((...)).))	C. U. G. A. A. A. G. C. G( G( U. C( C( A. U. G. G) G) U. C) C)
968	>N474	AAUGGGAUUAUAAUACGGCAC	0.0	.....................	A. A. U. G. G. G. A. U. U. A. U. A. A. U. A. C. G. G. C. A. C.
969	>N475	CCCCCCUUGGUGACUAAACUU	0.0	........(((......))).	C. C. C. C. C. C. U. U. G( G( U( G. A. C. U. A. A. A) C) U) U.
970	>N476	ACCCAGGUUUUGGGACCAUGG	0.0	..(((((((....)))).)))	A. C. C( C( A( G( G( U( U( U. U. G. G. G) A) C) C) A. U) G) G)
971	>N477	CACAGAGCAAUAUAUCGACAC	0.0	.....................	C. A. C. A. G. A. G. C. A. A. U. A. U. A. U. C. G. A. C. A. C.
972	>N478	AAUACUAAAAUUGGUUAGUAA	0.0	..((((((......)))))).	A. A. U( A( C( U( A( A( A. A. U. U. G. G. U) U) A) G) U) A) A.
973	>N479	CCGUAGGGGAUAAGAAUCGCC	0.0	.....((.(((....))).))	C. C. G. U. A. G( G( G. G( A( U( A. A. G. A. A) U) C) G. C) C)
974	>N480	GUGGUUACUCUAACCAAAGGG	0.0	.((((((...)))))).....	G. U( G( G( U( U( A( C. U. C. U) A) A) C) C) A) A. A. G. G. G.
975	>N481	GGGAACGAGAUGCUCAACGGG	0.0	......(((...)))......	G. G. G. A. A. C. G( A( G( A. U. G. C) U) C) A. A. C. G. G. G.
976	>N482	GCCCUUAUGAUACUAAUGAAA	0.0	.....................	G. C. C. C. U. U. A. U. G. A. U. A. C. U. A. A. U. G. A. A. A.
977	>N483	UGAGCAGACCUGAUAAAAUUU	0.0	.....................	U. G. A. G. C. A. G. A. C. C. U. G. A. U. A. A. A. A. U. U. U.
978	>N484	UCCCAAUGACUUAACCACCAA	0.0	.....................	U. C. C. C. A. A. U. G. A. C. U. U. A. A. C. C. A. C. C. A. A.
979	>N485	UAGCUAGAAAUAUAUCAGAGG	0.0	.....................	U. A. G. C. U. A. G. A. A. A. U. A. U. A. U. C. A. G. A. G. G.
980	>N486	GCCUUUUUUUUUUUUUUUUUU	0.0	.....................	G. C. C. U. U. U. U. U. U. U. U. U. U. U. U. U. U. U. U. U. U.
981	>N487	UCGAUUUUAUUCAAUAUUAUU	0.0	.....................	U. C. G. A. U. U. U. U. A. U. U. C. A. A. U. A. U. U. A. U. U.
982	>N488	GGGUCUAGCUUUUCGGGUGUG	0.0	.....................	G. G. G. U. C. U. A. G. C. U. U. U. U. C. G. G. G. U. G. U. G.
983	>N489	AAACGUGAUUUAAAUAAUGUG	0.0	..((((..........)))).	A. A. A( C( G( U( G. A. U. U. U. A. A. A. U. A. A) U) G) U) G.
984	>N490	GACACAGCACUUGAAUACCCA	0.0	.....................	G. A. C. A. C. A. G. C. A. C. U. U. G. A. A. U. A. C. C. C. A.
985	>N491	UGGGGAAGGGUUGUUUCUCAG	0.0	(((((((......))))))).	U( G( G( G( G( A( A( G. G. G. U. U. G. U) U) U) C) U) C) A) G.
986	>N492	UCAAGGGGGGUUAGUAGAAAU	0.0	.....................	U. C. A. A. G. G. G. G. G. G. U. U. A. G. U. A. G. A. A. A. U.
987	>N493	CUAUGACAAAUUAGUUGGACA	0.0	.....................	C. U. A. U. G. A. C. A. A. A. U. U. A. G. U. U. G. G. A. C. A.
988	>N494	UGUCAGGGACUUAAGUUUUAC	0.0	.(((...)))...........	U. G( U( C( A. G. G. G) A) C) U. U. A. A. G. U. U. U. U. A. C.
989	>N495	ACAGGAAGAAUUGAGUCACAC	0.0	.....................	A. C. A. G. G. A. A. G. A. A. U. U. G. A. G. U. C. A. C. A. C.
