# Supplementary material for: Identification of RNA pseudouridine sites using deep learning approaches
Source: PLoS One. 2021 Feb 23;16(2):e0247511. doi: 10.1371/journal.pone.0247511 (PMC7901771; doi:10.1371/journal.pone.0247511)
Supplement: S2 File — (ZIP) [file pone.0247511.s002.zip]

Archive with 2 entries (2 files):
- HS_indp_new.csv
- SN_indp_new.csv
