# Supplementary material for: Identification of RNA pseudouridine sites using deep learning approaches
Source: PLoS One. 2021 Feb 23;16(2):e0247511. doi: 10.1371/journal.pone.0247511 (PMC7901771; doi:10.1371/journal.pone.0247511)
Supplement: S2 File — (ZIP) [file pone.0247511.s002.zip › HS_indp_new.csv]

Number	Sequence	Label	RNAfold	MergedSeq	Probabilities
>P1	GCUAAACAGGUACUGCUGGGC	1	(((...(((......))))))	G( C( U( A. A. A. C( A( G( G. U. A. C. U. G. C) U) G) G) G) C)	86.2115
>P2	UUAUUGAGUGUCUACUGUGUG	1	.....................	U. U. A. U. U. G. A. G. U. G. U. C. U. A. C. U. G. U. G. U. G.	84.4684
>P3	GAUAAACUGUUACGCAUAUAU	1	.....................	G. A. U. A. A. A. C. U. G. U. U. A. C. G. C. A. U. A. U. A. U.	90.5445
>P4	UUGUCGGUGUUAACAAAAUGG	1	((((........)))).....	U( U( G( U( C. G. G. U. G. U. U. A. A) C) A) A) A. A. U. G. G.	67.9898
>P5	UCGGGCCUAGUUCAAACCUUU	1	..((((...))))........	U. C. G( G( G( C( C. U. A. G) U) U) C) A. A. A. C. C. U. U. U.	86.7122
>P6	UUUUUAAGUAUACAGGGGUCU	1	.....................	U. U. U. U. U. A. A. G. U. A. U. A. C. A. G. G. G. G. U. C. U.	25.5437
>P7	GGCCGGUCUGUAGCGGAUCAC	1	....((((((...))))))..	G. G. C. C. G( G( U( C( U( G( U. A. G. C) G) G) A) U) C) A. C.	95.4521
>P8	UAGCUAUCGCUUCUCGGCCUU	1	.(((....)))..........	U. A( G( C( U. A. U. C. G) C) U) U. C. U. C. G. G. C. C. U. U.	89.1846
>P9	UGAAAGUAACUUUGCCCGAGC	1	.....................	U. G. A. A. A. G. U. A. A. C. U. U. U. G. C. C. C. G. A. G. C.	54.3024
>P10	ACUAUUCUGUUAAAAUCAGGA	1	....(((((.......)))))	A. C. U. A. U( U( C( U( G( U. U. A. A. A. A. U. C) A) G) G) A)	60.3836
>P11	GCAGCUGCCUUUCCAACAGCC	1	...((((.........)))).	G. C. A. G( C( U( G( C. C. U. U. U. C. C. A. A. C) A) G) C) C.	98.0151
>P12	CAAAAUGACUUUCGUUCUUCU	1	...(((((...))))).....	C. A. A. A( A( U( G( A( C. U. U. U) C) G) U) U) C. U. U. C. U.	90.033
>P13	UUCAGAUACUUACAUAGUUUU	1	.....................	U. U. C. A. G. A. U. A. C. U. U. A. C. A. U. A. G. U. U. U. U.	8.0379
>P14	CCGAAUCAACUUUGCCGUGUU	1	.....................	C. C. G. A. A. U. C. A. A. C. U. U. U. G. C. C. G. U. G. U. U.	24.8902
>P15	GACUCAAAGUUACUCUCCUUC	1	.....................	G. A. C. U. C. A. A. A. G. U. U. A. C. U. C. U. C. C. U. U. C.	27.2761
>P16	CUACCCACCUUUCCCAGAAGU	1	.....................	C. U. A. C. C. C. A. C. C. U. U. U. C. C. C. A. G. A. A. G. U.	72.0264
>P17	GGACAAUAUAUUAAAUGGAUU	1	.....................	G. G. A. C. A. A. U. A. U. A. U. U. A. A. A. U. G. G. A. U. U.	8.7235
>P18	GAGGACAAUAUAUUAAAUGGA	1	.....................	G. A. G. G. A. C. A. A. U. A. U. A. U. U. A. A. A. U. G. G. A.	64.5447
>P19	GUGUAGUAUCUGUUCUUAUCA	1	.....................	G. U. G. U. A. G. U. A. U. C. U. G. U. U. C. U. U. A. U. C. A.	23.5017
>P20	AAGUGUAGUAUCUGUUCUUAU	1	.....................	A. A. G. U. G. U. A. G. U. A. U. C. U. G. U. U. C. U. U. A. U.	79.6661
>P21	UCAAGUGUAGUAUCUGUUCUU	1	.....................	U. C. A. A. G. U. G. U. A. G. U. A. U. C. U. G. U. U. C. U. U.	85.6222
>P22	AGAUCAAGUGUAGUAUCUGUU	1	.....................	A. G. A. U. C. A. A. G. U. G. U. A. G. U. A. U. C. U. G. U. U.	44.5664
>P23	CUUCUCGGCCUUUUGGCUAAG	1	......((((....))))...	C. U. U. C. U. C. G( G( C( C( U. U. U. U. G) G) C) U) A. A. G.	81.313
>P24	AGUAAUCGCUUCUCGGCCUUU	1	.......(((....)))....	A. G. U. A. A. U. C. G( C( U( U. C. U. C. G) G) C) C. U. U. U.	85.8413
>P25	GAGUAAUCGCUUCUCGGCCUU	1	(((.........)))......	G( A( G( U. A. A. U. C. G. C. U. U. C) U) C) G. G. C. C. U. U.	95.0513
>P26	GAUGUAUUGUUUGCACUCUUC	1	((((((.....)))).))...	G( A( U( G( U( A( U. U. G. U. U. U) G) C) A) C. U) C) U. U. C.	74.3938
>P27	AUGAUUCUAUUAUAGUAUUCU	1	.....................	A. U. G. A. U. U. C. U. A. U. U. A. U. A. G. U. A. U. U. C. U.	94.7173
>P28	UGUUUUUGUAUUGUUGCUCCU	1	.......(((....)))....	U. G. U. U. U. U. U. G( U( A( U. U. G. U. U) G) C) U. C. C. U.	61.9453
>P29	UUCUUUUUUUUGGCCUUUCUC	1	.....................	U. U. C. U. U. U. U. U. U. U. U. G. G. C. C. U. U. U. C. U. C.	42.926
>P30	GCUAAACAGGUACUGCUGGGC	1	(((...(((......))))))	G( C( U( A. A. A. C( A( G( G. U. A. C. U. G. C) U) G) G) G) C)	86.2115
>P31	CCAUUAUCGCUUCUCGGCCUU	1	........(((....)))...	C. C. A. U. U. A. U. C. G( C( U( U. C. U. C. G) G) C) C. U. U.	94.9862
>P32	CAUUAUCGCUUCUCGGCCUUU	1	.......(((....)))....	C. A. U. U. A. U. C. G( C( U( U. C. U. C. G) G) C) C. U. U. U.	90.1962
>P33	UGUAAUAUUUUAUCCCUGGAC	1	.....................	U. G. U. A. A. U. A. U. U. U. U. A. U. C. C. C. U. G. G. A. C.	63.43
>P34	UAGUAUCUGUUCUUAUCAGUU	1	......(((.......)))..	U. A. G. U. A. U. C( U( G( U. U. C. U. U. A. U. C) A) G) U. U.	89.8085
>P35	GUAGUAUCUGUUCUUAUCAGU	1	.......(((.......))).	G. U. A. G. U. A. U. C( U( G( U. U. C. U. U. A. U. C) A) G) U.	39.7581
>P36	GUGUAGUAUCUGUUCUUAUCA	1	.....................	G. U. G. U. A. G. U. A. U. C. U. G. U. U. C. U. U. A. U. C. A.	23.5017
>P37	AAGUGUAGUAUCUGUUCUUAU	1	.....................	A. A. G. U. G. U. A. G. U. A. U. C. U. G. U. U. C. U. U. A. U.	79.6661
>P38	UCAAGUGUAGUAUCUGUUCUU	1	.....................	U. C. A. A. G. U. G. U. A. G. U. A. U. C. U. G. U. U. C. U. U.	85.6222
>P39	AGAUCAAGUGUAGUAUCUGUU	1	.....................	A. G. A. U. C. A. A. G. U. G. U. A. G. U. A. U. C. U. G. U. U.	84.5664
>P40	GUAUUGAGUGUCUACUGUGUG	1	.....................	G. U. A. U. U. G. A. G. U. G. U. C. U. A. C. U. G. U. G. U. G.	85.924
>P41	UUUUCAUCACUAUGGCUUAGC	1	.....................	U. U. U. U. C. A. U. C. A. C. U. A. U. G. G. C. U. U. A. G. C.	5.0619
>P42	GCAUCAAAACUUCACUUUUUG	1	.....................	G. C. A. U. C. A. A. A. A. C. U. U. C. A. C. U. U. U. U. U. G.	26.3497
>P43	AUUGGUGGUAUAGUGGUGAGC	1	.....................	A. U. U. G. G. U. G. G. U. A. U. A. G. U. G. G. U. G. A. G. C.	92.3846
>P44	GAUAAAAGGCUAAUAUCCAGA	1	.....................	G. A. U. A. A. A. A. G. G. C. U. A. A. U. A. U. C. C. A. G. A.	42.9945
>P45	GGUCCCUGGUUCGAUCCCGGG	1	...(((.((......)).)))	G. G. U. C( C( C( U. G( G( U. U. C. G. A. U. C) C) C. G) G) G)	81.8493
>P46	AGACUGAAGAUCUAAAGGUCC	1	.((((...........)))).	A. G( A( C( U( G. A. A. G. A. U. C. U. A. A. A. G) G) U) C) C.	99.048
>P47	GGGAGAGCGUUAGACUGAAGA	1	.....................	G. G. G. A. G. A. G. C. G. U. U. A. G. A. C. U. G. A. A. G. A.	78.5628
>P48	UGGGAGAGCGUUAGACUGAAG	1	.....................	U. G. G. G. A. G. A. G. C. G. U. U. A. G. A. C. U. G. A. A. G.	14.9911
>P49	AAAUCCUUUCUAAAUUGCAUG	1	.....................	A. A. A. U. C. C. U. U. U. C. U. A. A. A. U. U. G. C. A. U. G.	61.8346
>P50	CAUAAAAAGUUUUUUCUUCAG	1	.....................	C. A. U. A. A. A. A. A. G. U. U. U. U. U. U. C. U. U. C. A. G.	13.4414
>P51	AGAGUAUGGAUUCCGAUAUGA	1	...((((.(....).))))..	A. G. A. G( U( A( U( G. G( A. U. U. C. C) G. A) U) A) U) G. A.	76.36
>P52	AAGACAUGAAUAAGAACUGAU	1	.....................	A. A. G. A. C. A. U. G. A. A. U. A. A. G. A. A. C. U. G. A. U.	15.6693
>P53	GACUUUCAAUUAUCUGUGUGA	1	.....................	G. A. C. U. U. U. C. A. A. U. U. A. U. C. U. G. U. G. U. G. A.	37.1885
>P54	GCCUUUUCUUUGUUUGUAACU	1	.....................	G. C. C. U. U. U. U. C. U. U. U. G. U. U. U. G. U. A. A. C. U.	39.4101
>P55	AGCCAUCAGGUAAGCCAAGAU	1	.(((....)))..........	A. G( C( C( A. U. C. A. G) G) U) A. A. G. C. C. A. A. G. A. U.	60.3606
>P56	CUUCUCGGCCUUUUGGCUAAG	1	......((((....))))...	C. U. U. C. U. C. G( G( C( C( U. U. U. U. G) G) C) U) A. A. G.	81.313
>P57	AUCCAUCGCUUCUCGGCCUUU	1	.......(((....)))....	A. U. C. C. A. U. C. G( C( U( U. C. U. C. G) G) C) C. U. U. U.	82.1761
>P58	GGGCCCAGGGUGCUGUGGAGA	1	...(((((....))).))...	G. G. G. C( C( C( A( G( G. G. U. G. C) U) G) U. G) G) A. G. A.	87.4294
>P59	AUUGUCCUCCUUCUGAAGCCC	1	.....................	A. U. U. G. U. C. C. U. C. C. U. U. C. U. G. A. A. G. C. C. C.	10.8797
>P60	CCUCCUUUUCUGAGGAAGGUG	1	(((((((....)))).)))..	C( C( U( C( C( U( U( U. U. C. U. G) A) G) G) A. A) G) G) U. G.	82.7407
>P61	AUUGGAACGAUACAGAGAAGA	1	.....................	A. U. U. G. G. A. A. C. G. A. U. A. C. A. G. A. G. A. A. G. A.	80.3177
>P62	AGACUAUACUUUCAGGGAUCA	1	.....................	A. G. A. C. U. A. U. A. C. U. U. U. C. A. G. G. G. A. U. C. A.	28.8478
>P63	GCGCCCCAAUUAUUAUGACUG	1	.....................	G. C. G. C. C. C. C. A. A. U. U. A. U. U. A. U. G. A. C. U. G.	62.0823
>P64	UAAGUUAUUUUGCUCUCACUG	1	..(((......))).......	U. A. A( G( U( U. A. U. U. U. U. G) C) U) C. U. C. A. C. U. G.	83.3178
>P65	GCAAUUUGGUUCCACCACAUC	1	......((((...))))....	G. C. A. A. U. U. U( G( G( U( U. C. C. A) C) C) A) C. A. U. C.	87.661
>P66	ACUCAAUACUUACCUGGCAGG	1	.....................	A. C. U. C. A. A. U. A. C. U. U. A. C. C. U. G. G. C. A. G. G.	55.3675
>P67	CACUCAAUACUUACCUGGCAG	1	.....................	C. A. C. U. C. A. A. U. A. C. U. U. A. C. C. U. G. G. C. A. G.	18.4793
>P68	CUGGCUGCUGUAGGUCUUUUC	1	..((((......)))).....	C. U. G( G( C( U( G. C. U. G. U. A. G) G) U) C) U. U. U. U. C.	93.1322
>P69	AUUGUUGAUAUUUGCCCAGCA	1	..(((((.........)))))	A. U. U( G( U( U( G( A. U. A. U. U. U. G. C. C. C) A) G) C) A)	95.9886
>P70	GGGCCUCAGUUAGCUCUCAAG	1	((((........)))).....	G( G( G( C( C. U. C. A. G. U. U. A. G) C) U) C) U. C. A. A. G.	90.2477
>P71	UCCCAUGGUGUAAUGGUUAGC	1	..((((......)))).....	U. C. C( C( A( U( G. G. U. G. U. A. A) U) G) G) U. U. A. G. C.	79.8508
>P72	GUUAGCACUCUGGACUUUGAA	1	.....................	G. U. U. A. G. C. A. C. U. C. U. G. G. A. C. U. U. U. G. A. A.	9.966
>P73	GGACUUUGAAUCCAGCGAUCC	1	((((.(((....))).).)))	G( G( A( C( U. U( U( G( A. A. U. C. C) A) G) C. G) A. U) C) C)	83.9224
>P74	GCGAUCCGAGUUCAAAUCUCG	1	......((((.......))))	G. C. G. A. U. C. C( G( A( G( U. U. C. A. A. A. U. C) U) C) G)	96.1104
>P75	CGAUCCGAGUUCAAAUCUCGG	1	....(((((.......)))))	C. G. A. U. C( C( G( A( G( U. U. C. A. A. A. U. C) U) C) G) G)	70.9247
>P76	UCAUUUUAUGUAUAUUUAUCA	1	.....................	U. C. A. U. U. U. U. A. U. G. U. A. U. A. U. U. U. A. U. C. A.	2.421
>P77	CCUUUCCAGUUACUCCUUAUA	1	.....................	C. C. U. U. U. C. C. A. G. U. U. A. C. U. C. C. U. U. A. U. A.	63.6205
>P78	UAAGUUAUUUUGCUCUCACUG	1	..(((......))).......	U. A. A( G( U( U. A. U. U. U. U. G) C) U) C. U. C. A. C. U. G.	13.3178
>P79	UCAAGUGUAGUAUCUGUUCUU	1	.....................	U. C. A. A. G. U. G. U. A. G. U. A. U. C. U. G. U. U. C. U. U.	85.6222
>P80	GGUAGGUGAGUUUAAAGUCUU	1	.....................	G. G. U. A. G. G. U. G. A. G. U. U. U. A. A. A. G. U. C. U. U.	65.7147
>P81	CUCUUACCUGUUAAAAUCAGG	1	......((((.......))))	C. U. C. U. U. A. C( C( U( G( U. U. A. A. A. A. U. C) A) G) G)	89.12
>P82	GCAACAGAGUUCAACUAUCUC	1	.....................	G. C. A. A. C. A. G. A. G. U. U. C. A. A. C. U. A. U. C. U. C.	54.8754
>P83	CAUUUGCUGUUACUCUGGAGA	1	.....................	C. A. U. U. U. G. C. U. G. U. U. A. C. U. C. U. G. G. A. G. A.	16.5351
>P84	UCAAGUGUAGUAUCUGUUCUU	1	.....................	U. C. A. A. G. U. G. U. A. G. U. A. U. C. U. G. U. U. C. U. U.	15.6222
>P85	GUAAAAGGGUUACUCUCAUAC	1	......(((.....)))....	G. U. A. A. A. A. G( G( G( U. U. A. C. U. C) U) C) A. U. A. C.	82.458
>P86	UUUUAUUAUUUGGAUGAAUAU	1	.((((((.....))))))...	U. U( U( U( A( U( U( A. U. U. U. G. G) A) U) G) A) A) U. A. U.	86.1542
>P87	CUUCUCGGCCUUUUGGCUAAG	1	......((((....))))...	C. U. U. C. U. C. G( G( C( C( U. U. U. U. G) G) C) U) A. A. G.	81.313
>P88	AACUAUCGCUUCUCGGCCUUU	1	.......(((....)))....	A. A. C. U. A. U. C. G( C( U( U. C. U. C. G) G) C) C. U. U. U.	94.5473
>P89	AAACUAUCGCUUCUCGGCCUU	1	........(((....)))...	A. A. A. C. U. A. U. C. G( C( U( U. C. U. C. G) G) C) C. U. U.	96.595
>P90	CCCUGGAGGUUCCAAUCCUGC	1	....(((........)))...	C. C. C. U. G( G( A( G. G. U. U. C. C. A. A. U) C) C) U. G. C.	89.7886
>P91	UUCUCCAUGAUUCGUGCAUCU	1	.....((((...)))).....	U. U. C. U. C. C( A( U( G( A. U. U. C) G) U) G) C. A. U. C. U.	85.5916
>P92	CUAAUUAUGCUGGACUGUUUU	1	.....................	C. U. A. A. U. U. A. U. G. C. U. G. G. A. C. U. G. U. U. U. U.	45.8903
>P93	AUUGGAACGAUACAGAGAAGA	1	.....................	A. U. U. G. G. A. A. C. G. A. U. A. C. A. G. A. G. A. A. G. A.	80.3177
>P94	AUAUUUCUCAUUUCUUUUAGU	1	.....................	A. U. A. U. U. U. C. U. C. A. U. U. U. C. U. U. U. U. A. G. U.	11.617
>P95	UAUACUAAAAUUGGAACGAUA	1	.....................	U. A. U. A. C. U. A. A. A. A. U. U. G. G. A. A. C. G. A. U. A.	46.7111
>P96	AUUGGAACGAUACAGAGAAGA	1	.....................	A. U. U. G. G. A. A. C. G. A. U. A. C. A. G. A. G. A. A. G. A.	80.3177
>P97	ACACGCAAAUUCGUGAAGCGU	1	.((((......))))......	A. C( A( C( G( C. A. A. A. U. U. C) G) U) G) A. A. G. C. G. U.	66.2712
>P98	AAGUGUAGUAUCUGUUCUUAU	1	.....................	A. A. G. U. G. U. A. G. U. A. U. C. U. G. U. U. C. U. U. A. U.	19.6661
>P99	UCAAGUGUAGUAUCUGUUCUU	1	.....................	U. C. A. A. G. U. G. U. A. G. U. A. U. C. U. G. U. U. C. U. U.	85.6222
>P100	UCAAGUGUAGUAUCUGUUCUU	1	.....................	U. C. A. A. G. U. G. U. A. G. U. A. U. C. U. G. U. U. C. U. U.	85.6222
>N1	GUGAUAUAACUCAGUGGCAGA	0	((.((........)).))...	G( U( G. A( U( A. U. A. A. C. U. C. A. G) U) G. G) C) A. G. A.	62.1334
>N2	GGCCUUGGAUUUCAUCCCCAG	0	((....((((...))))))..	G( G( C. C. U. U. G( G( A( U( U. U. C. A) U) C) C) C) C) A. G.	86.4057
>N3	GGAGAGGGAGUGGGAACAGGA	0	.....................	G. G. A. G. A. G. G. G. A. G. U. G. G. G. A. A. C. A. G. G. A.	18.4261
>N4	UUUGCAAGACUCCUAGUACCU	0	..(((.((....)).)))...	U. U. U( G( C( A. A( G( A. C. U. C. C) U) A. G) U) A) C. C. U.	39.0185
>N5	UGUGUAGCAAUGGUGUCCAGG	0	((.(..((....))..)))..	U( G( U. G( U. A. G( C( A. A. U. G. G) U) G. U. C) C) A) G. G.	76.6016
>N6	AGUAACAAGUUCAGGUUCACC	0	.....................	A. G. U. A. A. C. A. A. G. U. U. C. A. G. G. U. U. C. A. C. C.	27.2926
>N7	GCAAAGUCACUCUAUUCUGAU	0	.....((((........))))	G. C. A. A. A. G( U( C( A( C. U. C. U. A. U. U. C. U) G) A) U)	10.211
>N8	CCCAAAGGUUUACUUAAUGUU	0	....(((.....)))......	C. C. C. A. A( A( G( G. U. U. U. A. C) U) U) A. A. U. G. U. U.	28.9722
>N9	UAGGUUCCUGUUGCUUGCCAU	0	..(((...........)))..	U. A. G( G( U( U. C. C. U. G. U. U. G. C. U. U. G) C) C) A. U.	91.6908
>N10	CUAAGAGGUUUGUUGUCCUAU	0	.....(((........)))..	C. U. A. A. G. A( G( G( U. U. U. G. U. U. G. U. C) C) U) A. U.	35.9339
>N11	UGGAAGUCUUUUCCUUUAAAG	0	.((((.....)))).......	U. G( G( A( A( G. U. C. U. U. U) U) C) C) U. U. U. A. A. A. G.	40.0928
>N12	UCUCUUAGCAUCAGACACUUA	0	.....................	U. C. U. C. U. U. A. G. C. A. U. C. A. G. A. C. A. C. U. U. A.	29.1165
>N13	AGAGAGAGAAUGAGAAUCAUC	0	.....................	A. G. A. G. A. G. A. G. A. A. U. G. A. G. A. A. U. C. A. U. C.	14.5293
>N14	GUGGAAUGAAUAGACUUAACU	0	.....................	G. U. G. G. A. A. U. G. A. A. U. A. G. A. C. U. U. A. A. C. U.	7.4778
>N15	GUCAGGAGGCUGUCUUACGUA	0	(.(((....))).).......	G( U. C( A( G( G. A. G. G. C) U) G) U. C) U. U. A. C. G. U. A.	58.9596
>N16	CACAAUUGCAUGUGGAAGCUG	0	((((......)))).......	C( A( C( A( A. U. U. G. C. A. U) G) U) G) G. A. A. G. C. U. G.	44.4855
>N17	CAAUAACUCAUUCCUACAGCC	0	.....................	C. A. A. U. A. A. C. U. C. A. U. U. C. C. U. A. C. A. G. C. C.	49.6231
>N18	CCACAAACGGUUUAAGCUUGA	0	.....................	C. C. A. C. A. A. A. C. G. G. U. U. U. A. A. G. C. U. U. G. A.	23.6175
>N19	GUCACAAUAAUCAUCAUUUCA	0	.....................	G. U. C. A. C. A. A. U. A. A. U. C. A. U. C. A. U. U. U. C. A.	2.1122
>N20	UUCCUUCAAAUAAAAAAAAAU	0	.....................	U. U. C. C. U. U. C. A. A. A. U. A. A. A. A. A. A. A. A. A. U.	11.8289
>N21	CAUUUCUGAAUUCAGAUGUAU	0	....((((....)))).....	C. A. U. U. U( C( U( G( A. A. U. U. C) A) G) A) U. G. U. A. U.	42.4266
>N22	CUAUCAUAGUUGGGUUUAAGA	0	.....................	C. U. A. U. C. A. U. A. G. U. U. G. G. G. U. U. U. A. A. G. A.	49.1469
>N23	AUCAGAACAUUGGGUAUAUUC	0	.....................	A. U. C. A. G. A. A. C. A. U. U. G. G. G. U. A. U. A. U. U. C.	30.3586
>N24	CACCAUGGUGUCUGGGAGCAC	0	.......((((......))))	C. A. C. C. A. U. G. G( U( G( U( C. U. G. G. G. A. G) C) A) C)	1.3931
>N25	ACAUUACCCCUCCCUUCCCGC	0	.....................	A. C. A. U. U. A. C. C. C. C. U. C. C. C. U. U. C. C. C. G. C.	66.0153
>N26	ACCAACGAUCUGCUUGUGAAC	0	....((((.....))))....	A. C. C. A. A( C( G( A( U. C. U. G. C. U) U) G) U) G. A. A. C.	87.4374
>N27	AGAGCUUUAGUCCAGAGCAAG	0	...(((((.....)))))...	A. G. A. G( C( U( U( U( A. G. U. C. C. A) G) A) G) C) A. A. G.	4.5806
>N28	CCCCCGCCUUUUUUUCUGUUG	0	.....................	C. C. C. C. C. G. C. C. U. U. U. U. U. U. U. C. U. G. U. U. G.	43.1928
>N29	UAAAUUUUGUUAUGCAAUUAA	0	.....................	U. A. A. A. U. U. U. U. G. U. U. A. U. G. C. A. A. U. U. A. A.	19.8568
>N30	UUUAGAGGAAUAGGGAAAGUG	0	.....................	U. U. U. A. G. A. G. G. A. A. U. A. G. G. G. A. A. A. G. U. G.	20.4938
>N31	GACGUGUCUGUUGUUUCUCAA	0	.....................	G. A. C. G. U. G. U. C. U. G. U. U. G. U. U. U. C. U. C. A. A.	58.6433
>N32	GGGUCCGGACUGUUUGACACU	0	..(((..........)))...	G. G. G( U( C( C. G. G. A. C. U. G. U. U. U. G) A) C) A. C. U.	10.4198
>N33	GAUGAAUGCUUUCUCAAAAGU	0	((.(((....)))))......	G( A( U. G( A( A( U. G. C. U. U) U) C) U) C) A. A. A. A. G. U.	12.0548
>N34	UUAAACAGUUUCAUUUGGAAG	0	.....................	U. U. A. A. A. C. A. G. U. U. U. C. A. U. U. U. G. G. A. A. G.	40.9838
>N35	UAGGGUCGCCUUAAGUCAACA	0	(((((...)))))........	U( A( G( G( G( U. C. G. C) C) U) U) A) A. G. U. C. A. A. C. A.	96.0477
>N36	UCACAGAUGCUCCAGCAGGCA	0	.......((((......))))	U. C. A. C. A. G. A. U( G( C( U( C. C. A. G. C. A. G) G) C) A)	78.9244
>N37	ACCAUAUGUUUAGAAAUAAAA	0	.....................	A. C. C. A. U. A. U. G. U. U. U. A. G. A. A. A. U. A. A. A. A.	29.0724
>N38	CCAGCCGCGGUGCCAGCAAAG	0	......((.......))....	C. C. A. G. C. C. G( C( G. G. U. G. C. C. A. G) C) A. A. A. G.	91.8844
>N39	AACAGACACAUUACUUGAACU	0	.....................	A. A. C. A. G. A. C. A. C. A. U. U. A. C. U. U. G. A. A. C. U.	17.5927
>N40	UGUUCUGAGUUCUACUGUCUU	0	.....................	U. G. U. U. C. U. G. A. G. U. U. C. U. A. C. U. G. U. C. U. U.	22.9443
>N41	ACCCAAAUGCUCGGAAACUCU	0	..((........)).......	A. C. C( C( A. A. A. U. G. C. U. C. G) G) A. A. A. C. U. C. U.	3.5254
>N42	CUUAUGACUGUGACUUCAGAA	0	.......(((......)))..	C. U. U. A. U. G. A. C( U( G( U. G. A. C. U. U. C) A) G) A. A.	49.8788
>N43	AAAGAAGGAUUCCAAAGACAA	0	.....................	A. A. A. G. A. A. G. G. A. U. U. C. C. A. A. A. G. A. C. A. A.	45.7793
>N44	ACUCAAAUUCUUAGAUGACCA	0	.....................	A. C. U. C. A. A. A. U. U. C. U. U. A. G. A. U. G. A. C. C. A.	4.5488
>N45	AGGCAGACAGUAGGAAGAGUA	0	.....................	A. G. G. C. A. G. A. C. A. G. U. A. G. G. A. A. G. A. G. U. A.	77.5816
>N46	AUGGAAAUCCUUUUGUUUUGU	0	..((....))...........	A. U. G( G( A. A. A. U. C) C) U. U. U. U. G. U. U. U. U. G. U.	51.3636
>N47	UGUUCUGUUGUUGUCAAGUGC	0	.....................	U. G. U. U. C. U. G. U. U. G. U. U. G. U. C. A. A. G. U. G. C.	27.7745
>N48	AAAAAUAUAAUUUGUUGAAUA	0	.....................	A. A. A. A. A. U. A. U. A. A. U. U. U. G. U. U. G. A. A. U. A.	27.7285
>N49	UGUGUGCUUCUGUCCUACUAC	0	.....................	U. G. U. G. U. G. C. U. U. C. U. G. U. C. C. U. A. C. U. A. C.	55.4114
>N50	AUUUCUUCCAUUUUUAAUUAA	0	.....................	A. U. U. U. C. U. U. C. C. A. U. U. U. U. U. A. A. U. U. A. A.	35.0752
>N51	AAAGUAGAGCUAGGACCCACU	0	.....................	A. A. A. G. U. A. G. A. G. C. U. A. G. G. A. C. C. C. A. C. U.	46.7331
>N52	CUUGUUCCUGUACUCACUGUA	0	.....................	C. U. U. G. U. U. C. C. U. G. U. A. C. U. C. A. C. U. G. U. A.	61.4279
>N53	GGACCCCACCUAAAAGUAUAA	0	((......))...........	G( G( A. C. C. C. C. A. C) C) U. A. A. A. A. G. U. A. U. A. A.	27.4843
>N54	UCCUGAGAGUUCACGCUGAGC	0	........(((((...)))))	U. C. C. U. G. A. G. A. G( U( U( C( A( C. G. C. U) G) A) G) C)	95.8271
>N55	CUUUUCUCUCUCUUCCUGAAA	0	.....................	C. U. U. U. U. C. U. C. U. C. U. C. U. U. C. C. U. G. A. A. A.	31.5876
>N56	ACUGAAGUGUUCCCAAAGCUA	0	.....................	A. C. U. G. A. A. G. U. G. U. U. C. C. C. A. A. A. G. C. U. A.	76.0378
>N57	UGUGUAAAGGUUUGGUUCUCA	0	.....................	U. G. U. G. U. A. A. A. G. G. U. U. U. G. G. U. U. C. U. C. A.	15.9065
>N58	UCUCUCUCUCUCUCUCUCUCU	0	.....................	U. C. U. C. U. C. U. C. U. C. U. C. U. C. U. C. U. C. U. C. U.	10.1934
>N59	UGUAGGUGGGUAGUAGGUGAG	0	.....................	U. G. U. A. G. G. U. G. G. G. U. A. G. U. A. G. G. U. G. A. G.	21.2982
>N60	CAGCUGGGAGUUAAAUACUCU	0	......(((((.....)))))	C. A. G. C. U. G. G( G( A( G( U( U. A. A. A. U. A) C) U) C) U)	80.8154
>N61	GUGGAACCUCUCUAGUUAAAA	0	.((((.....)))).......	G. U( G( G( A( A. C. C. U. C. U) C) U) A) G. U. U. A. A. A. A.	8.5063
>N62	GUAACCAGUCUGUGGGAAGUA	0	....(((.....)))......	G. U. A. A. C( C( A( G. U. C. U. G. U) G) G) G. A. A. G. U. A.	5.5144
>N63	AAAGCAACAUUCCCUGCUGGA	0	..((((........))))...	A. A. A( G( C( A( A. C. A. U. U. C. C. C. U) G) C) U) G. G. A.	40.9964
>N64	GGCUCCAGGAUCCUAAGGGAC	0	..........(((....))).	G. G. C. U. C. C. A. G. G. A. U( C( C( U. A. A. G. G) G) A) C.	10.3308
>N65	GUCUGUACUCUAAGGGGACAU	0	((((.(.......).))))..	G( U( C( U( G. U( A. C. U. C. U. A. A. G) G. G) G) A) C) A. U.	40.156
>N66	UUAAAUUGCAUCUCCCUCAUU	0	.....................	U. U. A. A. A. U. U. G. C. A. U. C. U. C. C. C. U. C. A. U. U.	6.3981
>N67	AAAUGAUGACUGAUGCUACUA	0	.....................	A. A. A. U. G. A. U. G. A. C. U. G. A. U. G. C. U. A. C. U. A.	13.1132
>N68	UGUUUAAACAUUGGAUUUAAC	0	.....................	U. G. U. U. U. A. A. A. C. A. U. U. G. G. A. U. U. U. A. A. C.	3.3073
>N69	GUUUAUUUCAUUGUUUUUAUU	0	.....................	G. U. U. U. A. U. U. U. C. A. U. U. G. U. U. U. U. U. A. U. U.	35.6037
>N70	UCACUGUGGGUCUGGGCUUUA	0	.....................	U. C. A. C. U. G. U. G. G. G. U. C. U. G. G. G. C. U. U. U. A.	24.2111
>N71	AGACCCUCAUUUUAGCUGCCU	0	.....................	A. G. A. C. C. C. U. C. A. U. U. U. U. A. G. C. U. G. C. C. U.	10.7846
>N72	AGCCUUCAGAUGAAGGGGGGG	0	..(((((....))))).....	A. G. C( C( U( U( C( A. G. A. U. G) A) A) G) G) G. G. G. G. G.	45.8496
>N73	UCUCUGCUAAUUAUACAUCUG	0	.....................	U. C. U. C. U. G. C. U. A. A. U. U. A. U. A. C. A. U. C. U. G.	30.125
>N74	GAGUUCAGCCUUCAGAACUUG	0	((((((........)))))).	G( A( G( U( U( C( A. G. C. C. U. U. C. A. G) A) A) C) U) U) G.	46.2755
>N75	UCAGCCACCCUACCCUACUUG	0	.....................	U. C. A. G. C. C. A. C. C. C. U. A. C. C. C. U. A. C. U. U. G.	90.2933
>N76	GACCAUGUCUUGAAAAGACAA	0	.....((((((...)))))).	G. A. C. C. A. U( G( U( C( U( U( G. A. A. A) A) G) A) C) A) A.	31.524
>N77	GUGGUUGACUUUGGGUUUCUU	0	.....................	G. U. G. G. U. U. G. A. C. U. U. U. G. G. G. U. U. U. C. U. U.	58.7002
>N78	AUGUGUUUGUUUGUUUGUUUG	0	.....................	A. U. G. U. G. U. U. U. G. U. U. U. G. U. U. U. G. U. U. U. G.	26.1085
>N79	UUUGUUUUGCUCCUGACACCA	0	..((((........))))...	U. U. U( G( U( U( U. U. G. C. U. C. C. U. G) A) C) A) C. C. A.	61.7319
>N80	CCACCCUCUUUUAAGUAGAUU	0	.....................	C. C. A. C. C. C. U. C. U. U. U. U. A. A. G. U. A. G. A. U. U.	90.9169
>N81	GUGACCAGAAUAGUAACUAAA	0	.....................	G. U. G. A. C. C. A. G. A. A. U. A. G. U. A. A. C. U. A. A. A.	26.3594
>N82	AUGUUGAAUUUAUUUGCUUAA	0	.....................	A. U. G. U. U. G. A. A. U. U. U. A. U. U. U. G. C. U. U. A. A.	82.6853
>N83	CAAAUGUGGCUCUAAAUUUUA	0	.....................	C. A. A. A. U. G. U. G. G. C. U. C. U. A. A. A. U. U. U. U. A.	60.2656
>N84	AGGAUCAUUAUGAAAGAUGAA	0	....(((((......))))).	A. G. G. A. U( C( A( U( U( A. U. G. A. A. A. G) A) U) G) A) A.	8.2598
>N85	UAGCUCCCCUUUCUCUGCUUG	0	.(((............)))..	U. A( G( C( U. C. C. C. C. U. U. U. C. U. C. U. G) C) U) U. G.	92.3112
>N86	UGAACACGUAUGCCAAUGGAC	0	.....................	U. G. A. A. C. A. C. G. U. A. U. G. C. C. A. A. U. G. G. A. C.	25.2044
>N87	UCUGCUCCCGUGUUACAGUGU	0	.....................	U. C. U. G. C. U. C. C. C. G. U. G. U. U. A. C. A. G. U. G. U.	84.9718
>N88	GACCUAACUUUGGAUACUUUU	0	..((.......))........	G. A. C( C( U. A. A. C. U. U. U. G) G) A. U. A. C. U. U. U. U.	46.1004
>N89	UCCUCUAUAGUUAACCACAUU	0	.....................	U. C. C. U. C. U. A. U. A. G. U. U. A. A. C. C. A. C. A. U. U.	34.1482
>N90	AAUUUCAAAAUUGCAGAGAAA	0	.....................	A. A. U. U. U. C. A. A. A. A. U. U. G. C. A. G. A. G. A. A. A.	29.3057
>N91	UGGAUCACUUUGCAUCAGUAG	0	.....................	U. G. G. A. U. C. A. C. U. U. U. G. C. A. U. C. A. G. U. A. G.	54.8129
>N92	GGCUGGUAAAUUGAAAUACUG	0	....((((........)))).	G. G. C. U. G( G( U( A( A. A. U. U. G. A. A. A. U) A) C) U) G.	77.4751
>N93	GACCAUCACAUAUUUCCUGGU	0	.((((............))))	G. A( C( C( A( U. C. A. C. A. U. A. U. U. U. C. C. U) G) G) U)	2.607
>N94	GCUUCUUUGUUUAUUCAUUUG	0	.....................	G. C. U. U. C. U. U. U. G. U. U. U. A. U. U. C. A. U. U. U. G.	35.3092
>N95	GCUAUUCCAUUGUUCCUGUAC	0	.....................	G. C. U. A. U. U. C. C. A. U. U. G. U. U. C. C. U. G. U. A. C.	41.9368
>N96	CAUCAAUCUUUCUCAGUUUGU	0	.....................	C. A. U. C. A. A. U. C. U. U. U. C. U. C. A. G. U. U. U. G. U.	7.2111
>N97	GAACAUGAGCUCUUGAGAUUC	0	.....................	G. A. A. C. A. U. G. A. G. C. U. C. U. U. G. A. G. A. U. U. C.	44.1718
>N98	AUUCAGGAGGUCUCAGAACAC	0	.....................	A. U. U. C. A. G. G. A. G. G. U. C. U. C. A. G. A. A. C. A. C.	78.6636
>N99	UAAGGCUUUAUUGUCUCCUAA	0	..((((......)))).....	U. A. A( G( G( C( U. U. U. A. U. U. G) U) C) U) C. C. U. A. A.	5.8774
>N100	UCUUAACUCUUGGGGCUGGUA	0	.(((((...))))).......	U. C( U( U( A( A( C. U. C. U) U) G) G) G) G. C. U. G. G. U. A.	2.615
