# Supplementary material for: Identification of RNA pseudouridine sites using deep learning approaches
Source: PLoS One. 2021 Feb 23;16(2):e0247511. doi: 10.1371/journal.pone.0247511 (PMC7901771; doi:10.1371/journal.pone.0247511)
Supplement: S2 File — (ZIP) [file pone.0247511.s002.zip › SN_indp_new.csv]

Number	Sequence	Label	RNAfold	MergedSeq	Probabilities
>P1	CUAUCAUCGCUGAUCUCCCACUCCCUGAUCU	1	...........((((...........)))).	C. U. A. U. C. A. U. C. G. C. U. G( A( U( C( U. C. C. C. A. C. U. C. C. C. U. G) A) U) C) U.	44.2957
>P2	GAAGAGGUCAUCGGUUCGAUUCCGGUUGCGU	1	......((.(((((.......))))).))..	G. A. A. G. A. G. G( U( C. A( U( C( G( G( U. U. C. G. A. U. U. C) C) G) G) U) U. G) C) G. U.	66.3973
>P3	GUAAGAUGCAAGAGUUCGAAUCUCUUAGCAA	1	......((((((((.......))))).))).	G. U. A. A. G. A. U( G( C( A( A( G( A( G( U. U. C. G. A. A. U. C) U) C) U) U) A. G) C) A) A.	77.7772
>P4	GCGAAAGAUUAGAAAUCUUUUGGGCUUUGCC	1	.(((((((((...)))))))))(((...)))	G. C( G( A( A( A( G( A( U( U( A. G. A. A) A) U) C) U) U) U) U) G) G( G( C( U. U. U. G) C) C)	84.4962
>P5	GGUUAAGGCGAAAGAUUAGAAAUCUUUUGGG	1	........(((((((((...)))))))))..	G. G. U. U. A. A. G. G. C( G( A( A( A( G( A( U( U( A. G. A. A) A) U) C) U) U) U) U) G) G. G.	83.4933
>P6	UUUAGGACCGAGCUUUUAGUGGAUGUCAUCA	1	.....(((...(((...)))....)))....	U. U. U. A. G. G( A( C( C. G. A. G( C( U( U. U. U. A) G) U) G. G. A. U. G) U) C) A. U. C. A.	57.1607
>P7	GGACACUUCUGAUGUUUCAAAAGAUAUUCCA	1	(((..(((.(((....))).)))....))).	G( G( A( C. A. C( U( U( C. U( G( A( U. G. U. U. U) C) A) A. A) A) G) A. U. A. U. U) C) C) A.	77.4384
>P8	GGUACUGGACGAGAAUCGCAGAACAAUUUGA	1	.((.(((((......)).))).)).......	G. G( U( A. C( U( G( G( A( C. G. A. G. A. A. U) C) G. C) A) G) A. A) C) A. A. U. U. U. G. A.	38.9852
>P9	CGUAGAUGUUUGUUGUUCACCCACAACUGAA	1	...........(((((......)))))....	C. G. U. A. G. A. U. G. U. U. U. G( U( U( G( U( U. C. A. C. C. C. A) C) A) A) C) U. G. A. A.	72.6293
>P10	GAGUUGUCGAGUUUUUUGAGGUUAAGAAUGA	1	....(.((((.....)))).)..........	G. A. G. U. U( G. U( C( G( A( G. U. U. U. U. U) U) G) A) G. G) U. U. A. A. G. A. A. U. G. A.	91.8765
>P11	AAGGUCGAAAAAGUUUCAGGCAGUUUCUCAG	1	...(((((((...)))).)))..........	A. A. G. G( U( C( G( A( A( A( A. A. G. U) U) U) C) A. G) G) C) A. G. U. U. U. C. U. C. A. G.	63.9877
>P12	CGUUGGGCCCCCGGUUCGAUUCCGGGCUUGC	1	....((((((..((.......))))))))..	C. G. U. U. G( G( G( C( C( C( C. C. G( G( U. U. C. G. A. U. U. C) C) G) G) G) C) U) U) G. C.	61.7925
>P13	UGGUAAAAUCCAACGUUGCCAUCGUUGGGCC	1	........(((((((.......)))))))..	U. G. G. U. A. A. A. A. U( C( C( A( A( C( G( U. U. G. C. C. A. U. C) G) U) U) G) G) G) C. C.	57.9949
>P14	UAAGCGCAAGUGGUUUAGUGGUAAAAUCCAA	1	(((((.......))))).(((......))).	U( A( A( G( C( G. C. A. A. G. U. G. G) U) U) U) A) G. U( G( G( U. A. A. A. A. U. C) C) A) A.	80.9532
>P15	GGUUAAGGCGAAAGAUUAGAAAUCUUUUGGG	1	........(((((((((...)))))))))..	G. G. U. U. A. A. G. G. C( G( A( A( A( G( A( U( U( A. G. A. A) A) U) C) U) U) U) U) G) G. G.	83.4933
>P16	GCGAAAGAUUAGAAAUCUUUUGGGCUUUGCC	1	.(((((((((...)))))))))(((...)))	G. C( G( A( A( A( G( A( U( U( A. G. A. A) A) U) C) U) U) U) U) G) G( G( C( U. U. U. G) C) C)	84.4962
>P17	GGCUUCAUUAACAUGUACUUCAACUACGGAA	1	...............................	G. G. C. U. U. C. A. U. U. A. A. C. A. U. G. U. A. C. U. U. C. A. A. C. U. A. C. G. G. A. A.	61.8738
>P18	GUGGAGAUCAUCGGUUCAAAUCCGAUUGGAA	1	.........(((((.......))))).....	G. U. G. G. A. G. A. U. C. A( U( C( G( G( U. U. C. A. A. A. U. C) C) G) A) U) U. G. G. A. A.	72.0615
>P19	UUUGGUUUUCAAGUGUAAUAGGCUACGUGAU	1	........(((.(((........))).))).	U. U. U. G. G. U. U. U. U( C( A( A. G( U( G( U. A. A. U. A. G. G. C. U) A) C) G. U) G) A) U.	73.7594
>P20	CAGUGGUUCAAGACGUCGCCUUUACACGGCG	1	.............(((((........)))))	C. A. G. U. G. G. U. U. C. A. A. G. A. C( G( U( C( G( C. C. U. U. U. A. C. A. C) G) G) C) G)	57.0182
>P21	UAGUGGUUAUCACUUUCGGUUUUGAUCCGGA	1	.((((.....))))(((((.......)))))	U. A( G( U( G( G. U. U. A. U. C) A) C) U) U( U( C( G( G( U. U. U. U. G. A. U. C) C) G) G) A)	68.1656
>P22	CACUUUCGGUUUUGAUCCGGACAACCCCGGU	1	................((((......)))).	C. A. C. U. U. U. C. G. G. U. U. U. U. G. A. U. C( C( G( G( A. C. A. A. C. C. C) C) G) G) U.	59.1856
>P23	AAUUGAUCUAUGUUGUAGCUGCGCUGGCGGC	1	.................(((((....)))))	A. A. U. U. G. A. U. C. U. A. U. G. U. U. G. U. A. G( C( U( G( C( G. C. U. G. G) C) G) G) C)	61.1217
>P24	AACUCCAGUUCUUUAUCUUCUUUCUCCGCUG	1	...............................	A. A. C. U. C. C. A. G. U. U. C. U. U. U. A. U. C. U. U. C. U. U. U. C. U. C. C. G. C. U. G.	26.8943
>P25	GCGUCUGACUUCUAAUCAGAAGAUUAUGGGU	1	.......((((.(((((....))))).))))	G. C. G. U. C. U. G. A( C( U( U( C. U( A( A( U( C( A. G. A. A. G) A) U) U) A) U. G) G) G) U)	36.5332
>P26	UCUUCCGUGAUAGUUUAAUGGUCAGAAUGGG	1	(((.((((.........))))..))).....	U( C( U( U. C( C( G( U( G. A. U. A. G. U. U. U. A. A) U) G) G) U. C. A) G) A) A. U. G. G. G.	55.486
>P27	CAGAAUGGGCGCUUGUCGCGUGCCAGAUCGG	1	..((.(((((((.....)))).)))..))..	C. A. G( A( A. U( G( G( G( C( G( C( U. U. G. U. C. G) C) G) U) G. C) C) A) G. A. U) C) G. G.	64.9061
>P28	GUGCCAGAUCGGGGUUCAAUUCCCCGUCGCG	1	..((..((.(((((.......))))))))).	G. U. G( C( C. A. G( A( U. C( G( G( G( G( U. U. C. A. A. U. U. C) C) C) C) G) U) C) G) C) G.	71.3988
>P29	AGAAAAAGCCAAUGAUGAGAUACAAGCCAUU	1	...............................	A. G. A. A. A. A. A. G. C. C. A. A. U. G. A. U. G. A. G. A. U. A. C. A. A. G. C. C. A. U. U.	79.0089
>P30	AUCGACAUAUGCUGGUUACAUGGCAGUAGAA	1	.........(((((.(.....).)))))...	A. U. C. G. A. C. A. U. A. U( G( C( U( G( G. U( U. A. C. A. U. G) G. C) A) G) U) A) G. A. A.	59.2721
>P31	GAAUAUACAUUCUAUUAUCGAACCUGGCCAU	1	((((....))))...................	G( A( A( U( A. U. A. C. A) U) U) C) U. A. U. U. A. U. C. G. A. A. C. C. U. G. G. C. C. A. U.	30.4606
>P32	GAAACAAGAUUUCUGUAGCAUACUCGCUUCA	1	.............((.(((......))).))	G. A. A. A. C. A. A. G. A. U. U. U. C. U( G( U. A( G( C( A. U. A. C. U. C. G) C) U) U. C) A)	49.7856
>P33	UACUUGUUUUCUUUUUUGUGCCUUUGUUACG	1	...............................	U. A. C. U. U. G. U. U. U. U. C. U. U. U. U. U. U. G. U. G. C. C. U. U. U. G. U. U. A. C. G.	48.1059
>P34	UUGCUUUGUGGAAGUUCGAAACUCCAAAGUA	1	.(((((..((((.(((...))))))))))))	U. U( G( C( U( U( U. G. U( G( G( A( A. G( U( U( C. G. A. A) A) C) U) C) C) A) A) A) G) U) A)	77.1763
>P35	UGAGUGAUGGAAGUGUAGUUAUCCGGAGAUC	1	.((....((((..........))))....))	U. G( A( G. U. G. A. U( G( G( A( A. G. U. G. U. A. G. U. U. A. U) C) C) G) G. A. G. A. U) C)	66.0748
>P36	AGGGUCAAAUCUUCGUUGACCGUCAAUUACA	1	..((((((.......))))))..........	A. G. G( G( U( C( A( A( A. U. C. U. U. C. G. U) U) G) A) C) C) G. U. C. A. A. U. U. A. C. A.	72.376
>P37	UGCAGCACAAAUUUGUAGACAGGCUGGUUUG	1	..((((................)))).....	U. G. C( A( G( C( A. C. A. A. A. U. U. U. G. U. A. G. A. C. A. G. G) C) U) G) G. U. U. U. G.	79.7945
>P38	AGGAUUACUUGGACAUUAACGGUUCUCCUAU	1	((((..(((.(........))))..))))..	A( G( G( A( U. U. A( C( U( U. G( G. A. C. A. U. U. A. A. C) G) G) U) U. C. U) C) C) U) A. U.	42.9333
>P39	UCAAGACAAAAGUGUUCUUUCAUCUGCAGUG	1	...(((..((((....))))..)))......	U. C. A. A( G( A( C. A. A( A( A( G( U. G. U. U. C) U) U) U) C. A. U) C) U) G. C. A. G. U. G.	60.8016
>P40	UUGGCGUACAGAUUGUAGUUGUGGCUGCUAC	1	.(((((..((.(.......).))..))))).	U. U( G( G( C( G( U. A. C( A( G. A( U. U. G. U. A. G. U. U) G. U) G) G. C. U) G) C) U) A) C.	86.4093
>P41	CUUUUUUAAUGUCCGUUUCUAUGAUUGGGCU	1	..........(((((..........))))).	C. U. U. U. U. U. U. A. A. U. G( U( C( C( G( U. U. U. C. U. A. U. G. A. U. U) G) G) G) C) U.	44.2254
>P42	AUUGUUCGAAGGUAAUGCCUUGAUCAGAAGA	1	..((.((.(((((...))))))).)).....	A. U. U( G( U. U( C( G. A( A( G( G( U( A. A. U. G) C) C) U) U) G) A) U. C) A) G. A. A. G. A.	62.8228
>P43	CUGUUGGUCCUUAGUUCGAUCCUGAGUGCGA	1	......((.(((((.......))))).))..	C. U. G. U. U. G. G( U( C. C( U( U( A( G( U. U. C. G. A. U. C. C) U) G) A) G) U. G) C) G. A.	76.2816
>P44	GCAGCAGAUUGCAAAUCUGUUGGUCCUUAGU	1	.(((((((((...))))))))).........	G. C( A( G( C( A( G( A( U( U( G. C. A. A) A) U) C) U) G) U) U) G) G. U. C. C. U. U. A. G. U.	78.0511
>P45	UUAUCCGAUAUAGUGUAACGGCUAUCACAUC	1	.........(((((......)))))......	U. U. A. U. C. C. G. A. U. A( U( A( G( U( G. U. A. A. C. G. G) C) U) A) U) C. A. C. A. U. C.	64.7796
>P46	CGUGGAGACCGGGGUUCGACUCCCCGUAUCG	1	....((...(((((.......)))))..)).	C. G. U. G. G( A( G. A. C. C( G( G( G( G( U. U. C. G. A. C. U. C) C) C) C) G) U. A. U) C) G.	49.6098
>P47	GGUAUGUUAUUUAUGUAACGGGUAUGCGAAC	1	.(((((((((....)))))....))))....	G. G( U( A( U( G( U( U( A( U( U. U. A. U. G) U) A) A) C) G. G. G. U. A) U) G) C) G. A. A. C.	53.6472
>P48	AUUCUUUUUUUGAUGUAAUAGGAUAAGCUUG	1	(((((.((........)).))))).......	A( U( U( C( U( U. U( U( U. U. U. G. A. U. G. U. A) A) U. A) G) G) A) U) A. A. G. C. U. U. G.	67.3227
>P49	CUGUUCUUUUCAGUGUAACAACUGAAAUGAC	1	....((.(((((((......))))))).)).	C. U. G. U. U( C( U. U( U( U( C( A( G( U( G. U. A. A. C. A. A) C) U) G) A) A) A) U. G) A) C.	81.6916
>P50	UGUAGUAUCUGUUCUUUUCAGUGUAACAACU	1	(((.....(((.......)))....)))...	U( G( U( A. G. U. A. U. C( U( G( U. U. C. U. U. U. U. C) A) G) U. G. U. A. A) C) A) A. C. U.	59.7812
>P51	GUGUAGUAUCUGUUCUUUUCAGUGUAACAAC	1	.(((.....(((.......)))....)))..	G. U( G( U( A. G. U. A. U. C( U( G( U. U. C. U. U. U. U. C) A) G) U. G. U. A. A) C) A) A. C.	62.3278
>P52	AAGUGUAGUAUCUGUUCUUUUCAGUGUAACA	1	...(((.....(((.......)))....)))	A. A. G. U( G( U( A. G. U. A. U. C( U( G( U. U. C. U. U. U. U. C) A) G) U. G. U. A. A) C) A)	64.8665
>P53	CAAGUGUAGUAUCUGUUCUUUUCAGUGUAAC	1	............(((.......)))......	C. A. A. G. U. G. U. A. G. U. A. U. C( U( G( U. U. C. U. U. U. U. C) A) G) U. G. U. A. A. C.	56.3916
>P54	AUCAAGUGUAGUAUCUGUUCUUUUCAGUGUA	1	..............(((.......)))....	A. U. C. A. A. G. U. G. U. A. G. U. A. U. C( U( G( U. U. C. U. U. U. U. C) A) G) U. G. U. A.	69.117
>P55	UCAUUGUUCUUGGAUUUCAAUGGGUGCUGUC	1	((((((...........))))))........	U( C( A( U( U( G( U. U. C. U. U. G. G. A. U. U. U. C) A) A) U) G) G) G. U. G. C. U. G. U. C.	79.2331
>P56	UAAAUUUCGCCACUGUAGAUGAAGAAGACGA	1	......((((..((........))..).)))	U. A. A. A. U. U. U( C( G( C( C. A. C( U( G. U. A. G. A. U. G. A. A) G) A. A. G) A. C) G) A)	60.0211
>P57	AAAAUGAGAAGAGUGUAGAUGUAUUAUCCUU	1	..........((..(((....)))..))...	A. A. A. A. U. G. A. G. A. A. G( A( G. U. G( U( A( G. A. U. G. U) A) U) U. A. U) C) C. U. U.	84.7073
>P58	CCAAGAUAGACUAUGUAAUGGUAAAGAACAU	1	(((..(((.....)))..)))..........	C( C( A( A. G. A( U( A( G. A. C. U. A. U) G) U) A. A. U) G) G) U. A. A. A. G. A. A. C. A. U.	47.8916
>P59	AUGGCGGCGGGUGCCUUUGGAGCAGCAAUCG	1	....(((..(.((((....).))).)..)))	A. U. G. G. C( G( G( C. G. G( G. U( G( C( C( U. U. U. G. G) A. G) C) A) G. C) A. A. U) C) G)	64.5449
>P60	AUGGUGUGGUCACUGUAAGAGAUUGGCCCCA	1	.(((...(((((((.....))..))))))))	A. U( G( G( U. G. U. G( G( U( C( A( C( U( G. U. A. A. G. A) G) A. U. U) G) G) C) C) C) C) A)	72.8411
>P61	CCAUGGACGAGCCUGUAGUAUACAACGGUAA	1	..........(((((((...))))..)))..	C. C. A. U. G. G. A. C. G. A. G( C( C( U( G( U( A( G. U. A. U) A) C) A) A. C. G) G) U) A. A.	68.834
>P62	ACAAAGGUCUUCCUAUGAUUCCGGCGUUCGU	1	.((.(((....))).))..............	A. C( A( A. A( G( G( U. C. U. U. C) C) U) A. U) G) A. U. U. C. C. G. G. C. G. U. U. C. G. U.	41.8992
>P63	CUUUCUCAUACCCUGUAGACCAGACCUCUCU	1	............(((.....)))........	C. U. U. U. C. U. C. A. U. A. C. C. C( U( G( U. A. G. A. C. C) A) G) A. C. C. U. C. U. C. U.	30.4148
>P64	AGAAUACUUUGAAGGUUUAACCGAGGAAAUG	1	.......(((...(((...)))...)))...	A. G. A. A. U. A. C. U( U( U( G. A. A. G( G( U( U. U. A. A) C) C) G. A. G. G) A) A) A. U. G.	59.6032
>P65	CGUGGAGACCGGGGUUCGACUCCCCGUAUCG	1	....((...(((((.......)))))..)).	C. G. U. G. G( A( G. A. C. C( G( G( G( G( U. U. C. G. A. C. U. C) C) C) C) G) U. A. U) C) G.	49.6098
>P66	UUAUCCGAUAUAGUGUAACGGCUAUCACAUC	1	.........(((((......)))))......	U. U. A. U. C. C. G. A. U. A( U( A( G( U( G. U. A. A. C. G. G) C) U) A) U) C. A. C. A. U. C.	64.7796
>P67	GGACACUUCUGAUGUUUCAAAAGAUAUUCCA	1	(((..(((.(((....))).)))....))).	G( G( A( C. A. C( U( U( C. U( G( A( U. G. U. U. U) C) A) A. A) A) G) A. U. A. U. U) C) C) A.	77.4384
>P68	UAACUGUGGGAAUACUCAGGUAUCGUAAGAU	1	...(((.(......).)))............	U. A. A. C( U( G( U. G( G. G. A. A. U. A. C) U. C) A) G) G. U. A. U. C. G. U. A. A. G. A. U.	60.9534
>P69	GUAAGAUGCAAGAGUUCGAAUCUCUUAGCAA	1	......((((((((.......))))).))).	G. U. A. A. G. A. U( G( C( A( A( G( A( G( U. U. C. G. A. A. U. C) U) C) U) U) A. G) C) A) A.	77.7772
>P70	ACAAUUUUCACAGUUUAAGGCCAAGAACAAG	1	............((((........))))...	A. C. A. A. U. U. U. U. C. A. C. A. G( U( U( U( A. A. G. G. C. C. A. A. G) A) A) C) A. A. G.	75.141
>P71	GCCCGUUUACACAUUUUGAUACAACCGUAGA	1	...............................	G. C. C. C. G. U. U. U. A. C. A. C. A. U. U. U. U. G. A. U. A. C. A. A. C. C. G. U. A. G. A.	49.5379
>P72	CGGGAGGUCCCGGGUUCGAGUCCCGGCUCGC	1	.(.(((...(((((.......)))))))).)	C. G( G. G( A( G( G. U. C. C( C( G( G( G( U. U. C. G. A. G. U. C) C) C) G) G) C) U) C) G. C)	72.3447
>P73	GAUUCUCGCUUAGGGUGCGGGAGGUCCCGGG	1	(((((((((.......)))))).))).....	G( A( U( U( C( U( C( G( C( U. U. A. G. G. G. U. G) C) G) G) G) A) G. G) U) C) C. C. G. G. G.	56.2786
>P74	GCGUGCGACUGUUAAUCGCAAGAUCGUGAGU	1	((((((((.......)))))....)))....	G( C( G( U( G( C( G( A( C. U. G. U. U. A. A. U) C) G) C) A) A. G. A. U. C) G) U) G. A. G. U.	52.5385
>P75	CGCAAGAUCGUGAGUUCAACCCUCACUGGGG	1	(((......))).......(((.....))).	C( G( C( A. A. G. A. U. C. G) U) G) A. G. U. U. C. A. A. C( C( C( U. C. A. C. U. G) G) G) G.	65.6013
>P76	CGUUGGGCCCCCGGUUCGAUUCCGGGCUUGC	1	....((((((..((.......))))))))..	C. G. U. U. G( G( G( C( C( C( C. C. G( G( U. U. C. G. A. U. U. C) C) G) G) G) C) U) U) G. C.	61.7925
>P77	UGGUAAAAUCCAACGUUGCCAUCGUUGGGCC	1	........(((((((.......)))))))..	U. G. G. U. A. A. A. A. U( C( C( A( A( C( G( U. U. G. C. C. A. U. C) G) U) U) G) G) G) C. C.	57.9949
>P78	CUAGCGCAAGUGGUUUAGUGGUAAAAUCCAA	1	.((.(((..........))).))........	C. U( A( G. C( G( C( A. A. G. U. G. G. U. U. U. A. G) U) G) G. U) A) A. A. A. U. C. C. A. A.	80.1449
>P79	GGCUGUGUUCUUCUUUCUAAAUUCCCUAUCG	1	...............................	G. G. C. U. G. U. G. U. U. C. U. U. C. U. U. U. C. U. A. A. A. U. U. C. C. C. U. A. U. C. G.	65.61
>P80	GGAAAAACCCGUUGCUAGAAGCGCAACUGGU	1	......(((.(((((.......))))).)))	G. G. A. A. A. A. A( C( C( C. G( U( U( G( C( U. A. G. A. A. G. C. G) C) A) A) C) U. G) G) U)	85.6932
>P81	GAAAAAAGUUCAGAAUUGCAGAAAAGUGGUG	1	..............(((((......))))).	G. A. A. A. A. A. A. G. U. U. C. A. G. A. A( U( U( G( C( A. G. A. A. A. A. G) U) G) G) U) G.	56.3869
>P82	AGUGGUUUCCUAGUGUAUCAGCCACUAUCGG	1	(((((((............))))))).....	A( G( U( G( G( U( U( U. C. C. U. A. G. U. G. U. A. U. C. A) G) C) C) A) C) U) A. U. C. G. G.	72.8642
>P83	CAUAAGGUUAGGGGUUCGAGCCCCCUACAGG	1	......((..(((((....)))))..))...	C. A. U. A. A. G. G( U( U. A. G( G( G( G( U( U. C. G. A. G) C) C) C) C) C. U. A) C) A. G. G.	78.7543
>P84	GCAAUCGGUAGCGCGUAUGACUCUUAAUCAU	1	((........))...................	G( C( A. A. U. C. G. G. U. A. G) C) G. C. G. U. A. U. G. A. C. U. C. U. U. A. A. U. C. A. U.	75.8757
>P85	AAACAAAAGAAGCUGUUCCAGAGAGCCCAAG	1	...........(((.((...)).))).....	A. A. A. C. A. A. A. A. G. A. A. G( C( U( G. U( U( C. C. A. G) A) G. A) G) C) C. C. A. A. G.	78.391
>P86	CCGGACAACCCCGGUUCGAAUCCGGGUAGGA	1	.........(((((.......))))).....	C. C. G. G. A. C. A. A. C. C( C( C( G( G( U. U. C. G. A. A. U. C) C) G) G) G) U. A. G. G. A.	54.9572
>P87	CACUUUCGGUUUUGAUCCGGACAACCCCGGU	1	................((((......)))).	C. A. C. U. U. U. C. G. G. U. U. U. U. G. A. U. C( C( G( G( A. C. A. A. C. C. C) C) G) G) U.	59.1856
>P88	GGUUAUCACUUUCGGUUUUGAUCCGGACAAC	1	..........(((((.......)))))....	G. G. U. U. A. U. C. A. C. U. U( U( C( G( G( U. U. U. U. G. A. U. C) C) G) G) A) C. A. A. C.	58.8498
>P89	UAGUGGUUAUCACUUUCGGUUUUGAUCCGGA	1	.((((.....))))(((((.......)))))	U. A( G( U( G( G. U. U. A. U. C) A) C) U) U( U( C( G( G( U. U. U. U. G. A. U. C) C) G) G) A)	68.1656
>P90	UGUUGCCGCUAAGUGUAAGGAAGUCGGUAUC	1	...(((((((...........)).)))))..	U. G. U. U( G( C( C( G( C( U( A. A. G. U. G. U. A. A. G. G. A. A) G) U. C) G) G) U) A) U. C.	83.3387
>P91	CUGGUAUAUUCUAUAUACUCACUUAUUACUU	1	..(((((((...)))))))............	C. U. G( G( U( A( U( A( U( U. C. U. A) U) A) U) A) C) U) C. A. C. U. U. A. U. U. A. C. U. U.	62.4522
>P92	UUCUGGUAUAUUCUAUAUACUCACUUAUUAC	1	....(((((((...)))))))..........	U. U. C. U. G( G( U( A( U( A( U( U. C. U. A) U) A) U) A) C) U) C. A. C. U. U. A. U. U. A. C.	79.5287
>P93	AAUGGCUCUUUUUGUUAUUCGAAAGCUUACA	1	...((((...((((.....))))))))....	A. A. U. G( G( C( U( C. U. U. U( U( U( G( U. U. A. U. U. C) G) A) A) A) G) C) U) U. A. C. A.	76.4925
>P94	UAAAAAGUUCGGCUAUCUCUUGGGCUCUGCC	1	......((..((((........))))..)).	U. A. A. A. A. A. G( U( U. C. G( G( C( U( A. U. C. U. C. U. U. G. G) G) C) U) C. U. G) C) C.	51.715
>P95	UCUGCCCGCGCUGGUUCAAAUCCUGCUGGUG	1	...(((.(((..((.......))))).))).	U. C. U. G( C( C( C. G( C( G( C. U. G( G( U. U. C. A. A. A. U. C) C) U) G) C) U. G) G) U) G.	41.678
>P96	CAUGGAUGAUAUUUGUAGUAUGGCGGAAAAC	1	...........(((((......)))))....	C. A. U. G. G. A. U. G. A. U. A. U( U( U( G( U( A. G. U. A. U. G. G) C) G) G) A) A. A. A. C.	57.2233
>P97	GUGGAGAUCAUCGGUUCAAAUCCGAUUGGAA	1	.........(((((.......))))).....	G. U. G. G. A. G. A. U. C. A( U( C( G( G( U. U. C. A. A. A. U. C) C) G) A) U) U. G. G. A. A.	72.0615
>P98	AUACUAUUCAGUUUCUCAGAUAUAGGUUGCA	1	...((((((.........)).))))......	A. U. A. C( U( A( U( U( C( A. G. U. U. U. C. U. C. A. G) A) U. A) U) A) G) G. U. U. G. C. A.	44.8718
>P99	GCAAUUGGAAAAAUCUAUUAACCCAGAUGAA	1	.((.((((..............)))).))..	G. C( A( A. U( U( G( G( A. A. A. A. A. U. C. U. A. U. U. A. A. C. C) C) A) G) A. U) G) A. A.	52.1395
>P100	CCAGUGCGUCUACUAUUACUCGGCCAAAUAU	1	((((((..........)))).))........	C( C( A( G( U( G( C. G. U. C. U. A. C. U. A. U. U) A) C) U) C. G) G) C. C. A. A. A. U. A. U.	54.7426
>N1	UCGUAAUUUGAGAUCUCUGCAAAACAAUGCA	0	.................((((......))))	U. C. G. U. A. A. U. U. U. G. A. G. A. U. C. U. C. U( G( C( A( A. A. A. C. A. A. U) G) C) A)	47.4223
>N2	AAACAAUGCACCUCCUGGCAAAAACAUCAAU	0	......(((........)))...........	A. A. A. C. A. A. U( G( C( A. C. C. U. C. C. U. G. G) C) A) A. A. A. A. C. A. U. C. A. A. U.	33.9202
>N3	AAACAUCAAUGUCAAUUGUUUGAACGUCAAU	0	........(((((((....))).))))....	A. A. A. C. A. U. C. A. A( U( G( U( C( A( A( U. U. G. U. U) U) G) A. A) C) G) U) C. A. A. U.	60.1107
>N4	GAACGUCAAUUCUUGUUCGUUGUCCGCAAGC	0	(((((........))))).............	G( A( A( C( G( U. C. A. A. U. U. C. U. U) G) U) U) C) G. U. U. G. U. C. C. G. C. A. A. G. C.	60.4588
>N5	AAUUAAUAUGGCUUGUAAUGGAAACAAGCAA	0	..........((((((.......))))))..	A. A. U. U. A. A. U. A. U. G. G( C( U( U( G( U( A. A. U. G. G. A. A. A) C) A) A) G) C) A. A.	69.3208
>N6	AAACAAGCAAGAUCUUCCCAUACCGUUUCCC	0	...............................	A. A. A. C. A. A. G. C. A. A. G. A. U. C. U. U. C. C. C. A. U. A. C. C. G. U. U. U. C. C. C.	46.3946
>N7	ACCGUUUCCCCUGCAUGUAGAAUGCAACGAU	0	..(((......(((((.....))))))))..	A. C. C( G( U( U. U. C. C. C. C. U( G( C( A( U( G. U. A. G. A. A) U) G) C) A) A) C) G) A. U.	67.3345
>N8	AUCAAUGUUUAAUCAUAACAGAUCAAAGAGC	0	.....(.(((.(((......))).))).)..	A. U. C. A. A. U( G. U( U( U( A. A( U( C( A. U. A. A. C. A. G) A) U) C. A) A) A) G. A) G. C.	59.5289
>N9	AUCAAAGAGCAGUGGUACUACAGAUGCGUCA	0	......(((((.((......))..))).)).	A. U. C. A. A. A. G( A( G( C( A( G. U( G( G. U. A. C. U. A. C) A) G. A. U) G) C) G. U) C) A.	67.8948
>N10	AGGUACGCAUAAGCGUGAACCCCGGUCGACG	0	.(((((((....))))..)))..........	A. G( G( U( A( C( G( C( A. U. A. A. G) C) G) U) G. A. A) C) C) C. C. G. G. U. C. G. A. C. G.	30.4147
>N11	CCGGUCGACGAUACAUACAGAGCUGUUACAA	0	.(((((.............)).)))......	C. C( G( G( U( C( G. A. C. G. A. U. A. C. A. U. A. C. A. G) A) G. C) U) G) U. U. A. C. A. A.	36.9116
>N12	UAUAGCAAAGGACAGUAGAAACCUGAGUAAU	0	....((..(((..........)))..))...	U. A. U. A. G( C( A. A. A( G( G( A. C. A. G. U. A. G. A. A. A. C) C) U) G. A. G) U) A. A. U.	60.7889
>N13	CCUGAGUAAUGGAUCUUUGAAUGAUAUUAAC	0	((........))(((.......)))......	C( C( U. G. A. G. U. A. A. U. G) G) A( U( C( U. U. U. G. A. A. U. G) A) U) A. U. U. A. A. C.	25.6213
>N14	UGAUAUUAACGAAAAUGAAGAGCUCCAAAAU	0	...............................	U. G. A. U. A. U. U. A. A. C. G. A. A. A. A. U. G. A. A. G. A. G. C. U. C. C. A. A. A. A. U.	29.3301
>N15	GCUCCAAAAUUUCCAUAGAAAAAUCAGCGAA	0	(((......((((....))))....)))...	G( C( U( C. C. A. A. A. A. U( U( U( C( C. A. U. A. G) A) A) A) A. A. U. C. A) G) C) G. A. A.	41.272
>N16	UUCCCCAAGGAAAAAUAGCGAAACCAGAAAG	0	((((....))))...................	U( U( C( C( C. C. A. A. G) G) A) A) A. A. A. U. A. G. C. G. A. A. A. C. C. A. G. A. A. A. G.	30.1251
>N17	GUUAAUGCGGGAAGAUUACAUUGCCUUGAAA	0	........((.((.......)).))......	G. U. U. A. A. U. G. C. G( G( G. A( A( G. A. U. U. A. C. A. U) U) G. C) C) U. U. G. A. A. A.	44.785
>N18	UGCCUUGAAACAACCUCCAAGCUUGGGAGAU	0	..............((((.......))))..	U. G. C. C. U. U. G. A. A. A. C. A. A. C. C( U( C( C( A. A. G. C. U. U. G. G) G) A) G) A. U.	40.0503
>N19	GAGGAGAUCUCGUCGUUUAAGAACCAAGUCA	0	((.((....)).)).................	G( A( G. G( A( G. A. U. C. U) C) G. U) C) G. U. U. U. A. A. G. A. A. C. C. A. A. G. U. C. A.	71.3341
>N20	AACCAAGUCAUUCGGUAACAAGUUCCAAGAC	0	.(((.........)))...............	A. A( C( C( A. A. G. U. C. A. U. U. C. G) G) U) A. A. C. A. A. G. U. U. C. C. A. A. G. A. C.	45.1336
>N21	GUUCCAAGACAUUACUGUCGAACCUCAAUCC	0	((((...((((....))))))))........	G( U( U( C( C. A. A. G( A( C( A( U. U. A. C. U) G) U) C) G) A) A) C) C. U. C. A. A. U. C. C.	56.5649
>N22	CGUAGGUAAAGUGUAUUUAGUGAGGGAACGC	0	..........((((.(((......)))))))	C. G. U. A. G. G. U. A. A. A. G( U( G( U( A. U( U( U( A. G. U. G. A. G. G) G) A) A) C) G) C)	87.6535
>N23	CGCGACAAGUGAUCAUCCAUUUAUUGUGACA	0	(((((.(((((......))))).)))))...	C( G( C( G( A( C. A( A( G( U( G( A. U. C. A. U. C. C) A) U) U) U) A. U) U) G) U) G) A. C. A.	40.8975
>N24	UAUUGUGACACUGUAUCAUUCCUUUCAAACC	0	...............................	U. A. U. U. G. U. G. A. C. A. C. U. G. U. A. U. C. A. U. U. C. C. U. U. U. C. A. A. A. C. C.	31.5733
>N25	AAACAUAUUACUGCAUCAAUCUGGUCAUGUC	0	..((((...((((........)))).)))).	A. A. A( C( A( U( A. U. U. A( C( U( G( C. A. U. C. A. A. U. C. U) G) G) U) C. A) U) G) U) C.	50.5948
>N26	UGGUCAUGUCAUGCUUUCUGACUUUGAUUUA	0	.(((((.((((.......))))..)))))..	U. G( G( U( C( A( U. G( U( C( A( U. G. C. U. U. U. C. U) G) A) C) U. U. U) G) A) U) U) U. A.	62.171
>N27	AGAUACAAAAAUUUGUUCAGAUGGAUUCAGA	0	.((.((((....)))))).............	A. G( A( U. A( C( A( A( A. A. A. U. U) U) G) U) U) C) A. G. A. U. G. G. A. U. U. C. A. G. A.	49.8448
>N28	UGGAUUCAGAACUAAUUCCUUUGUUGGUACU	0	.......((.((((((......)))))).))	U. G. G. A. U. U. C. A( G( A. A( C( U( A( A( U( U. C. C. U. U. U. G) U) U) G) G) U) A. C) U)	43.0075
>N29	UGGCUGUACUCCAUUUAAAGGAGAUAAUUCA	0	....(((.((((.......))))))).....	U. G. G. C. U( G( U( A. C( U( C( C( A. U. U. U. A. A. A. G) G) A) G) A) U) A) A. U. U. C. A.	67.9845
>N30	CGUCAAAUUUCCACAUGAUAAGGAAGUUUCG	0	....((((((((.........))))))))..	C. G. U. C. A( A( A( U( U( U( C( C( A. C. A. U. G. A. U. A. A. G) G) A) A) G) U) U) U) C. G.	48.9685
>N31	GGAAGUUUCGAAGAAUUGUAAAGACCUGAUA	0	...............................	G. G. A. A. G. U. U. U. C. G. A. A. G. A. A. U. U. G. U. A. A. A. G. A. C. C. U. G. A. U. A.	66.1678
>N32	CUUCUUCAAAAAAGUUCAGUGGUCGUUCUUA	0	...............................	C. U. U. C. U. U. C. A. A. A. A. A. A. G. U. U. C. A. G. U. G. G. U. C. G. U. U. C. U. U. A.	51.1876
>N33	CCCCCCUCUAAUACCUGCAUUAAAUGAUAAC	0	...............................	C. C. C. C. C. C. U. C. U. A. A. U. A. C. C. U. G. C. A. U. U. A. A. A. U. G. A. U. A. A. C.	19.3448
>N34	UCCUUUUAUAUUGUCUUGCAAUAAACACCCG	0	........((((((...))))))........	U. C. C. U. U. U. U. A. U( A( U( U( G( U( C. U. U. G) C) A) A) U) A) A. A. C. A. C. C. C. G.	64.4677
>N35	AAACGAUGAUGAAAUUGAUGAGGCUGAUCCA	0	...((((......))))..............	A. A. A. C( G( A( U( G. A. U. G. A. A. A) U) U) G) A. U. G. A. G. G. C. U. G. A. U. C. C. A.	39.0249
>N36	GGCUGAUCCAUUCCAUGAUUUUAAUUCUAUG	0	....((((........))))...........	G. G. C. U. G( A( U( C( C. A. U. U. C. C. A. U. G) A) U) U) U. U. A. A. U. U. C. U. A. U. G.	43.2377
>N37	CUACUCUGAAAAUUAUACCUACGGAAAAAUU	0	....((((.............))))......	C. U. A. C. U( C( U( G( A. A. A. A. U. U. A. U. A. C. C. U. A. C) G) G) A) A. A. A. A. U. U.	73.8177
>N38	AUCUUAUGAUAAAAAUGUAAAAAAUUAUUUA	0	(((....))).....................	A( U( C( U. U. A. U. G) A) U) A. A. A. A. A. U. G. U. A. A. A. A. A. A. U. U. A. U. U. U. A.	52.3536
>N39	AAACGAGAAAGUGAAUGAAAAAUAUAAUAUC	0	...............................	A. A. A. C. G. A. G. A. A. A. G. U. G. A. A. U. G. A. A. A. A. A. U. A. U. A. A. U. A. U. C.	35.1965
>N40	AUAUAAUAUCAUUUAUUGUCUGAUAAUGCUG	0	..((((((.....))))))............	A. U. A( U( A( A( U( A( U. C. A. U. U. U) A) U) U) G) U) C. U. G. A. U. A. A. U. G. C. U. G.	45.2735
>N41	UACGUACCAUCCGCAUCAGUGGAUAUCCAAU	0	........((((((....)))))).......	U. A. C. G. U. A. C. C. A( U( C( C( G( C( A. U. C. A. G) U) G) G) A) U) A. U. C. C. A. A. U.	50.2477
>N42	GAUAUCCAAUGAUAGUAAUUUCGCGAGUUUA	0	..((((....)))).................	G. A. U( A( U( C( C. A. A. U. G) A) U) A) G. U. A. A. U. U. U. C. G. C. G. A. G. U. U. U. A.	25.9128
>N43	CGCGAGUUUAUCCGUUGCUGUUAUAUUAUCA	0	.((((.........)))).............	C. G( C( G( A( G. U. U. U. A. U. C. C. G. U) U) G) C) U. G. U. U. A. U. A. U. U. A. U. C. A.	27.4136
>N44	UAUAUUAUCACUUUUUAAUAUUCUUUUCAAA	0	.((((((........))))))..........	U. A( U( A( U( U( A( U. C. A. C. U. U. U. U. U) A) A) U) A) U) U. C. U. U. U. U. C. A. A. A.	20.2824
>N45	GGAUUCCUUCCGCAAUUCUUCUGAAAUACUG	0	(((.....)))....(((....)))......	G( G( A( U. U. C. C. U. U) C) C) G. C. A. A. U( U( C( U. U. C. U. G) A) A) A. U. A. C. U. G.	31.0654
>N46	CUCGCCAGUUUUUUGUUCUUCCACGUAAUCC	0	...............................	C. U. C. G. C. C. A. G. U. U. U. U. U. U. G. U. U. C. U. U. C. C. A. C. G. U. A. A. U. C. C.	72.7939
>N47	CCUUAUUAACGGAGAUUUGAUUUCUCCCAGC	0	..........(((((.......)))))....	C. C. U. U. A. U. U. A. A. C. G( G( A( G( A( U. U. U. G. A. U. U. U) C) U) C) C) C. A. G. C.	36.8054
>N48	ACCGAUUCGAGUGAGUACGUUUUCAAAUAUG	0	..((((((....)))).))............	A. C. C( G( A( U( U( C( G. A. G. U. G) A) G) U) A. C) G) U. U. U. U. C. A. A. A. U. A. U. G.	65.3502
>N49	UUCAAAUAUGCUUAAUCUGAUCUCUUCUGCG	0	...............................	U. U. C. A. A. A. U. A. U. G. C. U. U. A. A. U. C. U. G. A. U. C. U. C. U. U. C. U. G. C. G.	45.3765
>N50	GCCGAUCUGUGCCAUUAUAGUAAGCAGUGCC	0	((....(((((....)))))...))......	G( C( C. G. A. U. C( U( G( U( G( C. C. A. U. U) A) U) A) G) U. A. A. G) C) A. G. U. G. C. C.	57.2666
>N51	AAGCAGUGCCACUUGUCUAAUAUAAGAUGAU	0	............((((((......)))))).	A. A. G. C. A. G. U. G. C. C. A. C. U( U( G( U( C( U( A. A. U. A. U. A. A) G) A) U) G) A) U.	29.1937
>N52	GAUUUUACCGUUUUCUGGGGACAUCAUGAUA	0	(((....((........))...)))......	G( A( U( U. U. U. A. C( C( G. U. U. U. U. C. U. G. G) G) G. A. C. A) U) C) A. U. G. A. U. A.	48.4383
>N53	CAUCAUGAUAUCAUUUGGUACAUAAUGAACA	0	(((.(((.((((....))))))).)))....	C( A( U( C. A( U( G( A. U( A( U( C( A. U. U. U. G) G) U) A) C) A) U) A. A) U) G) A. A. C. A.	36.5867
>N54	GAUAAUUGGAUUUCUUGCAUUUUUUGCGAUU	0	..............(((((.....)))))..	G. A. U. A. A. U. U. G. G. A. U. U. U. C. U( U( G( C( A( U. U. U. U. U. U) G) C) G) A) U. U.	32.3777
>N55	UUUUGCGAUUAUGGCUUGUUGACCAUUCACA	0	...((.((..(((((.....).)))))).))	U. U. U. U( G( C. G( A( U. U. A( U( G( G( C( U. U. G. U. U. G) A. C) C) A) U) U) C) A. C) A)	80.6038
>N56	ACCAUUCACAAAAGUUGGUCUAACAUAAUUU	0	((((...........))))............	A( C( C( A( U. U. C. A. C. A. A. A. A. G. U. U) G) G) U) C. U. A. A. C. A. U. A. A. U. U. U.	31.1319
>N57	UAAGUCCUUGUAAUAUUCUAGCUUUUGAGUC	0	..............((((........)))).	U. A. A. G. U. C. C. U. U. G. U. A. A. U. A( U( U( C( U. A. G. C. U. U. U. U. G) A) G) U) C.	52.2868
>N58	UCUGGGAGUGGUAAAUCUACUGACCAUCUUC	0	..(((.(((((.....)))))..))).....	U. C. U( G( G( G. A( G( U( G( G( U. A. A. A. U. C) U) A) C) U) G. A. C) C) A) U. C. U. U. C.	48.5737
>N59	UUUUAUCCAAUCAUCUGGCAAGUCCUUAAUU	0	......(((......))).............	U. U. U. U. A. U. C( C( A( A. U. C. A. U. C. U) G) G) C. A. A. G. U. C. C. U. U. A. A. U. U.	23.0514
>N60	UUCAUCUCUAAAAUUUAGAUAUGGACGUUUG	0	(((((.(((((...))))).)))))......	U( U( C( A( U( C. U( C( U( A( A( A. A. U. U) U) A) G) A) U. A) U) G) G) A) C. G. U. U. U. G.	22.3929
>N61	UGGACGUUUGAGAUAUUUUCGUAUUUCUGCC	0	.....((..(((((((....))))))).)).	U. G. G. A. C. G( U( U. U. G( A( G( A( U( A( U( U. U. U. C. G) U) A) U) U) U) C) U. G) C) C.	61.5722
>N62	UAUUUCUGCCAAUUCUUCCUUUAACUGUGAC	0	...............................	U. A. U. U. U. C. U. G. C. C. A. A. U. U. C. U. U. C. C. U. U. U. A. A. C. U. G. U. G. A. C.	61.2102
>N63	UAACUGUGACCGUACUGAUUCGCUUUCCCUU	0	.....((((..........))))........	U. A. A. C. U. G( U( G( A( C. C. G. U. A. C. U. G. A. U. U) C) G) C) U. U. U. C. C. C. U. U.	63.4505
>N64	GCUUUCCCUUUGAAUUUUUAUUAUACCCUCU	0	...............................	G. C. U. U. U. C. C. C. U. U. U. G. A. A. U. U. U. U. U. A. U. U. A. U. A. C. C. C. U. C. U.	33.9861
>N65	CAUUACUUGCUUAUCUGAAUUUUUUUCCAUU	0	...............................	C. A. U. U. A. C. U. U. G. C. U. U. A. U. C. U. G. A. A. U. U. U. U. U. U. U. C. C. A. U. U.	38.9779
>N66	UUGUUUGCCUAUCCUUCCAUCUGAUGACUUG	0	...............................	U. U. G. U. U. U. G. C. C. U. A. U. C. C. U. U. C. C. A. U. C. U. G. A. U. G. A. C. U. U. G.	68.2838
>N67	UGAUGACUUGAAAUGUUCUGACAGGUAAGAU	0	.....(((((...........))))).....	U. G. A. U. G. A( C( U( U( G( A. A. A. U. G. U. U. C. U. G. A. C) A) G) G) U) A. A. G. A. U.	82.0394
>N68	UCUCAACAUUCUUAAUCCAAACGAUGUCCUU	0	.....(((((.((......)).)))))....	U. C. U. C. A. A( C( A( U( U( C. U( U( A. A. U. C. C. A. A) A) C. G) A) U) G) U) C. C. U. U.	65.6356
>N69	CUCCUGCUUGUGUAUUAAAGGACAUGAAAUA	0	.((((.............)))).........	C. U( C( C( U( G. C. U. U. G. U. G. U. A. U. U. A. A. A) G) G) A) C. A. U. G. A. A. A. U. A.	79.1488
>N70	UUUCGCUACAUGUAAUGGAAGAUCAUCUGUA	0	..............(((((......))))).	U. U. U. C. G. C. U. A. C. A. U. G. U. A. A( U( G( G( A( A. G. A. U. C. A. U) C) U) G) U) A.	73.9754
>N71	GAUUCGUAUCUGUAGUUUCUCAUCAGCAAGA	0	...............................	G. A. U. U. C. G. U. A. U. C. U. G. U. A. G. U. U. U. C. U. C. A. U. C. A. G. C. A. A. G. A.	60.958
>N72	UCUUUCAAAAACGCUUGAUUUGCUGGCACCU	0	............(((.........)))....	U. C. U. U. U. C. A. A. A. A. A. C. G( C( U( U. G. A. U. U. U. G. C. U. G) G) C) A. C. C. U.	39.2369
>N73	CUUAAUAGCGCUUGUUUCUGCUUGCUCUACC	0	.....(((.((..((....))..)).)))..	C. U. U. A. A. U( A( G( C. G( C( U. U. G( U( U. U. C. U. G) C) U. U. G) C) U. C) U) A) C. C.	76.464
>N74	CUCUAGGUGAACGUUUAAUCUGACAUCCGGG	0	...(((((.........))))).........	C. U. C. U( A( G( G( U( G. A. A. C. G. U. U. U. A. A) U) C) U) G) A. C. A. U. C. C. G. G. G.	61.9936
>N75	AAGUUUGAUGUGAAGUAUUCUGCUAACCGUU	0	......((((...((((...))))...))))	A. A. G. U. U. U. G( A( U( G( U. G. A. A( G( U( A( U. U. C. U) G) C) U) A. A. C. C) G) U) U)	72.5773
>N76	CAGGUCCUUCACCUGUUUGUCCAAGGGAGUA	0	(((((.....)))))....(((...)))...	C( A( G( G( U( C. C. U. U. C. A) C) C) U) G) U. U. U. G. U( C( C( A. A. G. G) G) A) G. U. A.	51.3331
>N77	AGGGGACUUUCUGGCUUUUUUUUUUACGAAA	0	.((((.((....)))))).............	A. G( G( G( G( A. C( U( U. U. C. U. G) G) C) U) U) U) U. U. U. U. U. U. U. A. C. G. A. A. A.	35.8143
>N78	CUCUUCCUCAUCAUCUUCAGCCUCAACAUUU	0	...............................	C. U. C. U. U. C. C. U. C. A. U. C. A. U. C. U. U. C. A. G. C. C. U. C. A. A. C. A. U. U. U.	25.5919
>N79	UCCAACCGCAACUUCUUGUUCUUGCUUAUGC	0	.......((((..........))))......	U. C. C. A. A. C. C. G( C( A( A( C. U. U. C. U. U. G. U. U. C. U) U) G) C) U. U. A. U. G. C.	52.9552
>N80	CCUGCUUAUUGUGGGUUGUCCCGCCAUUAUU	0	..........(((((....))))).......	C. C. U. G. C. U. U. A. U. U. G( U( G( G( G( U. U. G. U. C) C) C) G) C) C. A. U. U. A. U. U.	76.2494
>N81	CGCCAUUAUUGUUAAUAGAUUCAACAAAAUA	0	........(((((.........)))))....	C. G. C. C. A. U. U. A. U( U( G( U( U( A. A. U. A. G. A. U. U. C. A) A) C) A) A) A. A. U. A.	60.6447
>N82	UUUAUCAUUGAAAAUUCACGUGAUCGCAAUA	0	...((((((((....))).))))).......	U. U. U. A( U( C( A( U( U( G( A( A. A. A. U. U) C) A) C. G) U) G) A) U) C. G. C. A. A. U. A.	54.867
>N83	GAUCGCAAUAUUCCGUCAGGAGUGAUAAAUA	0	.(((((.....(((....)))))))).....	G. A( U( C( G( C( A. A. U. A. U. U( C( C( G. U. C. A. G) G) A) G) U) G) A) U) A. A. A. U. A.	52.6578
>N84	UCGUCAUUGCACAAAUUAGUUUAUUAUUCAC	0	...............................	U. C. G. U. C. A. U. U. G. C. A. C. A. A. A. U. U. A. G. U. U. U. A. U. U. A. U. U. C. A. C.	33.4054
>N85	UAUUAUUCACGACUCUUAACAACGACAAUUU	0	...............................	U. A. U. U. A. U. U. C. A. C. G. A. C. U. C. U. U. A. A. C. A. A. C. G. A. C. A. A. U. U. U.	45.2799
>N86	UAGACAGGUCGUCCGUAGAUAUUUACAUAAA	0	..(((.....))).((((....)))).....	U. A. G( A( C( A. G. G. U. C. G) U) C) C. G( U( A( G( A. U. A. U. U) U) A) C) A. U. A. A. A.	76.1333
>N87	UACUACACAGACUACUAUUAGAAUUUGCGAA	0	.....(.(((((((....)))..)))).)..	U. A. C. U. A. C( A. C( A( G( A( C( U( A( C. U. A. U. U) A) G) A. A. U) U) U) G) C. G) A. A.	21.7146
>N88	AAUUUGCGAAGGAUUUACCGAAGAAAAGCAC	0	....(((....................))).	A. A. U. U. U( G( C( G. A. A. G. G. A. U. U. U. A. C. C. G. A. A. G. A. A. A. A. G) C) A) C.	46.3086
>N89	AGAAAAGCACAGACCUUAUUGAGCUUUUGAA	0	..((((((.((........)).))))))...	A. G. A( A( A( A( G( C( A. C( A( G. A. C. C. U. U. A. U. U) G) A. G) C) U) U) U) U) G. A. A.	42.0956
>N90	UCAAUAACCAGGAGUUUCAAAAACAAACAGG	0	...............................	U. C. A. A. U. A. A. C. C. A. G. G. A. G. U. U. U. C. A. A. A. A. A. C. A. A. A. C. A. G. G.	31.4155
>N91	CACUUUUCAUUGAUCUAUUUGAUAAAUCUGC	0	............(((.....)))........	C. A. C. U. U. U. U. C. A. U. U. G. A( U( C( U. A. U. U. U. G) A) U) A. A. A. U. C. U. G. C.	51.0814
>N92	CACUAGAGUCCAAUCUACGCGACUUAUUGCA	0	...((((......)))).((((....)))).	C. A. C. U( A( G( A( G. U. C. C. A. A. U) C) U) A) C. G( C( G( A( C. U. U. A. U) U) G) C) A.	56.5444
>N93	ACUUAUUGCAUUCCUUGGAAGGUGAAAGUCU	0	((((.((((.(((....))).))))))))..	A( C( U( U( A. U( U( G( C( A. U( U( C( C. U. U. G. G) A) A) G. G) U) G) A) A) A) G) U) C. U.	63.4701
>N94	UGCACGAUGGUCCAGUUAUUGAUGAAUUUUU	0	..((((((((.....)))))).)).......	U. G. C( A( C( G( A( U( G( G( U. C. C. A. G. U) U) A) U) U) G) A. U) G) A. A. U. U. U. U. U.	50.1109
>N95	AUUUGGCCAUUCAACUUCAUAAGUGGUCGGU	0	..(((((((((..........))))))))).	A. U. U( U( G( G( C( C( A( U( U( C. A. A. C. U. U. C. A. U. A. A) G) U) G) G) U) C) G) G) U.	65.1268
>N96	AAGGUACCAGGAAAGUUUCUGAAACCAUCCC	0	..(((..(((((....)))))..))).....	A. A. G( G( U( A. C. C( A( G( G( A( A. A. G. U. U) U) C) U) G) A. A. A) C) C) A. U. C. C. C.	59.5923
>N97	AAUCUUUACUCUACUUAUUAUCCAUUGCAUC	0	...............................	A. A. U. C. U. U. U. A. C. U. C. U. A. C. U. U. A. U. U. A. U. C. C. A. U. U. G. C. A. U. C.	47.8179
>N98	CCCCUGAAUAUCUUAUUUUAGCAUUAGUCAA	0	...(((((........)))))..........	C. C. C. C( U( G( A( A( U. A. U. C. U. U. A. U. U) U) U) A) G) C. A. U. U. A. G. U. C. A. A.	37.4367
>N99	CAUUAGUCAAAGAAAUGAAGCGGUUCGUUUU	0	...........((((((((....))))))))	C. A. U. U. A. G. U. C. A. A. A. G( A( A( A( U( G( A( A( G. C. G. G. U) U) C) G) U) U) U) U)	48.8574
>N100	GGUUCGUUUUAUUGAUAGAAAACAGGACAGU	0	.(((((((((........))))).))))...	G. G( U( U( C( G( U( U( U( U( A. U. U. G. A. U. A. G. A) A) A) A) C) A. G) G) A) C) A. G. U.	66.4709
